# Supplementary material for: Development and Clinical Validation of Novel 8-Gene Prognostic Signature Associated With the Proportion of Regulatory T Cells by Weighted Gene Co-Expression Network Analysis in Uterine Corpus Endometrial Carcinoma
Source: Front Immunol. 2021 Dec 14;12:788431. doi: 10.3389/fimmu.2021.788431 (PMC8712567; doi:10.3389/fimmu.2021.788431)
Supplement: Supplementary file 10 [file DataSheet_1.zip]

Archive with 8 entries (7 files):
- Raw data/CIBERSORT-Results.txt
- Raw data/GS_MM.xls
- Raw data/TMB.txt
- Raw data/riskTest.txt
- Raw data/riskTrain.txt
- Raw data/scores.txt
- Raw data/ssgseaOut.txt
- Raw data/
