# Supplementary material for: Development and Clinical Validation of Novel 8-Gene Prognostic Signature Associated With the Proportion of Regulatory T Cells by Weighted Gene Co-Expression Network Analysis in Uterine Corpus Endometrial Carcinoma
Source: Front Immunol. 2021 Dec 14;12:788431. doi: 10.3389/fimmu.2021.788431 (PMC8712567; doi:10.3389/fimmu.2021.788431)
Supplement: Supplementary file 10 [file DataSheet_1.zip › Raw data/CIBERSORT-Results.txt]

Mixture	B cells naive	B cells memory	Plasma cells	T cells CD8	T cells CD4 memory resting	T cells CD4 memory activated	T cells follicular helper	T cells regulatory (Tregs)	T cells gamma delta	NK cells resting	NK cells activated	Monocytes	Macrophages M0	Macrophages M1	Macrophages M2	Dendritic cells resting	Dendritic cells activated	Mast cells resting	Mast cells activated	Eosinophils	Neutrophils	P-value	Correlation	RMSE
TCGA-AJ-A2QL-11A-11R-A18M-07	0.04742484	0	0.103413877	0.054948689	0.420773989	0	0.007135862	0	0	0	0.122350437	0.017467969	0.030048538	4.50E-05	0.140951197	0	0.016993494	0.038446061	0	0	0	0.91	-0.021587781	1.113306943
TCGA-AX-A1CF-11A-11R-A137-07	0.003783277	0	0.10281784	0.053095835	0.315135935	0	0.023200401	0.095051033	0	0	0.121612209	0.019339387	0.058083805	0.0221186	0.034926288	0	0	0.144648748	0	0	0.006186642	0.82	-0.007085523	1.104085403
TCGA-AJ-A3NE-11A-11R-A22K-07	0.088671985	0	0	0.116815713	0.28575181	0	0.003294937	0	0	0	0.092462688	0.02140875	0.032848666	0.052705368	0.084809585	0	0.053582532	0.16407461	0	0	0.003573357	0.05	0.136803286	1.039899627
TCGA-BK-A0CB-11A-33R-A104-07	0.029945248	0	0	0.031673655	0.39284248	0	0	0.000151699	0	0	0.045528777	0.11983639	0	0.031516372	0.138247831	0.006473524	0	0.203784024	0	0	0	0.1	0.090757485	1.054063907
TCGA-AX-A1CI-11A-11R-A137-07	0	0	0.098858479	0.108346783	0.319397547	0	0	0.104256219	0	0	0.136043118	0.006897532	0.017820777	0.027865445	0.123135813	0.009270518	0	0.026237842	0	0	0.021869926	0.7	0.004876188	1.113007311
TCGA-BG-A3EW-11A-22R-A22K-07	0.174364559	0	0.026266766	0.0687292	0.154318627	0	0.004562454	0	0.01751676	0	0.128964568	0.027722797	0	0.007684099	0.194842353	0	0	0.10823271	0.053922583	0	0.032872524	0.3	0.054266979	1.073854001
TCGA-AX-A2H8-11A-11R-A17B-07	0.145137064	0	0	0.105434803	0.281376631	0	0	0.018835463	0	0	0.076699857	0.015632088	0.00392565	0.046080509	0.115694869	0.015890656	0	0.175292411	0	0	0	0.11	0.088902359	1.057610047
TCGA-BG-A3PP-11A-11R-A22K-07	0.105441512	0	0.131585275	0.126768663	0.290868037	0	0.02444138	0.000597576	0.00924548	0	0.078310824	0.039501701	0	0.019159199	0.174080353	0	0	0	0	0	0	0.33	0.048695116	1.07244463
TCGA-AX-A05Y-11A-11R-A27V-07	0.069977963	0	0	0.112244685	0.303002603	0	0	0.001161301	0.004211251	0.010379791	0.022433946	0.017621137	0	0.040303091	0.159452834	0.051960019	0	0.20725138	0	0	0	0.05	0.168735745	1.019385378
TCGA-AX-A1CK-11A-11R-A137-07	0.008454039	0	0.001014073	0.371284792	0.184127016	0	0.014146974	0.072221862	0	0.061970106	0.035059738	0.020745048	0.043695178	0.032870208	0.069923093	0.055630374	0	0.028857498	0	0	0	0.38	0.041315005	1.121181007
TCGA-AX-A0J0-11A-11R-A27V-07	0.101348197	0	0.03853228	0.130506375	0.319815132	0.025558782	0.003821816	0.020165447	0.020290041	0	0.036096717	0	0.008631799	0.092057343	0.060506595	0.051710372	0	0.090959103	0	0	0	0.06	0.135709243	1.039834989
TCGA-BG-A2AD-11A-11R-A16F-07	0.01788335	0	0	0.014358744	0.264707518	0	0.033079664	0.022171896	0	0	0.078038158	0.098315721	0	0.026027799	0.28499815	0.056107101	0	0.099460012	0.004851887	0	0	0.1	0.091654082	1.049034995
TCGA-AJ-A3NH-11A-11R-A22K-07	0.10485795	0	0.061313695	0.10239724	0.367606362	0	0	0	0	0	0.062948033	0.012607927	0.064502706	0.061531453	0.116818342	0	0	0.045416292	0	0	0	0.91	-0.021158195	1.10388635
TCGA-AX-A2HA-11A-11R-A18M-07	0.078592084	0	0.001820067	0.426875619	0.097533306	0.057900377	0.062560313	0.031698144	0	0.032663228	0	0.008675948	0.034048489	0.105934319	0.034169408	0.009758338	0	0.017770361	0	0	0	0.05	0.148427176	1.067359422
TCGA-AX-A0IZ-11A-11R-A27V-07	0.055334675	0	0	0.087212275	0.193649964	0	0	0	0.023004813	0	0.067554824	0.001462933	0	0.029712135	0.19077176	0.027216914	0	0.324079706	0	0	0	0.04	0.190740503	1.020122323
TCGA-AJ-A3NC-11A-11R-A22K-07	0.037318876	0	0.022832904	0.111432627	0.244700171	0	0	0	0.059306363	0	0.024604274	0.005433255	0	0.047696324	0.204954689	0	0	0.221079916	0	0	0.0206406	0.06	0.136469583	1.034767878
TCGA-DI-A2QY-11A-11R-A19W-07	0.049361304	0	0.011934258	0.237676765	0.292439294	0	0.030666604	0.087722365	0	0	0.058025227	0.011688986	0.104864745	0.050785838	0.051867104	0	0	0.01296751	0	0	0	0.58	0.019839329	1.120204812
TCGA-AX-A2HD-11A-11R-A32Y-07	0.048007879	0	0	0.143794842	0.266710562	0	0	0.013131608	0	0	0.0812564	0.032948561	0.01590805	0.088146776	0.209643935	0.029192592	0	0.071258796	0	0	0	0.54	0.026663479	1.087762942
TCGA-E6-A1M0-11A-11R-A144-07	0.139732685	0	0.078612495	0.071482599	0.314906632	0	0	0	0	0	0.103949994	0.060775366	0	0.004766575	0.160292784	0.007253609	0	0.058227261	0	0	0	0.44	0.037632205	1.073897805
TCGA-BK-A13C-11A-11R-A118-07	0.003992011	0	0	0.074949124	0.276822149	0	0	0	0.058035028	0	0.026909281	0.028183456	0	0.023068171	0.227656706	0.026928621	0	0.253455454	0	0	0	0.01	0.223695935	1.000241778
TCGA-AX-A2HC-11A-11R-A32Y-07	0.064172497	0	0.108081648	0.108008598	0.251731629	0	0.001314956	0.033610745	0	0	0.072229753	0.011048984	0.006178204	0.053120437	0.144318635	0.020645209	0.012375625	0.11316308	0	0	0	0.04	0.19333983	1.003379097
TCGA-BK-A4ZD-11A-12R-A27V-07	0.10695535	0	0.074718055	0.088547679	0.174204178	0	0.007225084	0.005748631	0.013952432	0	0.078594377	0.010637201	0	0.01452922	0.132552775	0.045798318	0	0.246536701	0	0	0	0.09	0.094996916	1.046149879
TCGA-DI-A2QU-11A-11R-A18M-07	0.141258544	0	0.011007066	0.136825654	0.31527926	0	0	0	0	0.005979825	0.033403046	0.024304933	0	0.028754074	0.152542885	0.021778521	0	0.128866192	0	0	0	0.33	0.047915747	1.071046976
TCGA-BK-A0C9-01A-11R-A00V-07	0.005992671	0	0.019114207	0.21944732	0.082463954	0	0.073163326	0.137683265	0	0	0.055554958	0.013360524	0.217781263	0.082568749	0.051879559	0.005274279	0	0.035715925	0	0	0	0	0.360448916	0.940495087
TCGA-A5-A2K3-01A-11R-A32Y-07	0.001876022	0	0.100907192	0.345890098	0	0.097642081	0.006559903	0.050667434	0	0.10047667	0.060143667	0.013484008	0.021998533	0.071233938	0.081211269	0.012613313	0	0.035295872	0	0	0	0	0.60031556	0.803035184
TCGA-AX-A1CC-01A-11R-A137-07	0.072438444	0	0	0.155538525	0.219819635	0.0251189	0.014841945	0.100768025	0	0	0.006834572	0.01685166	0.127559672	0.116958019	0.063438881	0.005592291	0.010288866	0.063950565	0	0	0	0	0.3873654	0.923955916
TCGA-BK-A0CA-01B-02R-A277-07	0.030127543	0	0.015312317	0.049653474	0.405008486	0	0.013042112	0	0	0.03162821	0	0	0.074911462	0.110588406	0.21073103	0.005681843	0	0	0	0.030373124	0.022941993	0.33	0.047725834	1.083188184
TCGA-A5-A0GA-01A-11R-A040-07	0.057233333	0	0.068967673	0.223036362	0.09846934	0	0.174676425	0.000960528	0.026252338	0	0.040029843	0.011511119	0.074006569	0.070130739	0	0	0.132622319	0.007649443	0	0	0.014453967	0.05	0.151408581	1.043362217
TCGA-D1-A179-01A-11R-A12I-07	0.076781907	0	0	0.129428298	0.24665471	0	0.038318139	0.043457489	0	0.000475348	0.015781651	0.005242043	0.28423803	0.047280259	0.028672684	0.072265169	0.011404273	0	0	0	0	0.11	0.088513878	1.07091969
TCGA-BS-A0UL-01A-11R-A109-07	0.038122084	0	0.044498423	0.138702057	0.32046078	0.005981615	0.079436914	0.027466822	0.010293707	0	0.049275443	0	0.143412724	0.079413585	0.024282723	0.006748838	0	0.031904285	0	0	0	0	0.415438712	0.911764922
TCGA-B5-A11N-01A-11R-A118-07	0.01421676	0	0.120863341	0.173120437	0.179394107	0.019758854	0.060661519	0.088216978	0.049326352	0	0.013226307	0.002742557	0.136919952	0.046357159	0.079905373	0.002171485	0.010514372	0	0.002604448	0	0	0.04	0.178115243	1.020077352
TCGA-FI-A3PV-01A-11R-A22K-07	0.120651153	0	0.01824773	0.12668781	0.183165702	0	0.083143489	0.088955327	0	0	0.088022316	0.00871666	0.098535162	0.03684763	0.077062178	0	0.046532597	0.023432247	0	0	0	0.57	0.023664633	1.090902953
TCGA-B5-A11J-01A-11R-A118-07	0.083857595	0	0.036849723	0.049076984	0.115987414	0	0.058820568	0.13735354	0	0	0.025876084	0	0.3615988	0.043239818	0.06206755	0	0	0.025271924	0	0	0	0.01	0.260870353	0.991011046
TCGA-BS-A0T9-01A-11R-A12I-07	0.026135157	0	0.037471751	0.275099078	0	0	0.034223083	0.20095063	0	0.1031437	0.024196061	0.033870342	0.15486216	0.007691889	0.071463635	0	0.017713736	0.013178778	0	0	0	0.05	0.143046664	1.050624013
TCGA-D1-A16I-01A-11R-A12I-07	0.076586909	0	0.000351268	0.200546029	0.004488644	0	0	0.098662056	0	0.013929531	0.010686827	0.0076927	0.467896446	0.053376703	0.042155571	0.010165663	0	0.013461652	0	0	0	0.01	0.243506418	1.020369543
TCGA-AJ-A3EM-01A-11R-A213-07	0	0.000534102	0.014019207	0.138893026	0.226229238	0	0.015147022	0.053177823	0	0	0	0	0.243386632	0.022416707	0.070398684	0	0	0.215797558	0	0	0	0.97	-0.033612386	1.117858357
TCGA-D1-A1NX-01A-11R-A16F-07	0.072143436	0	0.001765114	0.0445278	0.158246482	0	0.00255118	0.08438772	0	0.008656475	0.016070681	0	0.43842932	0.093092555	0.052651988	0.001793158	0	0.025684091	0	0	0	0.04	0.195481276	1.041526489
TCGA-D1-A16B-01A-11R-A12I-07	0.057017914	0	0.134702103	0.213513376	0.085062418	0.009796688	0.065485915	0.058104451	0	0	0.066755161	0	0.092560563	0.036150442	0.111367484	0.002898397	0.006364909	0.058529133	0	0	0.001691046	0.05	0.164089217	1.017453111
TCGA-AX-A062-01A-11R-A00V-07	0.043469567	0	0.003439015	0.055872707	0.281996948	0.00803591	0.08262922	0.04358531	0	0.010551945	0	0	0.231522396	0.055820253	0.176039638	0	0.007037092	0	0	0	0	0.32	0.0500645	1.086355839
TCGA-AJ-A23M-01A-11R-A157-07	0.025213761	0.00052793	0.009151245	0.051666508	0.162338901	0	0.018098839	0.081321411	0	0	0.06207613	0	0.313443052	0.050614899	0.164158524	0.055029793	0	0.006359006	0	0	0	0.07	0.113565318	1.066777398
TCGA-B5-A121-01A-31R-A118-07	0.003803745	0	0.017563426	0.118133905	0.250049621	0	0.030948152	0.08890524	0	0	0.092132579	0.000582883	0.127144102	0.02195592	0.05959602	0.041104462	0	0.146425718	0	0.001654226	0	0.15	0.074258817	1.069382608
TCGA-AP-A0LN-01A-11R-A040-07	0.054576203	0	0.029500873	0.346517577	0.006152043	0	0.094766903	0.126505829	0	0	0.054715874	0.047291596	0.064600786	0.006888464	0.10474262	0.018803864	0.000522248	0.044415119	0	0	0	0.08	0.103661103	1.063385216
TCGA-B5-A0K9-01A-21R-A104-07	0.026008041	0	0.024510651	0.086932776	0.2011369	0	0.035274824	0.053059208	0	0.009118571	0.009393159	0	0.379289045	0.058351655	0.032297249	0.034185462	0	0	0.013171302	0	0.037271158	0	0.398344869	0.924087721
TCGA-AX-A05U-01A-11R-A00V-07	0.054125921	0	0	0.015075504	0.157625236	0	0.011735525	0.117344966	0	0	0.069782055	0.011781508	0.404420151	0.013850449	0.126544812	0.017713872	0	0	0	0	0	0.14	0.079063826	1.099115694
TCGA-AP-A051-01A-21R-A00V-07	0.085926744	0	0.040708248	0.142247228	0.206799494	0.006936332	0.115614821	0.053201681	0	0	0.014664108	0.002017808	0.041990491	0.099798424	0.155574208	0.021751181	0	0.012769233	0	0	0	0.01	0.240139968	0.992383672
TCGA-EO-A22Y-01A-11R-A180-07	0.002764898	0	0	0.089336409	0.240355237	0	0.015724428	0.064019587	0	0	0.108394745	0	0.26299942	0.028422534	0.164953792	0.001295804	0.010308718	0.011424428	0	0	0	0.38	0.040923488	1.104545906
TCGA-A5-A1OG-01A-11R-A14D-07	0.065444808	0	0.009986925	0.253098769	0.133204645	0.016159263	0.14908941	0.09943569	0	0	0.039871317	0.008307141	0.061953879	0.080391138	0.081890881	0	0	0.001166135	0	0	0	0.01	0.2326589	1.011058165
TCGA-D1-A162-01A-11R-A118-07	0.042997852	0	0.018336884	0.032576608	0.136947529	0	0.008009848	0.05926326	0	0	0.035511885	0	0.415120549	0.019901656	0.138307543	0.074695592	0.001874964	0	0.01645583	0	0	0.04	0.181994249	1.05034541
TCGA-EY-A1GK-01A-11R-A13S-07	0.024452236	0	0.129437026	0.282085332	0.012523668	0.162604701	0.033011054	0.018411692	0.013571053	0	0.0323004	0	0.046762292	0.09571517	0.095536663	0.007832647	0	0.038045842	0	0.003100284	0.00460994	0	0.394676692	0.918770586
TCGA-EY-A1GU-01A-11R-A13S-07	0	0.011467308	0.004143093	0.097362453	0.267372229	0	0.026947904	0.093858358	0	0	0.017835499	0.0139799	0.084807265	0.031747241	0.178721715	0.089928941	0	0	0.034984355	0	0.046843739	0.22	0.062542885	1.067059842
TCGA-AP-A0LE-01A-11R-A104-07	0.064397185	0	0.035476825	0.214844676	0.175208779	0	0.120346809	0.064221664	0	0	0.075360301	0.016757206	0.126971615	0.030936302	0.05522637	0.01598956	0	0	0.004262708	0	0	0.09	0.096414719	1.070813731
TCGA-EC-A24G-01A-11R-A16F-07	0.02786329	0	0	0.221122846	0.145724222	0.004028317	0.036901519	0.081030491	0	0	0.031897786	0	0.280373426	0.086323235	0.019062774	0.042376542	0	0.023295551	0	0	0	0	0.460532757	0.887708727
TCGA-B5-A11L-01B-21R-A13S-07	0	0	0.19227639	0.02442684	0.259321871	0	0.010201442	0.07735198	0	0	0.037432895	0	0.273653664	0.056373832	0.001633536	0.028004054	0	0.007303359	0.010485432	0	0.021534707	0	0.371874664	0.930106489
TCGA-AJ-A2QN-01A-11R-A18M-07	0.091704059	0	0.013581401	0.159907928	0.116039658	0	0	0.094038149	0	0	0.027074213	0.006273377	0.296451256	0.023946603	0.115285067	0.000298528	0.015375228	0.040024533	0	0	0	0.44	0.037380037	1.089262162
TCGA-BG-A0M3-01A-11R-A104-07	0.046141688	0	0.032144704	0.073013766	0.249545286	0	0.021555123	0.036343589	0	0	0.078926113	0	0.207907	0.026127538	0.162848055	0.029322516	0	0.030301407	0	0	0.005823216	0.22	0.06283826	1.072369627
TCGA-D1-A101-01A-12R-A10J-07	0.044557248	0	0.017971061	0.297733785	0.102558314	0	0.024964161	0.145129027	0	0	0.103289507	0.016544548	0.030039843	0.112497232	0.036988193	0	0	0.067727081	0	0	0	0	0.483513159	0.876643874
TCGA-AP-A1E3-01A-11R-A137-07	0.050217591	0	0.02870465	0.132948019	0.217782188	0	0.028032694	0.109142101	0	0	0.076207143	0.002940362	0.219566134	0.016689252	0.046487174	0	0.010894905	0.060387788	0	0	0	0.05	0.14325906	1.041886738
TCGA-BG-A2AE-01A-11R-A16F-07	0.013925235	0	0.013259809	0.233277773	0.222483142	0	0.08662474	0.051943343	0	0	0.114518381	0.017470135	0.063314903	0.108977343	0.039984198	0.034220997	0	0	0	0	0	0.01	0.231882324	1.023131632
TCGA-AX-A1CJ-01A-11R-A137-07	0.044497903	0	0.031229329	0.189854206	0.210459547	0	0	0.078696898	0	0.057885777	0	0.013568838	0.106153356	0.057383768	0.206623066	0	0	0.003647312	0	0	0	0.01	0.250872169	0.98978928
TCGA-EY-A1GI-01A-11R-A13S-07	0.054209656	0	0.034685961	0.068690178	0.246488547	0.043164884	0.051448584	0	0.008432956	0	0	0	0.352177549	0.053336742	0.070647884	0.016657592	0	0	0	0	5.95E-05	0.05	0.161147889	1.041937816
TCGA-EY-A2OM-01A-11R-A18M-07	0	0	0	0.022184665	0.198613899	0	0.019705277	0	0	0.018412909	0.015091523	0.030232646	0.256852475	0.034065659	0.121911632	0.008032402	0.04776169	0	0.183539791	0.00070016	0.04289527	0.16	0.07141321	1.092588826
TCGA-AJ-A2QO-01A-11R-A32Y-07	0.045304602	0	0.075544306	0.152521144	0	0.014973324	0.038506964	0.029101793	0	0.037070333	0.033819892	0.005052642	0.398240675	0.066522805	0.080418924	0	0.018741139	0	0	0	0.004181458	0.01	0.29213803	0.982760608
TCGA-BK-A139-01A-11R-A118-07	0	0.012588375	0	0.095169769	0.072618109	0.001862962	0.026693717	0.048984698	0	0	0.02459522	0	0.401442022	0.053385289	0.228663544	0	0	0	0.004822887	0	0.029173407	0	0.578706378	0.814827128
TCGA-AJ-A2QK-01A-11R-A18M-07	0.010471857	0.005927274	7.53E-05	0.141337299	0.300426866	0	0	0.120749386	0	0	0.043227967	0	0.190335736	0.086058341	0.066923244	0	0	0.034466745	0	0	0	0	0.444575364	0.896537491
TCGA-D1-A16O-01A-11R-A12I-07	0	0	0.027824955	0.035432152	0.259666976	0	0.00356358	0.09396182	0	0	0.073591139	0.025464409	0.145342813	0.007046241	0.100973448	0.022559769	0	0.204572697	0	0	0	0.66	0.009264168	1.08720529
TCGA-D1-A2G7-01A-21R-A180-07	0.026915381	0	0	0	0.398635477	0	0.077316213	0.042871303	0	0	0.079766272	0.006032908	0.045579945	0.069334064	0.075922858	0	0.080667223	0.096958357	0	0	0	0.5	0.031008051	1.09254424
TCGA-A5-A0G2-01A-11R-A16W-07	0.063411586	0	0.113760171	0.123016918	0.176621837	0.05134031	0.067598792	0.044688744	0	0	0.083990139	0.004094482	0.072899161	0.08113151	0.066603967	0.029823334	0	0.019476488	0	0	0.00154256	0.01	0.211469558	1.001386653
TCGA-B5-A3FC-01A-11R-A22K-07	0	0	0.132611095	0.073401691	0.021919231	0.128534376	0.034580202	0.059372493	0.041420641	0	0.082368336	0	0.148165801	0.045910266	0.15638417	0.012316153	0	0.063015545	0	0	0	0	0.351149574	0.937513016
TCGA-AJ-A3I9-01A-11R-A22K-07	0.03462094	0	0	0.039656331	0.204881747	0	0.008322603	0.114389322	0	0	0.124638025	0	0.07866326	0.026528934	0.251089324	0	0.036934446	0.080275067	0	0	0	0.5	0.031254123	1.085032562
TCGA-EC-A1NJ-01A-31R-A14D-07	0.032295035	0	0.179962908	0.115785916	0.178032311	0	0.02186534	0.08415243	0	0	0.069002152	0	0.089308196	0.112624061	0.050935168	0.018700718	0	0.047335765	0	0	0	0	0.412079201	0.910444604
TCGA-E6-A2P8-01A-11R-A19W-07	0.010220771	0	0.029411487	0.126549036	0.180218145	0.011342829	0.064679925	0.033888994	0.006449439	0	0.03217267	0	0.153005524	0.15018908	0.169357048	0.010703267	0	0.021811785	0	0	0	0	0.486558232	0.872797663
TCGA-BS-A0UJ-01A-12R-A104-07	0.033127337	0	0.021930183	0.164594978	0.158163922	0	0.114506831	0.179811573	0	0	0.076176248	0.013975463	0.034195409	0.082146602	0.068513966	0.000315325	0.002557588	0.049984577	0	0	0	0.01	0.24019403	1.004983772
TCGA-AJ-A3BH-01A-11R-A19W-07	0.083197594	0	0.03111798	0.218385966	0.116972033	0.087601233	0.062025762	0.021102354	0	4.84E-05	0.043119732	0	0.110762793	0.088226609	0.089690136	0.015633726	0	0.032115688	0	0	0	0.54	0.027409938	1.083047052
TCGA-A5-A0GE-01A-11R-A16W-07	0.090761922	0	0.0293354	0.113514615	0.259185419	0	0.001072822	0.159035982	0	0	0.089936105	0.016328257	0.108880585	0.011512175	0.019487925	0.011207728	0.004308085	0.085432979	0	0	0	0.04	0.183532734	1.02428739
TCGA-DI-A1BY-01A-21R-A137-07	0.039270883	0	0.11304738	0.145240759	0.159600711	0	0.074920697	0.135128423	0	0	0.03256062	0	0.207549165	0.065166098	0.000109733	0	0	0.027405531	0	0	0	0	0.394497315	0.9199767
TCGA-PG-A916-01A-11R-A37O-07	0.011187056	0	0.191829026	0.011699456	0.200295428	0	0.00477715	0.061771984	0	0	0.138385302	0	0.200918247	0.014951569	0.089999307	0.016017639	0	0.057194094	0	0.000973743	0	0.11	0.089385849	1.051200039
TCGA-AJ-A3EL-01A-11R-A213-07	0.071230358	0	0.088956525	0.201175493	0.055720374	0.109441791	0.15673283	0.001737211	0.032550437	0	0.013578554	0	0.022812021	0.139787224	0.065683604	0	0	0.040593577	0	0	0	0.01	0.322608578	0.955788825
TCGA-H5-A2HR-01A-11R-A180-07	0.015437188	0	0.02126669	0.202852911	0.020931549	0.021451273	0.00262392	0.079187441	0	0	0.063789922	0.04288739	0.308699533	0.027462937	0.13475265	0	0.025311839	0.033344754	0	0	0	0	0.352263399	0.94553772
TCGA-AJ-A23O-01A-11R-A157-07	0.043853239	0	0.17546998	0.207187054	0.131739038	0.0218478	0.11488037	0.084367359	0	0.015579318	0.012782865	0.022892413	0.034804567	0.055452886	0.061901232	0	0.007791832	0.009450047	0	0	0	0.01	0.262630746	0.98008207
TCGA-A5-A7WJ-01A-12R-A34R-07	0.133266423	0	0.061446711	0.10119107	0.232969385	0	0.009851236	0.121176978	0	0	0.080052074	0.008499404	0.114128924	0.014807547	0.048775534	0	0.073834713	0	0	0	0	0.91	-0.023101178	1.107719016
TCGA-AX-A1CI-01A-11R-A137-07	0.076966354	0	0.053083904	0.108216934	0.138853575	0	0.019210459	0.129507375	0	0	0	0	0.336711526	0.01290395	0.054653739	0.051278539	0	0	0.018613645	0	0	0.14	0.08084803	1.073067477
TCGA-EY-A1GX-01A-12R-A13S-07	0.130313334	0	0.216353165	0	0.262435527	0	0.023662846	0.00159687	0	0	0.042454182	0.02586863	0.05953811	0	0.129201159	0	0.063564427	0.04501175	0	0	0	0.86	-0.014188789	1.067315619
TCGA-D1-A16X-01A-11R-A12I-07	0	0	0.087811188	0.229221798	0.069014142	0	0.005640086	0.175994145	0	0	0.07581786	0.015371589	0.201830026	0.073181168	0.044999479	0.008646598	0	0.006285385	0	0	0.006186537	0	0.397157335	0.920598066
TCGA-AJ-A2QL-01A-11R-A18M-07	0.018237116	0	0	0.00180295	0.168126331	0	0.016526264	0.027673588	0.001635412	0.095266322	0.094607966	0	0.253177013	0.043848375	0.149761975	0.083469353	0	0.045867334	0	0	0	0	0.345021491	0.950029489
TCGA-B5-A11P-01B-11R-A14D-07	0.052208959	0	0.102176235	0.072740914	0.12609273	0	0.030544405	0.107079691	0	0	0.021944373	0.011389366	0.124751884	0.001275469	0	0	0.084546163	0	0.191968904	0	0.073280907	0.51	0.030286414	1.080294407
TCGA-BK-A6W4-01A-12R-A34R-07	0.028500762	0	0	0.079656074	0.405439442	0	0	0	0	0	0.097438867	0.025639476	0.067037292	0.050604548	0.127541258	0.035260464	0	0.072239851	0	0	0.010641967	0.15	0.073065236	1.073033581
TCGA-EY-A2ON-01A-21R-A18M-07	0.011711009	0	0	0	0.304665387	0	0.015334055	0.012101614	0	0.031598582	0.05915059	0.054251767	0.143136121	0.110454807	0.195036871	0	0.036551398	0.017778735	0	0	0.008229065	0.09	0.095138069	1.064156133
TCGA-B5-A11S-01A-11R-A118-07	0.031090124	0	0.003671244	0.041375896	0.23663564	0	0.01919639	0.046295853	0	0	0.095529318	0.008500326	0.295873959	0.037148085	0.131591657	0.042031185	0	0.011060323	0	0	0	0.09	0.093565866	1.074471476
TCGA-AJ-A3NE-01A-11R-A22K-07	0.025661728	0	0.006036289	0.153386651	0.284868225	0.009797685	0.088201909	0	0	0.032897215	0.027878459	0	0.118285375	0.076730275	0.068076809	0	0.06628962	0.041310174	0	0	0.000579589	0.01	0.236634912	1.001985885
TCGA-B5-A11H-01A-11R-A118-07	0.015674197	0	0.139230551	0.103450441	0.052443628	0.08548583	0.039986648	0.057776989	0	0.02696787	0	0	0.2228347	0.070186453	0.177508916	0	0	0	0.008453778	0	0	0	0.385291803	0.923181243
TCGA-FI-A2EX-01A-11R-A17B-07	0.075153758	0	0.031593976	0.056242031	0.186936183	0	0.094754313	0.027587076	0	0	0.091379869	0	0.211804172	0.035915156	0.089863723	0	0.077476885	0.021292856	0	0	0	0.07	0.120137618	1.046333349
TCGA-AX-A3G7-01A-12R-A213-07	0.003039024	0.007390103	0	0.181283486	0.176486833	0	0.048875184	0	0.018906219	0	0.020420939	0	0.076430692	0.078118357	0.140885042	0	0.212086792	0.036077329	0	0	0	0.04	0.182369376	1.034630241
TCGA-FI-A2CX-01A-11R-A17B-07	0.001683236	0.00335403	0.015385891	0.143759862	0.015425518	0.030181607	0.021910279	0.049416273	0	0	0.009730877	0	0.438512442	0.072421261	0.172909224	0.014789677	0	0.010519823	0	0	0	0	0.687191835	0.733781436
TCGA-D1-A0ZS-01A-11R-A118-07	0.130459056	0	0.007364835	0.172143358	0.002200662	0	0.001278876	0.106880364	0	0.013185422	0	0	0.423507622	0.019512771	0.041966352	0	0.020276304	0	0.054567878	0	0.006656502	0.01	0.245264138	1.010344013
TCGA-AP-A1DO-01A-11R-A137-07	0.11895236	0	0.007813933	0.419782769	0	0.082366425	0.108518732	0.062270407	0	0	0.08829794	0.007276881	0.023711121	0.022447969	0.031161296	0	0.021372214	0	0	0	0.006027952	0.11	0.088336214	1.104589517
TCGA-D1-A1NS-01A-11R-A14D-07	0.017779491	0	0.044078203	0.095159369	0.12432018	0	0	0.062630393	0	0	0.071073318	0	0.4041881	0	0.081933125	0.052819176	0	0	0.024349566	0	0.02166908	0.04	0.183186643	1.04490733
TCGA-D1-A1NZ-01A-21R-A14D-07	0.013470656	0	0	0.12381568	0.138214051	0	0.159780227	0.068005051	0	0	0.036899311	0.00963563	0.228539459	0.119926273	0.078475176	0	0	0.023238486	0	0	0	0.01	0.283382171	0.98081068
TCGA-BK-A0CC-01B-04R-A277-07	0.072103353	0	0.028076943	0	0.441489346	0	0	0	0	0.031832183	0	0.013728378	0.137212478	0.003033882	0.047491482	0	0.007915053	0	0.052246903	0.050342816	0.114527184	0.21	0.06364013	1.072610267
TCGA-BG-A0VX-01A-11R-A118-07	0.034098161	0	0	0.208247014	0.127200928	0	0.088232582	0.05925605	0	0.008126396	0.066407034	0.080215141	0.11143076	0.0676635	0.047573607	0.070782729	0	0.030766099	0	0	0	0.01	0.264945484	0.982542774
TCGA-AX-A0IZ-01A-11R-A118-07	0.00924563	0	0.153228692	0.332907089	0.075392322	0.0153846	0.053357433	0.01521452	0	0	0.135234846	0.016285172	0.035499205	0.025954509	0.01110303	0.000359054	0.017063084	0.102561652	0	0	0.001209163	0	0.406905272	0.9187079
TCGA-AX-A3G3-01A-11R-A213-07	0.001551955	0	0.02694435	0.116686906	0.100542421	0.002583137	0.050225004	0.089114036	0	0.02350618	0.069818813	0.009005043	0.259453698	0.090803589	0.146481195	0.007870851	0	0.005412821	0	0	0	0	0.464907489	0.884996957
TCGA-AX-A2H2-01A-11R-A180-07	0.014215656	0	0.066837867	0.115719337	0.075531233	0.007754107	0.077647067	0.067979414	0.04663201	0	0.070576584	0	0.163485971	0.15902532	0.114594864	0.007944347	0.012056223	0	0	0	0	0	0.374807472	0.934357199
TCGA-D1-A1NY-01A-11R-A16F-07	0.021217145	0	0.015759034	0.093839846	0.204273578	0	0.010585775	0.042552854	0	0	0.09005865	0	0.408016274	0.060883663	0.033246637	0	0	0.019566543	0	0	0	0.04	0.194189378	1.041106979
TCGA-AP-A0LP-01A-12R-A104-07	0.000951215	0	0	0.066915687	0.237699475	0	0.019229117	0.097376814	0	0	0.080390779	0.016748869	0.19877271	0.086053846	0.144402306	0.026476221	0	0.024982961	0	0	0	0.01	0.288900299	0.975154248
TCGA-AP-A059-01A-21R-A118-07	0.008207249	0	0.055134477	0.390883824	0	0.083877378	0.023350759	0.05301018	0	0	0.072749804	0	0.160437953	0.074322976	0.064884701	0.007750696	0	0.005390003	0	0	0	0	0.453731953	0.892206146
TCGA-AX-A0IU-01A-11R-A16W-07	0.166681991	0	0.156225794	0.053327901	0.317265569	0	0.019591901	0.045859495	0	0	0.105154377	0.010792146	0.034532311	0.020607464	0.012733644	0	0.0283799	0.028847508	0	0	0	0.32	0.050466987	1.076458907
TCGA-BS-A0V7-01A-21R-A118-07	0.026651757	0	0.041868503	0.138096291	0.321354999	0.056280181	0.046498164	0.092463868	0.017531842	0	0.058979141	0.012690184	0.043935928	0.009653285	0.107847603	0.014112458	0	0.011862146	0	0	0.000173651	0.01	0.296873964	0.975117819
TCGA-EY-A72D-01A-12R-A34R-07	0.031521309	0	0.033219223	0.016201231	0.298832407	0	0.103790425	0	0	0.05186768	0.025687832	0.039747337	0.101123223	0.035822107	0.154013689	0.04289411	0.046335485	0.004518233	0	0.014100887	0.000324823	0.57	0.022960399	1.07689733
TCGA-BG-A0LX-01A-11R-A16W-07	0.053592954	0	0.032290167	0.133309648	0.154753758	0	0.081236472	0.138429065	0.014515735	0	0.040272634	0	0.18196473	0.081719836	0.030742769	0.019969402	0	0.037202829	0	0	0	0.01	0.231912505	0.998741611
TCGA-EO-A22R-01A-11R-A18M-07	0.007678076	0	0.010819934	0.127122214	0.160146657	0.052767598	0.006646603	0.059930295	0	0	0.078392108	0.020826373	0.034155075	0.076413936	0.221173156	0.019609686	0.003293889	0.101393152	0	0.019631249	0	0.15	0.071983183	1.059729554
TCGA-EO-A3KX-01A-11R-A22K-07	0.09134701	0	0.022924642	0.098388581	0.09487444	0.076633281	0.142040896	0	0.019446027	0.003685233	0.01563534	0	0.276646465	0.061500037	0.094626645	0	0	0.002251405	0	0	0	0.22	0.062951996	1.072983597
TCGA-BK-A56F-01A-32R-A27V-07	0.029577591	0	0	0.088147821	0.306449166	0	0.004338282	0.044701395	0	0	0.078843751	0.057461591	0.074899992	0.04764107	0.182800109	0.033746719	0	0.051392513	0	0	0	0.08	0.105027436	1.050885755
TCGA-D1-A167-01A-11R-A12I-07	0.05163363	0	0	0.241078761	0.167131009	0	0.093746294	0.077436364	0	0.025712584	0.029197528	0	0.091196887	0.0672745	0.07953291	0.052016347	0	0.024043186	0	0	0	0.47	0.03399707	1.096030823
TCGA-A5-A3LP-01A-11R-A22K-07	0.023999438	0	0	0.060293705	0.144056727	0	0.06698162	0.014695974	0	0	0.044265905	0	0.490597816	0.036697391	0.077835892	0	0.03411628	0.006459251	0	0	0	0.01	0.284450119	1.005396457
TCGA-EY-A1GV-01A-11R-A13S-07	0.04616544	0	0	0	0.163468847	0	0.017246876	0.011857348	0	0.015293579	0.212946443	0	0.255894429	0	0.049055271	0	0.112012852	0.027853474	0	0	0.088205441	0.05	0.161928426	1.057262507
TCGA-A5-A0R8-01A-11R-A104-07	0.027273637	0	0.074526264	0.169681147	0.231292636	0	0	0.072667982	0	0	0.080630583	0.008187889	0.082159848	0.044412771	0.085681746	0.024881092	0.00056644	0.04320426	0	0	0.054833706	0.01	0.26394892	0.981149811
TCGA-EY-A1GM-01A-12R-A14D-07	0.00766874	0	0.004304881	0.19928991	0.200240026	0	0.057080719	0.087753936	0	0	0.113087992	0	0.154106901	0.008504575	0	0	0	0.152018591	0	0.01594373	0	0.59	0.018620894	1.115445922
TCGA-D1-A2G0-01A-11R-A32Y-07	0.017852893	0	0.00082942	0.392231782	0	0.150799741	0.06694686	0	0	0.00769572	0.109181375	0	0.032228284	0.05104246	0.095544334	0.010362038	0	0.064912705	0	0	0.000372387	0	0.370086595	0.943975585
TCGA-B5-A5OE-01A-11R-A31O-07	0.042424359	0	0	0.004118992	0.10169543	0	0.10895939	0.033300095	0	0	0.041601719	0	0.286050517	0.051676511	0.211152222	0	0.039670769	0.056426356	0	0	0.022923641	0.05	0.13700241	1.04960544
TCGA-D1-A3DH-01A-11R-A19W-07	0.017476142	0	0.002601243	0.014487305	0.116788321	0	0.053628883	0.027221107	0	0	0.100110815	0	0.551685778	0	0	0	0.086028291	0.029972114	0	0	0	0.04	0.176430951	1.079292972
TCGA-BG-A0MT-01A-11R-A104-07	0	0	0	0.03487333	0.19377268	0	0	0.077633722	0.006767945	0	0.041678776	0.010622213	0.032633943	0.05991123	0.379887049	0.004873271	0	0.144454496	0	0.012891346	0	0.14	0.077659192	1.061943226
TCGA-D1-A16F-01A-11R-A12I-07	0.005620941	0	0.0676736	0.042934129	0.192996305	0	0	0.071046764	0	0	0.120857795	0	0.135842144	0.033256146	0.113596274	0.015268934	0	0.097763852	0	0	0.103143116	0.15	0.074289494	1.060955768
TCGA-BK-A26L-01A-11R-A277-07	0.059883943	0	0	0	0.261556406	0.081800209	0.014920298	0	0.026432463	0	0.002704689	0.022265378	0.154847526	0.06114781	0.256012235	0	0.020854943	0.0375741	0	0	0	0.58	0.021107937	1.081824922
TCGA-D1-A17F-01A-11R-A12I-07	0.005133192	0	0.036211886	0.191707532	0.172775171	0	0.06715099	0.146848418	0	0	0.052116747	0.00519686	0.12552364	0.028938714	0.123563869	0.032337432	0	0.012495549	0	0	0	0.01	0.277455003	0.980403755
TCGA-D1-A2G5-01A-11R-A17B-07	0.002985678	0	0	0.090072591	0.145098712	0	0.015683283	0.191402225	0	0	0.104728029	0	0.210676222	0	0.083081176	0.000454314	0.112481553	0.032644579	0	0	0.010691638	0.39	0.040680452	1.094114187
TCGA-BS-A0UV-01A-11R-A16W-07	0.007168376	0	0.080006282	0.240072491	0.08338992	0.10328624	0.180242953	0.007238462	0	0.036677725	0	0	0.10989781	0.03948437	0.094037226	0	0	0	0.01159233	0	0.006905816	0.06	0.126649425	1.044882754
TCGA-A5-A0GV-01A-31R-A16W-07	0.036923076	0	0.03849803	0	0.170251184	0	0.030101779	0.104868632	0	0.065132698	0	0.015807334	0.198985859	0	0	0	0.056765064	0.282666345	0	0	0	0.57	0.022045844	1.083881117
TCGA-BG-A0M6-01A-31R-A104-07	0.162346718	0	0	0.064658694	0.159122466	0	0.032545347	0.148363731	0	0	0.055240067	0	0.217676925	0.019280049	0.071915245	0.024884106	0.021022172	0.022944479	0	0	0	0.65	0.01192174	1.091217326
TCGA-A5-A0GB-01A-11R-A040-07	0.039702598	0	0	0.324409356	0	0.133233983	0.128422392	0.023823633	0	0	0.088389378	0	0.061073201	0.026957756	0.096592077	0.033648741	0.015497006	0.024614068	0	0	0.003635811	0.06	0.135713003	1.054967128
TCGA-D1-A0ZU-01A-11R-A10J-07	0.078768273	0	0.009040457	0.177344354	0.123743986	0	0.009757874	0.121219433	0	0	0.036723339	0.004726564	0.171661129	0	0.074107116	0	0.129488844	0.063418631	0	0	0	0.3	0.053453497	1.071949904
TCGA-A5-A0GI-01A-11R-A040-07	0.026730616	0	0.021573434	0.139475429	0.067432726	0	0.024182495	0.159132868	0	0	0.129868895	0.014682199	0.254325526	0	0.100493975	0	0.011798446	0.050303392	0	0	0	0.04	0.194841958	1.024874267
TCGA-QS-A5YQ-01A-11R-A31O-07	0	0	0.066364128	0.210399544	0.148256865	0	0.030068656	0.126605633	0	0.005877024	0.035442399	0.005095191	0.221927989	0.043933904	0.085480161	0.008449612	0	0.012098893	0	0	0	0	0.361706417	0.93840883
TCGA-BG-A0M7-01A-11R-A040-07	0.014138735	0	0.061462444	0.133665137	0.185638821	0	0.001440424	0.087184583	0	0.023422369	0.005284821	0.005918896	0.341451018	0.043377655	0.091453046	0.005562051	0	0	0	0	0	0.01	0.285362822	0.98148874
TCGA-AX-A1CF-01A-11R-A137-07	0.113194373	0	0.099966683	0.026036879	0.171607175	0	0	0.086230856	0	0	0.112375731	0	0.277042227	0.031438874	0.027590019	0	0	0.054517181	0	0	0	0.18	0.066808126	1.067077751
TCGA-B5-A0KB-01B-11R-A14D-07	0.028502282	0	0.00747385	0.043278756	0.113602917	0	0.007172858	0.053142831	0	0.012072689	0.022561896	0	0.377947369	0.011030839	0.085833089	0	0.053168631	0	0.125509611	0	0.058702382	0	0.452934553	0.895793536
TCGA-D1-A3JP-01A-31R-A22K-07	0.056818722	0	0.03877449	0.078309283	0.227003424	0	0.024628599	0.050091783	0.021888115	0	0.070356752	0.048336373	0.079054475	0.052726775	0.118253007	0.062024297	0	0.071733905	0	0	0	0.01	0.282537856	0.967158068
TCGA-A5-A1OF-01A-11R-A14D-07	0.025030832	0	0.039175027	0.248746627	0.014437877	0.066941342	0.063133742	0.152145924	0	0.017443671	0.004035887	0.009306326	0.173966859	0.072475057	0.070750191	0	0.034294173	0	0.008116464	0	0	0	0.460940113	0.886569425
TCGA-D1-A165-01A-11R-A12I-07	0.145892524	0	0.067894407	0.040320817	0.191477809	0	0	0.116207373	0	0	0.148903709	0.001057285	0.088519064	0.02850495	0.069888108	0.049309518	0.008321007	0.043703428	0	0	0	0.73	0.000247227	1.094642266
TCGA-AX-A3FS-01A-11R-A22K-07	0.019934617	0	0.042957327	0.20231919	0.158552211	0.07600025	0.087449329	0.025599303	0	0.0141846	0.003394784	0.026730599	0.018360632	0.120707915	0.09951339	0.091802742	0.003113098	0.009380011	0	0	0	0.09	0.095681669	1.055958495
TCGA-EO-A2CG-01A-12R-A180-07	0.147525752	0	0	0.157275477	0.233255173	0	0.033469411	0.018161839	0	0	0.101514948	0.021455313	0.044708071	0.043502523	0.104692583	0.01483761	0.021089761	0.058511539	0	0	0	0.47	0.033990445	1.088227883
TCGA-AX-A3G1-01A-11R-A22K-07	0.001535147	0	0.264811517	0.143349085	0.061653365	0	0.032833365	0.094002264	0.081752808	0	0.009830119	0	0.136186526	0.10605143	0.048973868	0	0.007114015	0.011906492	0	0	0	0	0.391091571	0.920179373
TCGA-EO-A3AZ-01A-12R-A19W-07	0	0.000465575	0.009683805	0.233940338	0.007637579	0.037706359	0.066342479	0.102946197	0	0.006355169	0.059135627	0	0.208205213	0.104044357	0.126484255	0.010004566	0	0.027048482	0	0	0	0	0.644522149	0.779421698
TCGA-FI-A2D0-01A-11R-A17B-07	0.071557774	0	0.017638551	0.112736346	0.141508768	0.044287028	0.042291027	0.074534186	0	0.163215089	0.06376708	0.00560924	0.189340477	0.01610313	0	0	0.041465307	0	0.015945998	0	0	0.05	0.141006943	1.059995439
TCGA-D1-A1O7-01A-11R-A14D-07	0.022963085	0	0.008369505	0.059512016	0.226758686	0	0.004357626	0.167126723	0	0	0.155248258	0.020821733	0.217500983	0.007858483	0.048847241	0.006110947	0.001578163	0.052946553	0	0	0	0.06	0.130921608	1.060404759
TCGA-KP-A3W3-01A-11R-A22K-07	0	0.001173863	0.016819963	0.018431529	0.162574097	0	0.040390384	0.028195143	0	0	0.046949082	0	0.315698382	0.10747303	0.228575813	0.019633673	0	0.014085043	0	0	0	0.01	0.326025617	0.967134048
TCGA-EO-A22X-01A-11R-A180-07	0.048650058	0	0.052174707	0.083615375	0.138679447	0.001735293	0.090207684	0.026137909	0	0.036832412	0.018993552	0.003282889	0.25012859	0.075588529	0.140189795	0	0	0.018516929	0	0	0.015266831	0.01	0.252465789	0.987611663
TCGA-EY-A1GH-01A-11R-A13S-07	0.077995044	0	0.001171035	0.038572899	0.311576478	0	0.053569584	0.063537149	0	0	0.080395831	0.007203884	0.092100796	0.018384214	0.157282862	0.060905304	0.008994911	0	0	0.018333562	0.009976446	0.15	0.073574254	1.065856737
TCGA-AJ-A3OK-01A-12R-A22K-07	0.006357835	0	0.050518555	0.173813489	0.263431811	0	0	0.069914005	0.055692569	0	0.026394591	0	0.004367748	0.059892956	0.213632974	0.01014447	0	0.065838998	0	0	0	0	0.415592477	0.90996068
TCGA-D1-A17U-01A-21R-A12I-07	0.016802156	0	0.043740553	0.08689425	0.115156718	0.000182685	0.012194176	0.085346707	0	0	0.048819081	0	0.441883892	0.03513198	0.071685272	0.03941187	0	0.002750661	0	0	0	0	0.337729599	0.964206473
TCGA-BK-A0CC-01A-21R-A277-07	0.132303947	0	0.033912938	0	0.306143165	0.002640166	0	0	0	0.049477378	0	0.009301325	0.198994754	0.005599345	0.022527544	0	0.012446683	0	0.077190777	0	0.14946198	0.91	-0.021199797	1.110195479
TCGA-AP-A05O-01A-12R-A118-07	0.040292145	0	0	0.253475624	0.090646269	0.070811079	0.037431488	0.022791061	0	0	0.048853328	0	0.094222916	0.052848628	0.144296684	0.089237421	0	0.055093357	0	0	0	0.01	0.249760604	0.985958386
TCGA-BG-A0YU-01A-21R-A10J-07	0.013574154	0	0.02398879	0.016003166	0.40910775	0	0.013992481	0.080074851	0	0.077924515	0.001412272	0.032522412	0.140372309	0.02124557	0.070189498	0.030328594	0	0.06326388	0	0.005999759	0	0.53	0.027746291	1.085135101
TCGA-EY-A1GR-01A-11R-A13S-07	0.004516193	0	0	0.054583767	0.12432096	0	0.024585542	0.100074389	0	0	0.07391472	0.074846274	0.107868276	0.025283536	0.341697113	0	0.011517383	0.050451213	0	0	0.006340634	0.05	0.146299841	1.036704479
TCGA-BG-A221-01A-21R-A157-07	0.063380834	0	0	0.019282046	0.155566716	0.046708796	0.045535496	0.009283762	0	0.021386138	0.033205551	0	0.294574778	0.109011301	0.122489424	0	0.045525635	0.031490946	0	0	0.002558577	0	0.348654714	0.947374881
TCGA-FI-A2D4-01A-12R-A17B-07	0.041954351	0	0.009262028	0.169838529	0.089961353	0.001005946	0.041715959	0.079191775	0	0	0.051214944	0.011408363	0.33376316	0.016184713	0.09983275	0.007127747	0	0	0.041750242	0	0.005788141	0.09	0.098619502	1.075474718
TCGA-D1-A17T-01A-11R-A12I-07	0	0.002416483	0	0.199604228	0.168805114	0	0.027424532	0.12297475	0	0	0.115932994	0.018270103	0.187445715	0.044120155	0.055338294	0.030582714	0	0.027084917	0	0	0	0.05	0.165955841	1.04457351
TCGA-D1-A16S-01A-11R-A12I-07	0	0.046092948	0.019633991	0.06963892	0.070236136	0	0.013136936	0.113202637	0	0	0.032773033	0	0.220172746	0.072333148	0	0.001502201	0.001395057	0.339882248	0	0	0	0.85	-0.012847454	1.115792278
TCGA-K6-A3WQ-01A-11R-A22K-07	0.022961909	0	0	0.082472934	0.149038852	0	0.037063092	0	0	0	0.182235232	0.016844356	0.059910754	0.023541845	0.050330214	0	0.287788891	0.08263042	0	0	0.005181501	0.06	0.135789057	1.072441148
TCGA-AP-A1DH-01A-31R-A137-07	0.057048104	0	0.081336606	0.316807992	0.019689281	0.128922652	0.043654479	0.040421366	0	0	0.098616033	0	0.05916813	0.059180147	0.060224526	0.006829219	0	0.027077909	0	0	0.001023556	0	0.362958745	0.939560232
TCGA-BG-A3EW-01A-11R-A22K-07	0.00428	0	0.06287437	0.066248546	0.071950189	0	0.099820507	0.073717942	0	0	0.038396651	0.00425061	0.30216752	0.046236946	0.051971394	0	0.084619735	0	0.086035839	0	0.007429751	0.07	0.124034663	1.053543001
TCGA-A5-A0G5-01A-11R-A040-07	0.017596145	0	0.133857163	0.294479559	0.000155944	0.126915852	0.0782165	0.044761662	0	0	0.017089742	0	0.098720905	0.059186774	0.115589514	0.007619486	0	0	0.005810753	0	0	0	0.490670622	0.873114096
TCGA-AJ-A3OL-01A-11R-A22K-07	0.130344905	0	0	0.009037117	0.349765672	0	0.065784121	0	0	0	0.045852282	0.082211073	0	0	0.100345773	0	0.15494518	0	0.061713876	0	0	0.32	0.050430979	1.071738585
TCGA-EY-A1GE-01A-11R-A13S-07	0.047472529	0	0.024880645	0.060462048	0.310820669	0	0.055332638	0.03007021	0.021559638	0.006192681	0	0	0.334393747	0.016634466	0.083437599	0	0	0.001854557	0.005413037	0	0.001475535	0.02	0.200288604	1.026516343
TCGA-B5-A0JN-01A-11R-A104-07	0.069142151	0	0.026053663	0.051129149	0.281725845	0	0.092952148	0.010820551	0	0.085921798	0.060027571	0	0.052350018	0.065301064	0.117552126	0	0.061070288	0.020211991	0	0	0.005741636	0.9	-0.019479064	1.11196911
TCGA-DI-A2QY-01A-12R-A19W-07	0.111086911	0	0.002415287	0.126330086	0.18905546	0	0.100525108	0.033318183	0	0	0.108807699	0.004868563	0.130381809	0.029571716	0.058554695	0	0.04270428	0.062380205	0	0	0	0.59	0.017250925	1.095198344
TCGA-PG-A6IB-01A-21R-A31O-07	0	0.001530312	0.057890591	0.343844241	0.000556848	0.060193627	0.040275861	0.071213095	0	0	0.043124186	0.014640473	0.126607671	0.085427338	0.126644016	0.007570664	0	0.020481077	0	0	0	0	0.582009292	0.819746934
TCGA-DI-A1BU-01A-11R-A137-07	0.031340946	0	0	0.244002675	0.138377319	0.042834475	0.075898231	0.03647045	0	0	0.105230107	0.001220832	0.117740418	0.083187693	0.071397788	0.008810802	0	0.043488266	0	0	0	0.01	0.285662633	0.98318526
TCGA-AJ-A3BD-01A-11R-A19W-07	0.029606215	0	0.03029907	0.235158167	0.088130898	0.019280871	0.05573608	0.149332569	0	0	0.052525214	0.042303599	0.088999136	0.093860846	0.075476625	0.010587984	0	0.028702729	0	0	0	0.01	0.237567125	0.998340128
TCGA-D1-A17L-01A-11R-A12I-07	0.013978958	0.030288141	0.090048723	0.137736503	0.200042661	0	0.023508003	0.153586207	0	0.008233105	0.019587971	0.007766931	0.162505759	0.059136453	0.078955677	0.007113265	0	0.007511643	0	0	0	0.01	0.270724875	0.977549269
TCGA-AJ-A3QS-01A-11R-A22K-07	0.019349437	0	0.078566595	0.119890045	0.151368866	0.020602638	0.06716943	0.033070931	0.03690384	0	0.079357616	0	0.129232261	0.09889071	0.082580982	0.005654203	0.001479849	0.075882597	0	0	0	0.02	0.201306129	1.008805604
TCGA-AX-A0IS-01A-12R-A10J-07	0.092977368	0	0.011691414	0.085303485	0.260610116	0.074257593	0.005876082	0.091636762	0	0.013077607	0.005835962	0	0.253997916	0.035119907	0.032512359	0	0.009971088	0.027132342	0	0	0	0.11	0.088374714	1.061903568
TCGA-AX-A3G9-01A-11R-A22K-07	0.010116245	0	0.04013654	0.049282298	0.161964269	0.032851108	0.130764741	0.066636741	0	0	0.037136654	0.003819174	0.047226556	0	2.77E-05	0	0.361921346	0	0.041797356	0.016319248	0	0.77	-0.004897437	1.133828852
TCGA-AX-A1C7-01A-11R-A137-07	0	0.02711932	0.0041579	0.010505434	0.101625872	0	0.000259906	0.062805737	0	0	0.132628683	0	0.465134345	0	0.12130556	0	0.039687369	0.034769874	0	0	0	0.05	0.166336818	1.073984486
TCGA-AP-A0LG-01A-11R-A16W-07	0.033885343	0	0.011307762	0.058040948	0.250025613	0	0.080879696	0.037146974	0	0	0.049797969	0.005242946	0.294233722	0.01831523	0.046876904	0.005985234	0.063758403	0	0.044503254	0	0	0.29	0.055777505	1.087167419
TCGA-D1-A17H-01A-11R-A12I-07	0.045755215	0	0.051331796	0.18196876	0.168341037	0	0.034720996	0.100091407	0	0	0.05237497	0	0.112909331	0.093972166	0.121637592	0	0.006439874	0.030456855	0	0	0	0.05	0.152814673	1.033781548
TCGA-AX-A2HG-01A-11R-A17B-07	0.05054357	0	0	0.347023796	0.02891486	0.116200127	0.059150317	0.009168955	0	0	0.102958999	0	0.064234177	0.048009682	0.095505091	0.002485333	0	0.075658261	0	0	0.000146832	0	0.3477929	0.95055922
TCGA-D1-A17B-01A-22R-A12I-07	0.017467171	0	0.029990975	0.059641037	0.050432036	0	0	0.164506191	0	0	0.085896461	0	0.422921112	0.012075043	0.039360966	0.011344912	0	0.022438499	0	0	0.083925596	0	0.678282011	0.745251567
TCGA-DF-A2KR-01A-11R-A180-07	0.03081104	0	0.060625259	0.107049489	0.227980175	0	0.029336991	0.048296245	0	0	0.051091999	0.072335745	0.104952645	0.058206092	0.107668141	0.028144939	0.041700748	0	0.003499616	0	0.028300877	0.08	0.104288715	1.044307349
TCGA-EY-A1GQ-01A-21R-A13S-07	0.038726279	0	0	0.145389206	0.265536389	0	0.019998168	0.075687577	0	0	0.035006762	0.079265683	0	0.067908764	0.177169241	0.026059608	0	0.069252322	0	0	0	0.28	0.057221665	1.06948836
TCGA-AX-A06J-01A-11R-A00V-07	0.005879904	0	0	0.261060359	0	0	0.039378486	0.176376478	0	0	0.071059495	0.033278155	0.301993743	0	0.03317241	0	0.042978568	0	0.014910697	0.019911704	0	0.01	0.212193677	1.023068399
TCGA-EY-A214-01A-12R-A157-07	0.051691552	0	0.070634114	0.055825865	0.14154974	0	0.027464762	0.092767723	0	0	0.046342429	0	0.16931372	0.060346837	0.048537816	0	0.112567468	0	0	0	0.122957974	0.01	0.218185374	1.002430487
TCGA-QF-A5YT-01A-11R-A31O-07	0.129082554	0	0.160185996	0.159383666	0.011478447	0.021848915	0.049793548	0	0	0	0.112887688	0.008346932	0.100632643	0.020665427	0.095473976	0.017916325	0.054219174	0.058084711	0	0	0	0.67	0.008178616	1.07235581
TCGA-AP-A054-01A-11R-A16W-07	0.017358142	0	0	0.327371308	0.019222072	0.059079336	0.266622455	0	0.004310198	0	0.064334653	0	0.104780583	0.110571082	0.026350172	0	0	0	0	0	0	0.17	0.069551065	1.1099014
TCGA-AX-A06B-01A-11R-A00V-07	0.016970714	0	0.103964741	0.183958643	0.146780872	0	0.086302503	0.068844701	0	0	0.059762869	0.006622879	0.048382357	0.066484736	0.131278823	0.006726992	0.029098028	0.044821142	0	0	0	0.05	0.1667188	1.02127794
TCGA-A5-A7WK-01A-11R-A34R-07	0.050457728	0	0	0	0.310934229	0	0.07198068	0	0	0.0376061	0.075226021	0	0.214047992	0.084672728	0.082944079	0.006243256	0.010316572	0.055570615	0	0	0	0.47	0.033337885	1.089790498
TCGA-D1-A15Z-01A-11R-A118-07	0.167236092	0	0.017423978	0.085635537	0.215779272	0	0.052588838	0.005255653	0	0	0.07241317	0.001068527	0.021048671	0.039803017	0.128260414	0.037981258	0	0.155505573	0	0	0	0.32	0.049472037	1.064200062
TCGA-B5-A0K8-01A-11R-A14M-07	0.086241686	0	0	0.095405221	0.27041351	0	0.042134211	0.161312239	0	0.030328157	0.028755657	0	0.10472849	0.058289602	0.069628283	0	0.021464688	0.031298257	0	0	0	0.04	0.1857026	1.023769583
TCGA-AP-A1E4-01A-12R-A137-07	0.045875882	0	0	0.044680036	0.27692147	0	0.027086911	0.125566119	0	0	0.093185239	0.036147586	0.097816384	0.024366195	0.033765937	0.003679229	0	0.190909013	0	0	0	0.86	-0.01378232	1.105842219
TCGA-AJ-A3NG-01A-11R-A22K-07	0.128467968	0	0.040118106	0.024455959	0.215489153	0	0.005922832	0.011964332	0	0	0.052329911	0	0.365497415	0.015415735	0.086268287	0	0.031427583	0.02264272	0	0	0	0.13	0.08451814	1.076967796
TCGA-AJ-A5DW-01A-11R-A27V-07	0.071037313	0	0.054857142	0.173021942	0.204988728	0.045963106	0.083417422	0.014584422	0	0.036761776	0.012658753	0.009038156	0.048314968	0.089339252	0.115290961	0.022264113	0	0.018461948	0	0	0	0.09	0.096892893	1.05374774
TCGA-DF-A2KY-01A-21R-A213-07	0.00294613	0	0	0.141664668	0.052006231	0.027613517	0.097387526	0.030919334	0	0.05827503	0.072242637	0.032040075	0.092797263	0.15003059	0.242077	0	0	0	0	0	0	0	0.409169006	0.917359891
TCGA-D1-A0ZV-01A-11R-A10J-07	0	0.012510007	0.05450406	0.156425791	0.16600344	0	0	0.082910116	0	0.005746456	0.035913995	0.004456378	0.190312966	0.018485086	0.216687291	0.04195716	0	0.014087253	0	0	0	0	0.361897083	0.936452494
TCGA-AP-A1DR-01A-11R-A137-07	0	0	0.015068413	0.170587861	0.096846319	0	0.062426091	0.057199274	0.028788297	0	0.057522807	0	0.255615671	0.001507187	0.066403555	0	0.069679855	0	0.118032413	0.000322257	0	0.07	0.119015212	1.063907727
TCGA-AP-A056-01A-11R-A00V-07	0	0	0.008701708	0.124532942	0.061582139	0.007654628	0.028956742	0.073214322	0.012530339	0.033632007	0.01692805	0	0.407691497	0.042976	0.114006327	0	0.001030394	0	0.066562906	0	0	0	0.556317523	0.830237571
TCGA-EY-A1GF-01A-11R-A13S-07	0.057921038	0	0.025186817	0.118261567	0.143410775	0.027497517	0.138086982	0.0325963	0.030060287	0	0.001404914	0	0.272701821	0.028389409	0.108529313	0	0	0	0.012845083	0.003108177	0	0.05	0.158711967	1.035343524
TCGA-D1-A163-01A-11R-A12I-07	0.008495648	0	0.053779028	0.040288959	0.24004302	0.048639703	0.030462302	0.038317088	0.017211977	0.006989342	0.020130407	0	0.350026828	0.068723814	0.056375946	0.01484963	0	0.005666309	0	0	0	0.01	0.267312409	0.989463338
TCGA-A5-A0G9-01A-11R-A040-07	0.011654464	0	0.051302098	0.086101867	0.181286564	0	0.00448	0.072613615	0	0	0.081493491	0.034735143	0.171707644	0.031260146	0.201202888	0.058286022	0	0.013876058	0	0	0	0.05	0.162753659	1.026027355
TCGA-AX-A1C9-01A-11R-A137-07	0.001667123	0	0.115208686	0.052357191	0.228414363	0	0.052588464	0.049781386	0.025478478	0	0.057127676	0.005445648	0.214391124	0.10042243	0.030097615	0.002072643	0	0.064947173	0	0	0	0.01	0.239520514	0.991054078
TCGA-B5-A1MW-01A-11R-A32Y-07	0.061312942	0	0.018887177	0.020220481	0.28155316	0	0.086155854	0.031060622	0	0	0.034494033	0	0.108589269	0.025710192	0.165480632	0	0.143545337	0	0.022990301	0	0	0.82	-0.007250771	1.096828662
TCGA-D1-A168-01A-31R-A12I-07	0.00490963	0	0.00258373	0.038435736	0.315163926	0	0.036647125	0.093308399	0	0.01241002	0.024326859	0	0.346297945	0	0.02067385	0	0.034115923	0	0.066569762	0	0.004557097	0.08	0.107553203	1.076772778
TCGA-D1-A16Y-01A-31R-A12I-07	0.033912424	0	0	0.237946336	0.085269351	0.036515677	0.066791937	0.198189041	0	0	0.086331261	0.016832045	0.118937666	0.054766038	0.001761844	9.48E-05	0	0.062651542	0	0	0	0.56	0.024964224	1.112424219
TCGA-A5-A1OH-01A-21R-A22K-07	0.133179648	0	0	0.097465589	0.165630372	0	0	0.052303838	0	0	0.139298701	0.014418403	0.218049107	0.014794248	0.10860214	0	0	0.056257955	0	0	0	0.87	-0.015366275	1.114715659
TCGA-B5-A1MU-01A-11R-A13S-07	0.006577805	0	0	0.01458744	0.105056594	0	0.01313256	0.036392196	0.005603858	0	0.027594473	0	0.611893421	0.082777502	0.082794416	0	0	0.013589735	0	0	0	0	0.711170068	0.702967372
TCGA-D1-A17K-01A-11R-A12I-07	0.003926549	0	0.023730735	0.131827901	0.085601763	0	0.032903721	0.072259996	0	0	0.035975644	0	0.404317028	0.003484854	0.084882295	0	0.104063655	0.01702586	0	0	0	0.06	0.129905213	1.071664942
TCGA-A5-A2K5-01A-11R-A180-07	0	0	0	0.081404538	0.098838541	0.001884829	0.007375807	0.054570612	0.040779044	0	0.144846712	0	0.182475237	0.108655439	0.169399098	0.018813245	0	0.090956899	0	0	0	0.01	0.231524634	1.010369435
TCGA-AP-A1E0-01A-11R-A137-07	0.113148024	0	0.010836063	0.11936605	0.240033019	0.02430834	0.121499058	0.014334588	0	0	0.062246732	0.006632865	0.063014541	0.077744873	0.052183146	0.02915031	0	0.061037697	0	0.004464695	0	0.08	0.106338573	1.053397784
TCGA-A5-A1OK-01A-11R-A14M-07	0.004388963	0	0	0.056867789	0.334522754	0	0.005866269	0.038277076	0	0	0.07134791	0.058697801	0.081428866	0.045272695	0.120870512	0.112164251	0.016198008	0.049329118	0	0.004767989	0	0.08	0.105709111	1.047314012
TCGA-AX-A0IW-01A-11R-A040-07	0.079272712	0	0	0.060933705	0.152167496	0	0.059175285	0.035858752	0	0	0.054622384	0	0.292753956	0.116920373	0.123725412	0	0	0.024569924	0	0	0	0.09	0.095707758	1.072317895
TCGA-DF-A2KV-01A-11R-A180-07	0.004338394	0	0.004243469	0.049944075	0.206796046	0	0.00687516	0.064567569	0	0	0.120853847	0	0.32577639	0.028362923	0.02778889	0	0	0	0.021266534	0	0.139186704	0	0.402713713	0.925836206
TCGA-AX-A05W-01A-21R-A466-07	0.002701802	0	0.087818613	0	0.107074116	0	0.022337037	0.019069664	0.015297431	0	0.085464184	0	0.467595436	0.00458728	0.12010695	0	0	0.057734147	0	0.010213341	0	0	0.651342398	0.763460445
TCGA-AJ-A3BG-01A-11R-A19W-07	0.034286039	0	0.076150132	0.125929859	0.186181919	0	0.040807001	0.065815788	0	0.068749833	0.001754352	0.035465074	0.167755009	0.049417859	0.147687134	0	0	0	0	0	0	0.32	0.048931476	1.070878568
TCGA-DF-A2KU-01A-11R-A180-07	0.009042329	0	0.064566217	0.200970899	0	0.004082297	0.049503375	0.118380523	0	0	0.038441555	0	0.222754423	0.074978164	0.178751039	0.007581974	0	0.030947203	0	0	0	0	0.604677818	0.809035495
TCGA-BK-A26L-01C-04R-A277-07	0.139426745	0	0	0.015861135	0.373402743	0	0.058003272	0	0	0	0.028411632	0.022180342	0	0.053875178	0.230419728	0	0	0.031478381	0	0.046940846	0	0.5	0.031272192	1.077175952
TCGA-B5-A0JT-01A-21R-A118-07	0.08243986	0	0.01600034	0.10905876	0.183670328	0	0.034296734	0.067310634	0	0	0.08199429	0	0.222577599	0.014730328	0.121713636	0.029565258	0	0.030712556	0	0	0.005929676	0.2	0.065130689	1.072928417
TCGA-AP-A0LJ-01A-11R-A040-07	0.005900821	0	0	0.140413293	0.125711045	0	0	0.12989523	0	0	0.101302067	0.000596681	0.307067222	0.009864719	0.025986811	0.102198611	0	0.0510635	0	0	0	0.01	0.334660771	0.956584581
TCGA-AP-A1DP-01A-11R-A137-07	0.035964474	0	0	0.06797462	0.425486642	0	0	0.097885384	0	0.017004237	0.011979161	0.001591911	0.098167022	0.045273197	0.134010695	0.048267988	0	0	0	0	0.01639467	0.3	0.054236895	1.085104954
TCGA-D1-A17N-01A-11R-A12I-07	0.006433197	0	0	0.23665155	0.047262361	0.009204535	0.046716865	0.231553521	0	0	0.120429703	0	0.179657343	0.042842281	0.017475428	0.009220497	0	0.052552721	0	0	0	0	0.352502787	0.952049295
TCGA-B5-A3S1-01A-11R-A22K-07	0.074986343	0	0.044787229	0.044537231	0.227629701	0.001428427	0.149123465	0	0.039992495	0	0.033526839	0	0.076060624	0.173864689	0.106911022	0.025858827	0	0	0	0	0.001293107	0.04	0.173577837	1.032696812
TCGA-BG-A0MK-01A-51R-A19W-07	0.002532271	0	0.065515141	0.07579351	0.282997609	0	0.006097329	0.144979831	0	0	0.041468126	0.031706843	0.080250236	0.01749337	0.128695654	0.042993472	0	0.071251631	0	0.002068692	0.006156285	0.05	0.141650426	1.028726597
TCGA-BS-A0U7-01A-21R-A104-07	0.056681546	0	0.070193408	0.147161376	0.202709803	0.063428835	0.04954828	0.04096768	0	0	0.047942128	0.030052961	0.110193588	0.04215122	0.107694777	0.002797862	0.028476536	0	0	0	0	0.05	0.158579197	1.02362916
TCGA-KP-A3W1-01A-11R-A22K-07	0.026144593	0	0.010602565	0.313460394	0.077368895	0.070284114	0.040809611	0.016372654	0	0	0.077318857	0	0.031441703	0.160840583	0.138650321	0.010663279	0	0.024173459	0	0	0.001868971	0	0.34545243	0.956416993
TCGA-AX-A3FW-01A-11R-A22K-07	0.043118576	0	0.047407546	0.012156257	0.329724329	0	0.062520051	0.003346555	0	0	0.039327515	0.004110037	0.21448222	0.019052755	0.096410047	0.004723519	0.100969422	0.022651169	0	0	0	0.07	0.119228216	1.04565193
TCGA-FI-A2D6-01A-11R-A17B-07	0.047892038	0	0.013554711	0.15959405	0.080768587	0.073626963	0.033259766	0.047450822	0	0.005991065	0.019364091	0.006219083	0.22825078	0.11515756	0.14399239	0.01473147	0	0.010146623	0	0	0	0	0.546254545	0.840238934
TCGA-EO-A22U-01A-11R-A180-07	0.03648883	0	0.080263978	0.175753223	0.126978559	0.036879951	0.073643502	0.06046055	0	0	0.071096677	0	0.187416695	0.05596355	0.068240546	0.001476443	0	0.025337497	0	0	0	0.06	0.133001923	1.040232379
TCGA-BK-A139-01A-11R-A277-07	0.040708141	0	0.011834964	0	0.314119848	0.039170351	0.011824381	0	0	0.021075081	0	0	0.134677447	0.131252672	0.208873251	0.023235863	0	0.017955127	0	0	0.045272873	0.14	0.075386428	1.068170736
TCGA-EO-A3KW-01A-11R-A22K-07	0	0.02888431	0	0.002868491	0.24276678	0.012440817	0.01238238	0.051468439	0.01690319	0	0.028932628	0	0.29379975	0.100781563	0.157466158	0	0.028651639	0.022653856	0	0	0	0.01	0.299310686	0.974935949
TCGA-EO-A3AY-01A-12R-A19W-07	0.008290372	0	0.078454887	0.303375996	0.009266527	0.021319104	0.021935953	0.091482717	0	0.02488599	0.125451555	0.025156885	0.12126882	0.061833315	0.098676248	0	0.001167536	0	0.007434095	0	0	0	0.408679724	0.918020419
TCGA-D1-A17S-01A-11R-A12I-07	0.012764507	0	0	0.023121027	0.173167502	0	0	0.093529658	0	0.033619408	0.009202454	0	0.482937326	0.025297335	0.131329831	0	0	0.015030953	0	0	0	0.01	0.299141933	0.997781441
TCGA-D1-A3JQ-01A-11R-A22K-07	0.035262348	0	0.010793659	0.075386175	0.215326272	0	0.02060105	0.033012953	0	0.039473257	0.071582823	0.005146247	0.224855892	0.010681618	0.153953849	0	0.062371912	0.041551945	0	0	0	0.01	0.209482573	1.010791182
TCGA-B5-A3FH-01A-11R-A19W-07	0.006543426	0	0.092993398	0.038965693	0.125661923	0	0.039364227	0.063578904	0	0	0.055385196	0	0.385120206	0.036648189	0.107967877	0.005032473	0	0.01062267	0	0	0.032115818	0	0.459936042	0.88892726
TCGA-BS-A0V6-01A-11R-A118-07	0.050405328	0	0.147010804	0.029476754	0.317287583	0	0.029006104	0.029253065	0	0	0.042326994	0	0.102682258	0.017095722	0.100046981	0.03171646	0.071433833	0.026187351	0	0	0.006070762	0.04	0.184088352	1.005057424
TCGA-DI-A0WH-01A-12R-A12I-07	0.042002455	0	0	0.279590573	0.089818317	0	0.024828376	0.24744669	0	0	0.086200028	0.013145761	0.057433011	0.065560478	0.045970161	0	0	0.048004151	0	0	0	0.13	0.08506488	1.093903205
TCGA-FI-A3PX-01A-11R-A22K-07	0.097193563	0	0.009322947	0.045167322	0.14711584	0	0.053841549	0.003394913	0	0	0.101593701	0.02329347	0.035807584	0.094952029	0.115593922	0	0.189018274	0.083704885	0	0	0	0.05	0.152058402	1.039855623
TCGA-EY-A2OQ-01A-11R-A19W-07	0	0.005495771	0	0.151386782	0.079110055	0	0.029326149	0.055013805	0	0	0.143149497	0	0.316999596	0.07077704	0.067963198	0.015521018	0	0.065257089	0	0	0	0.08	0.102674612	1.08155379
TCGA-AX-A3FZ-01A-11R-A22K-07	0.111189064	0	0	0.03539052	0.058009988	0	0.077600373	0.031657306	0	0	0.041784294	0	0.417680012	0.00625678	0.19643003	0	0.004466284	0.019535347	0	0	0	0.08	0.106118535	1.091381166
TCGA-KP-A3W0-01A-21R-A22K-07	0.068778627	0	0.035153864	0.027906601	0.186250802	0	0.070969604	0.015108174	0.020842856	0	0.022928961	0	0.197661406	0.127157163	0.102772268	0.100480193	0	0.023989479	0	0	0	0.01	0.307137071	0.961343468
TCGA-B5-A1MR-01A-31R-A14D-07	0.006668882	0.000106672	0.070611656	0.24603466	0	0.099637628	0.008037849	0.074607458	0	0.051509531	0	0	0.307212327	0.049432116	0.081376053	0	0	0.004765168	0	0	0	0	0.536316919	0.845312418
TCGA-AJ-A3IA-01A-11R-A213-07	0.070166297	0	0.023464398	0.093391453	0.20340966	0	0.031974564	0.060689913	0	0	0.054091972	0.014312803	0.048146989	0.142796689	0.124538617	0.012450407	0	0.120566238	0	0	0	0.01	0.215430267	1.003043456
TCGA-D1-A161-01A-11R-A118-07	0.018403082	0	0.004696502	0.189997434	0.260906956	0	0.014424991	0.132161426	0	0	0.090438376	0.023401715	0.091755581	0.018144767	0.07973326	0.022988074	0.003153207	0.049794628	0	0	0	0.05	0.151345377	1.049056794
TCGA-DF-A2KZ-01A-11R-A213-07	0.052384493	0	0.06549459	0.083763071	0.266885904	0	0.084329351	0.022679009	0	0	0.065890262	0.042537144	0.10546475	0.082629811	0.054413909	0	0.014826872	0.00922157	0	0	0.049479264	0.05	0.156219048	1.028441835
TCGA-D1-A103-01A-11R-A10J-07	0.0459948	0	0.180405317	0.050279939	0.22803325	0	0.079876006	0.047656479	0	0.02104228	0.047440013	0.007415379	0.007238375	0.07224752	0.123415118	0.030392963	0.010780713	0.047781846	0	0	0	0.06	0.126103052	1.026541058
TCGA-A5-A0RA-01A-21R-A104-07	0.076311105	0	0.089783114	0.037539987	0.373395491	0	0.014491314	0.006272357	0	0	0.10509033	0.004591659	0.024083743	0.037487498	0.059573387	0.091328775	0.033783721	0.038809452	0	0	0.007458066	0.29	0.055142806	1.067881951
TCGA-B5-A0JV-01A-11R-A104-07	0.047772439	0	0.048625205	0.155887905	0.2017267	0	0.116629499	0.074279168	0	0	0.035105254	0.002719985	0.087758018	0.10530479	0.044191906	0.03614278	0.011856125	0.032000224	0	0	0	0.25	0.06128804	1.076252513
TCGA-PG-A7D5-01A-11R-A34R-07	0.09099706	0	0.151564728	0.172211689	0.051812085	0	0.096239362	0.010068641	0.023485484	0	0.063889358	0	0.133880423	0.068026467	0.041317261	0	0.06000438	0.036503063	0	0	0	0.22	0.062884627	1.058459244
TCGA-AJ-A23N-01A-11R-A22K-07	0.034078747	0	0	0.057621682	0.138183813	0	0.025109149	0.019868356	0	0	0.019548045	0	0.433087633	0.067926406	0.17348157	0.020013866	0	0.011080732	0	0	0	0.01	0.30881679	0.987690255
TCGA-EO-A2CH-01A-11R-A180-07	0.10501622	0	0	0.104610952	0.252052045	0	0.018815445	0.07243441	0	0	0.067023722	0.00374716	0.180754119	0.040744571	0.102852002	0	0.043000777	0.002543173	0	0	0.006405404	0.09	0.093758423	1.062925903
TCGA-EY-A1GP-01A-11R-A13S-07	0.038038124	0	0.197572859	0.169639962	0.052111386	0.01512374	0.08994137	0.005402178	0.018790141	0	0.070423518	0	0.098585004	0.019244096	0.099981436	0	0.030541576	0.093542338	0	0	0.00106227	0.07	0.116038395	1.029029235
TCGA-BK-A0CA-01A-21R-A277-07	0	0.017236417	0.023337472	0.038671203	0.248410784	0	0.002166211	0.016994982	0	0	0.041583164	0	0.250286432	0.005053079	0.150325394	0.035541789	0.050018767	0.011534047	0	0.010435795	0.098404464	0.9	-0.017820388	1.116952087
TCGA-JU-AAVI-01A-11R-A40A-07	0.013256093	0	0.092384816	0.27860645	0.013289091	0.072896485	0.059055354	0.072428483	0	0.059063047	0.055823046	0.000636196	0.034160054	0.096568146	0.068253191	0.047408622	0	0.036170925	0	0	0	0	0.486488456	0.872866825
TCGA-AJ-A3NC-01A-11R-A22K-07	0.107841462	0	0	0.042649122	0.234747849	0	0.019798532	0.153745352	0	0	0.056101611	0	0.151690984	0.016825562	0.029603522	0	0.022606577	0	0.001013555	0	0.163375873	0.16	0.070117192	1.07916499
TCGA-AP-A0LM-01A-11R-A118-07	0.176098258	0	0.038551439	0.217738047	0.069433895	0.071503812	0.029784816	0.091970849	0	0	0.059557881	0	0.049688161	0.063992537	0.050080128	0	0	0.080203624	0	0	0.001396555	0	0.400709522	0.916564291
TCGA-E6-A1LX-01A-11R-A14D-07	0.081643606	0	0.042075264	0.183698688	0.115541122	0	0.178105773	0.042413716	0	0	0.100002249	0.009716113	0.07730939	0.066461211	0.040592274	0.005548525	0	0.051407326	0	0	0.005484743	0.14	0.079000588	1.073940771
TCGA-FI-A2D5-01A-11R-A17B-07	0	0	0	0.072915969	0.214402235	0	0.039808482	0.004792406	0	0	0.080322814	0.013253281	0.105252921	0.136146903	0.179727149	0.019748394	0	0.133629445	0	0	0	0.04	0.190730874	1.018764844
TCGA-BS-A0TA-01A-11R-A104-07	0	0	0.033127074	0.569296718	0	0.124174219	0.068134365	0.01323719	0	0	0.073742727	0.005545887	0.015868454	0.029737885	0.025563166	0.007413752	0.001763213	0.029758167	0	0	0.002637183	0	0.509765725	0.866213849
TCGA-D1-A15W-01A-11R-A118-07	0.025614682	0	0.022593035	0.131919142	0.194283162	0	0.007517557	0.078159	0	0	0.06530682	0	0.230779042	0.035686881	0.10375684	0.053823885	0	0	0.021011899	0	0.029548054	0.04	0.193194214	1.019201511
TCGA-B5-A3FB-01A-11R-A19W-07	0.026548058	0	0.033957378	0.14485856	0.069965497	0	0.057573978	0.107372181	0	0	0.087822994	0	0.251991296	0.056320543	0.06062075	0.040179865	0	0	0.049706378	0	0.013082522	0.07	0.118350884	1.055365063
TCGA-BG-A0VT-01A-11R-A10J-07	0.112855134	0	0.00823751	0.072128097	0.382847865	0.027114814	0.000846422	0.123760753	0	0.026188792	0.007071589	0.002076281	0.104375808	0.021167748	0.050897779	0.039317284	0	0.021114124	0	0	0	0.08	0.110172379	1.057589936
TCGA-B5-A1N2-01A-21R-A144-07	0.141784978	0	0.090654318	0.123538626	0.035569487	0	0.006998922	0.178958895	0	0	0.042180899	0	0.144895026	0.151653529	0.043842208	0	0	0.039923112	0	0	0	0.05	0.148448856	1.034371304
TCGA-AW-A1PO-01A-12R-A157-07	0.021401195	0	0.003821737	0	0.169476571	0	0.033075727	0.030298214	0	0	0.084992159	0.011802163	0.128152031	0	0.08519301	0.099875482	0.268498973	0.063412737	0	0	0	0.5	0.031077833	1.094305019
TCGA-AP-A05N-01A-11R-A00V-07	0.124394736	0	0.067367225	0	0.122431957	0	0.018551717	0.075814317	0.021296633	0	0	0	0.444381675	0.016814403	0.060165396	0	0.029608151	0.018667167	0.000506625	0	0	0	0.444065817	0.899621576
TCGA-EC-A1QX-01A-31R-A16F-07	0	0	0.012868566	0.323905652	0	0	0.033847814	0.136646568	0	0.04033234	0.138508085	0.003601658	0.187041126	0.059393756	0.03530937	0	0	0	0.021481988	0	0.007063077	0	0.386864801	0.940853427
TCGA-D1-A1O5-01A-11R-A14D-07	0.039915639	0	0.114075149	0.05901664	0.095346646	0	0.062581222	0.070287255	0	0	0.012289866	0	0.083866248	0.009183806	0.426349748	0	0.01339143	0.013696353	0	0	0	0.06	0.128421458	1.040378965
TCGA-QS-A744-01A-11R-A34R-07	0.127975297	0	0.013106961	0.004015945	0.248958654	0	0.043158235	0.012400731	0	0	0.034911897	0	0.167239964	0	0.099416611	0	0.13336166	0	0.110940587	0	0.004513457	0.89	-0.016204523	1.100584015
TCGA-DI-A2QT-01A-12R-A19W-07	0.045436486	0	0.053315108	0.049610137	0.090370093	0	0.137200456	0.000637095	0.015581823	0	0.049483012	0.023526298	0.049068236	0.134109436	0.101343901	0	0.163795295	0.086522624	0	0	0	0.08	0.103428968	1.060645908
TCGA-B5-A1MX-01A-11R-A144-07	0.029418456	0	0.113515657	0.158277742	0	0.064354104	0.063094422	0.011583272	0	0	0.060191679	0	0.27224922	0.094602738	0.117428141	0.015284571	0	0	0	0	0	0	0.50165151	0.865132641
TCGA-AX-A05Z-01A-11R-A00V-07	0.029770401	0	0	0.382983344	0.001929677	0.064516886	0.059787183	0.103445687	0	0.001501995	0.02286947	0	0.133069499	0.088085897	0.091376509	0.01484981	0	0.005813643	0	0	0	0	0.517845074	0.854713364
TCGA-AJ-A3BF-01A-11R-A213-07	0.086535854	0	0.01049561	0.065954478	0.250342997	0	0.105148812	0.045780327	0	0	0.051992529	0.024594253	0.109414002	0.075069377	0.078533331	0	0.039849472	0.056288958	0	0	0	0.31	0.050815811	1.071319695
TCGA-AX-A1CP-01A-11R-A137-07	0.029729129	0	0	0.02981364	0.329120665	0	0.0501019	0.03758711	0	0	0.091779487	0	0.039771542	0	0.127745552	0	0.226170771	0.038180203	0	0	0	0.15	0.073604003	1.07863798
TCGA-AX-A06F-01A-11R-A00V-07	0.047023782	0	0.017444272	0.208810095	0.06023866	0.038235646	0.044573847	0.045489945	0	0.002388184	0.015286638	0.012052347	0.18041641	0.130899667	0.165657215	0.021485658	0	0.009997632	0	0	0	0.01	0.333467345	0.951943831
TCGA-BK-A0CB-01A-32R-A104-07	0	0	0.000982265	0.028442878	0.141939546	0	0.007042058	0.071455485	0	0	0.060231633	0.017074245	0.452986533	1.35E-05	0.137660918	0	0.033434209	0.048736747	0	0	0	0	0.716314131	0.711802567
TCGA-AX-A06H-01A-11R-A118-07	0.023795554	0.001383268	0.051550134	0.22223909	0.068528829	0.044091076	0.039026544	0.134928594	0.158672423	0	0	0	0.16836533	0.051242126	0.027268267	0.002213385	0	0.00669538	0	0	0	0	0.522737644	0.851859477
TCGA-2E-A9G8-01A-11R-A40A-07	0.038138231	0	0.1313832	0.094474825	0.186068695	0.01149456	0.108180867	0.062777801	0.001809323	0	0.033521788	0	0.111256285	0.094583506	0.038880968	0	0.049394937	0.038035013	0	0	0	0.02	0.203749898	1.003624215
TCGA-AX-A3FX-01A-11R-A22K-07	0.04149835	0	0.103919709	0.043773366	0.246043331	0	0.055265615	0.086403379	0	0.001420049	0.008519845	0.011216874	0.32151529	0.039775972	0.025288992	0.000767587	0	0.014591642	0	0	0	0	0.522109486	0.854705821
TCGA-PG-A915-01A-11R-A37O-07	0.103209403	0	0.000950702	0.122345732	0.131675085	0	0.040643251	0.043074879	0	0	0.173783793	0	0.114381665	0.041704703	0.099495941	0	0.061343992	0.067390855	0	0	0	0.5	0.030915397	1.099313342
TCGA-BK-A13B-01A-51R-A22K-07	0.032177058	0	0.0456868	0.114395562	0.109900026	0.055949297	0.086503453	0.023480763	0	0	0.019023441	0.090819704	0.056470753	0.042284991	0.134693333	0.056662849	0.030583761	0.070400776	0	0.030967433	0	0.83	-0.008604711	1.069339473
TCGA-AX-A2H8-01A-11R-A17B-07	0.093682203	0	0	0.059010276	0.165520276	0	0.053185052	0.03377702	0	0.013915656	0	0.003221943	0.349335475	0.039771481	0.10310672	0.004912037	0.079892616	0	0.000669247	0	0	0.02	0.204489398	1.023545563
TCGA-AX-A2IO-01A-11R-A180-07	0.114678345	0	0.049046249	0.070016838	0.219846822	0	0.074047648	0.010674733	0	0	0.051550984	0	0.223832557	0.068988053	0.066527071	0	0.009832915	0.040957783	0	0	0	0.01	0.207590669	1.00466994
TCGA-SJ-A6ZI-01A-12R-A34R-07	0.03146631	0	0.048184837	0.214934708	0.143257664	0.05529079	0.078689044	0.087634107	0	0	0.058015892	0	0.060856311	0.035775108	0.057854487	0.028504018	0	0	0.014679742	0	0.084856981	0.01	0.242931648	0.995227849
TCGA-D1-A0ZN-01A-11R-A118-07	0.035162518	0	0	0.182202381	0.222860833	0.018152073	0.062675467	0.127577154	0	0.046880653	0	0.022515567	0.102002753	0.041901104	0.117850037	0	0.017315319	0.002904143	0	0	0	0.07	0.122120295	1.055793157
TCGA-AJ-A8CT-01A-11R-A37O-07	0.040305435	0	0.146469564	0.213069048	0.167922684	0	0.027263592	0.111680532	0	0	0.027977853	0.003764789	0.091360253	0.090225648	0.059205131	0.000107609	0	0.020647861	0	0	0	0	0.4568038	0.888837697
TCGA-B5-A5OD-01A-11R-A31O-07	0	0.109110757	0.003477187	0.106121469	0.104513351	0	0.04246601	0.072732454	0.016739445	0	0.065367059	0	0.209043682	0.011195296	0.149517422	0.075006294	0	0	0.034709573	0	0	0	0.372908744	0.930712393
TCGA-EY-A212-01A-11R-A14M-07	0.139664765	0	0	0.007145861	0.193598624	0	0.026669318	0.075545319	0	0	0.046550419	0	0.065905043	0.025685396	0.277087669	0	0.142147587	0	0	0	0	0.58	0.02164251	1.084512648
TCGA-AX-A3G8-01A-11R-A22K-07	0.014829143	0	0.011433116	0.100905296	0.146786072	0	0.099028505	0.039251197	0	0	0.107232493	0.007060318	0.194273229	0	0.015695233	0	0.196387872	0	0.067117527	0	0	0.34	0.045061357	1.097989171
TCGA-B5-A0K0-01A-11R-A16W-07	0.003460479	0	0	0.28252306	0.126630533	0.023419753	0.140261752	0.115758929	0.06363062	0.031017028	0	0	0.037037774	0.070462652	0.047194807	0.039530961	0	0.019071652	0	0	0	0.01	0.29834598	0.985457927
TCGA-BG-A0VV-01A-21R-A118-07	0.062211007	0	0.044106043	0.095351109	0.287716343	0	0.034343813	0.08360726	0	0	0.067738646	0.008469589	0.151452091	0.02165906	0.077625728	0.040278421	0	0.023591763	0	0	0.001849125	0.01	0.230056562	0.997891472
TCGA-EO-A3B1-01A-12R-A19W-07	0.043059655	0	0.031847383	0.097662136	0.267307726	0.00546808	0	0.061666017	0	0	0.043283235	0.018378582	0.279370186	0.033112589	0.053046448	0.002348818	0.017492145	0.042514432	0	0	0.003442567	0.01	0.266468277	0.984115787
TCGA-BG-A186-01A-11R-A12I-07	0.047312026	0	0.202821345	0.150886582	0.212919393	0.004543439	0.007478038	0.087825934	0	0.009483183	0	0.029177552	0.083220318	0.046846091	0.079985234	0.034975433	0	0.002525431	0	0	0	0.07	0.121709614	1.029939485
TCGA-AP-A1DM-01A-21R-A137-07	0.077515234	0	0.035123573	0.217648566	0.155189338	0.015630921	0.115952307	0.065942705	0	0.057446733	0	0	0.17726559	0.030596536	0.025491298	0	0.015774377	0.010422821	0	0	0	0.05	0.141622717	1.046117061
TCGA-EO-A3B0-01A-12R-A19W-07	0.008509358	0	0.040191246	0.021446623	0	0.005767488	0.047595735	0.051612245	0.04617305	0	0.015453818	0	0.490062876	0.073015032	0.133689947	0.00726944	0	0.059213143	0	0	0	0	0.542264351	0.84134838
TCGA-EO-A22S-01A-11R-A18M-07	0.077825002	0	0	0.121394329	0.160959359	0	0.069713569	0.045617882	0	0.008766432	0.016544284	0	0.327922244	0.040762114	0.042962106	0	0.011276095	0	0.076256584	0	0	0.08	0.100383532	1.070192153
TCGA-BG-A0W2-01A-11R-A109-07	0.012109662	0	0.006592071	0.133512025	0.206767884	0	0.059143029	0.13761363	0	0	0.088637351	0.077615947	0.091344114	0.020783375	0.07814684	0.036210453	0	0.051523621	0	0	0	0.09	0.094781623	1.061762032
TCGA-EY-A1G8-01A-11R-A13S-07	0	0	0.016449252	0.124861057	0.088864711	0	0.071036465	0.016524632	0	0.172394683	0	0.029592696	0.379506111	0	0.081427538	0	0	0	0.011003831	0	0.008339024	0.51	0.030296743	1.125707791
TCGA-BG-A3PP-01A-11R-A22K-07	0.014149079	0	0.054644999	0.078894166	0.240244579	0	0.059454165	0.05696556	0	0	0.036646889	0.004320437	0.103402276	0.11734929	0.151902454	0.003230069	0.044237015	0.034559022	0	0	0	0.05	0.157993242	1.029658617
TCGA-BK-A0CC-01A-21R-A16W-07	0.139538132	0	0.022642961	0.006559826	0.265900115	0.018905621	0	0	0	0.053508324	0	0.021244391	0.101269611	0.00417477	0.097215332	0	0.015094236	0	0.127808501	0	0.126138178	0.34	0.045819607	1.073350295
TCGA-BG-A0MG-01A-21R-A104-07	0.040936225	0	0	0.036211749	0.200151694	0	0.016664936	0.030017909	0	0	0.094474169	0.054587191	0.31804667	0	0.073199997	0	0.004345469	0	0.119825951	0.006787366	0.004750674	0.07	0.118926631	1.070694603
TCGA-EY-A2OP-01A-11R-A19W-07	0.023728457	0	0.020266041	0.162569443	0.184165435	0	0.10805924	0.013569035	0	0	0.071748078	0.03138908	0.097291806	0.011282246	0.043520303	0	0.197299731	0.035111106	0	0	0	0.33	0.04798226	1.086910987
TCGA-BK-A6W3-01A-12R-A34R-07	0.008551576	0	0	0.128340238	0.221071487	0.001820809	0.148419295	0.009944722	0	0	0.077133541	0.014188621	0.071373174	0.166112197	0.095037813	0.013947891	0	0.037438614	0	0.006620021	0	0.01	0.309800646	0.972215949
TCGA-E6-A2P9-01A-11R-A19W-07	0.021391924	0	0.075287291	0.201013876	0.103201715	0.062706357	0.056757519	0.05869934	0.040648034	0	0.032496703	0	0.126926575	0.06543599	0.102573661	0.008515921	0	0.044345095	0	0	0	0.04	0.17563743	1.017771706
TCGA-AP-A0LF-01A-11R-A118-07	0.003071344	0	0.219888278	0.316758147	0.03522369	0.083903346	0.009510941	0.069773711	0	0.027598062	0.065536184	0.005075228	0.064917598	0.026499147	0.027524762	0	0	0.044719561	0	0	0	0	0.454452911	0.890347767
TCGA-B5-A0JU-01B-11R-A14D-07	0.113666838	0	0.043632716	0.02221364	0.206526939	0	0.068392178	0.058152601	0	0.04208599	0	0	0.273200197	0.00575769	0.045562499	0	0.061966838	0	0.057701108	0.001140766	0	0.14	0.077799148	1.06269428
TCGA-BG-A0MO-01A-11R-A040-07	0.030112305	0	0.017979907	0.096110789	0.123175409	0.016194022	0.04082689	0.175957159	0	0	0.020104742	0	0.213536704	0.051307987	0.125074786	0.086961462	0	0.002657837	0	0	0	0.01	0.302656624	0.964215451
TCGA-D1-A17Q-01A-11R-A12I-07	0.026949158	0	0.15040584	0.177521305	0.166648548	0	0.022620217	0.128989474	0	0	0.075156334	0.012880407	0.100798542	0.050309908	0.017863783	0.008791972	0	0.061064511	0	0	0	0.82	-0.007622547	1.095638948
TCGA-EO-A3AS-01A-11R-A19W-07	0.072747401	0	0.322267196	0.009149753	0.195449791	0	0.013751005	0.024115989	0	0	0.054811484	0	0.109609	0.068954981	0.075377577	0.005873904	0.015851453	0.032040467	0	0	0	0.07	0.122671737	1.022737987
TCGA-B5-A1MS-01B-11R-A22K-07	0.118467635	0	0	0.143493413	0.03284466	0	0.01235448	0.088980758	0	0.051658218	0.167995618	0.00805339	0.117049606	0.024786366	0.108937855	0	0	0.075981979	0	0.049396023	0	0.51	0.030156835	1.105076412
TCGA-D1-A1NW-01A-11R-A14M-07	0.045814798	0	0.092812973	0.144646545	0.180799053	0	0.007865256	0.122680534	0	0.015744983	0.035456329	0.005541501	0.133472293	0.121792679	0.052587415	0	0	0.04078564	0	0	0	0.02	0.20348008	1.009456559
TCGA-AX-A2HF-01A-11R-A17B-07	0.000950217	0	0	0.195473896	0.151922928	0	0.088589854	0.036880309	0	0	0.128762395	0	0.160029612	0.070282608	0.118848218	0	0	0.048259962	0	0	0	0.05	0.137469646	1.057824713
TCGA-A5-A2K7-01A-11R-A180-07	0	0	0	0.057426294	0.195580155	0	0.049632427	0.041919031	0	0.003230102	0.003202961	0	0.374050637	0.028201613	0.121924517	0	0.037538789	0	0.087213943	0	7.95E-05	0.04	0.191361027	1.040510568
TCGA-D1-A15X-01A-11R-A118-07	0.013768898	0	0.035590536	0.273154006	0.098826818	0.122971103	0.065254327	0.013383457	0	0.035315257	0.08677192	0	0.020360275	0.109433489	0.014555126	0.004851516	0.021762264	0.074000441	0	0	0.010000569	0.01	0.247965255	1.008803943
TCGA-AP-A0L9-01A-11R-A040-07	0	0.027166439	0	0.031398852	0.006588638	0	0.052871996	0.092398203	0.003819096	0	0.066651591	0	0.576395855	0.06548533	0.02256578	0	0	0	0.05465822	0	0	0.01	0.217277153	1.066412187
TCGA-DI-A1NN-01A-11R-A16F-07	0.037415651	0	0.010946381	0.065901412	0.166979042	0.005076767	0.035652941	0.071406775	0	0	0.011332406	0.00330769	0.308638975	0.059198704	0.15642202	0.040682502	0	0.027038734	0	0	0	0	0.48964459	0.871299426
TCGA-A5-A0VQ-01A-11R-A104-07	0.024467561	0	0.048820803	0.097181244	0.271302966	0	0.030830033	0.11082814	0	0.033120999	0.029449682	0.015657976	0.198098944	0.004913257	0.033396779	0.016203755	0.024429109	0	0.052838895	0	0.008459858	0.08	0.103885043	1.057213611
TCGA-BG-A0MA-01A-11R-A17B-07	0.077175204	0	0.020236466	0.235806564	0.217564517	0	0.017621971	0.126770418	0	0.051963876	0	0.022512677	0.051806376	0.070438232	0.073450915	0.013999013	0	0	0.020653771	0	0	0.27	0.059028616	1.087840441
TCGA-BG-A18A-01A-21R-A12I-07	0.063550046	0	0.078263912	0.201360991	0.21496342	0	0	0.124274507	0	0.006903286	0.113730007	0.023121391	0.068319144	0.02463231	0.038959722	0	0	0.041756327	0	0	0.000164937	0.08	0.110530698	1.067033432
TCGA-AX-A3GI-01A-11R-A213-07	0.045606053	0	0.015895262	0.016766737	0.172631794	0	0.040404599	0.045342527	0.00742838	0	0.064890112	0	0.291311116	0.031812249	0.082906363	0	0.185004809	0	0	0	0	0.14	0.080577164	1.083162204
TCGA-BS-A0TI-01A-11R-A104-07	0.023454572	0	0.074274006	0.095141376	0.271824032	0	0.062939093	0.1451346	0	0.056930862	0.012350647	0.008880583	0.059344692	0.053969522	0.113653261	0	0.011375119	0.010727634	0	0	0	0.05	0.148312426	1.036940827
TCGA-AX-A06L-01A-11R-A118-07	0.060150852	0	0.002760538	0.108496422	0.088213678	0	0.079668831	0.137672066	0	0.051597159	0	0	0.316055018	0.060660649	0.077369013	0.009189175	0	0.0081666	0	0	0	0	0.392108508	0.924194487
TCGA-AP-A052-01A-11R-A00V-07	0	0.064125668	0	0.018678803	0.135010152	0	0.031848677	0.062250745	0	0	0.037405855	0.020824369	0.390348976	0.029708585	0.115829542	0	0.08909723	0	0.004871398	0	0	0.01	0.276649144	0.99386352
TCGA-AX-A2HD-01A-21R-A17B-07	0.132814466	0	0.055332597	0.158596795	0.102137894	0	0.100510531	0.042142909	0	0	0.033070913	0.001943706	0.213729732	0.080358996	0.056518442	0.003387804	0	0.019455215	0	0	0	0.45	0.03714873	1.078229552
TCGA-BS-A0TC-01A-11R-A104-07	0.047105942	0	0.076976361	0.163518875	0.254266063	0	0.039636212	0.095552055	0	0	0.061475288	0.008799845	0.081253315	0.036980386	0.09031236	0.028009181	0.009212211	0.004300216	0	0	0.002601689	0.05	0.151315123	1.035911706
TCGA-AP-A05D-01A-11R-A00V-07	0.014018768	0	0.00025022	0.132785523	0.185228768	0	0.000383753	0.051292836	0	0.016912908	0.014029137	0.057706593	0.399805994	0.050610785	0.035504424	0.026588133	0	0.014882158	0	0	0	0	0.613574163	0.793465192
TCGA-A5-A3LO-01A-11R-A22K-07	0.073989562	0	0.013651905	0.023986177	0.188039228	0	0.054009082	0.005988444	0	0	0.070722453	0	0.228421061	0.049873793	0.061264458	0	0.126778816	0.049946777	0	0	0.053328243	0.05	0.143253653	1.037444434
TCGA-EY-A549-01A-11R-A27V-07	0.060431945	0	0.074120571	0.052221948	0.131360584	0.001384525	0.172399791	0.032302312	0.004380465	0	0.047141383	0	0.238666544	0.061754636	0.11989915	0	0	0.003936145	0	0	0	0.05	0.154077076	1.030125865
TCGA-AP-A1DK-01A-11R-A137-07	0.064178021	0	0.054665206	0.198335436	0.109866691	0.067559455	0.065191115	0.102798092	0.003237307	0	0.105495231	0	0.054151333	0.070285912	0.022644573	0.002163609	0	0.078993418	0	0	0.0004346	0	0.384762034	0.927780451
TCGA-D1-A176-01A-11R-A12I-07	0.033901145	0	0.040691904	0.17829253	0.074344897	0	0.079138111	0.141477808	0	0	0.086585351	0.003499639	0.151302283	0.063086316	0.090047848	0.011496703	0	0.046135467	0	0	0	0.14	0.080658569	1.066046261
TCGA-EY-A54A-01A-11R-A27V-07	0.057886515	0	0.027483737	0.02792749	0.355333457	0.058123281	0.01531594	0	0.018892584	0	0.009601314	0.03976104	0.037378514	0.09462685	0.103553086	0.072264735	0	0.034751696	0	0.047099762	0	0.06	0.129711725	1.030497122
TCGA-EY-A547-01A-11R-A27V-07	0.026151298	0	0.015767489	0.076038649	0.200150509	0	0.001260107	0.026118811	0	0.032802222	0.081006543	0.012393269	0.230159367	0.005900038	0.176745974	0	0.033933883	0.081571841	0	0	0	0.13	0.082952273	1.067210422
TCGA-BG-A18C-01A-11R-A12I-07	0.08855197	0	0	0.092107678	0.315817528	0	0.073244881	0.058093511	0	0.018212149	0.066780888	0.013717766	0.02595471	0.029327661	0.063949572	0	0.094878507	0.057092156	0	0	0.002271022	0.08	0.107020816	1.060741633
TCGA-BS-A0U8-01A-11R-A104-07	0.045978199	0	0.042557578	0.153193044	0.200144995	0	0.133514116	0.044434771	0	0	0.043159517	0.00502301	0.228072549	0.033055726	0.04420229	0.002510241	0.002818673	0	0.021335291	0	0	0.07	0.12058526	1.054778062
TCGA-D1-A160-01A-11R-A118-07	0.018597234	0	0.038683064	0.185090566	0.187270977	0.002685426	0.094394017	0.098375073	0	0	0.027092141	0.007575519	0.185650931	0.067536223	0.062357288	0.003676617	0	0	0.021014923	0	0	0.01	0.294070487	0.972894344
TCGA-KP-A3W4-01A-11R-A22K-07	0.034729128	0	0	0.062312277	0.285026724	0	0.051439354	0	0.041948078	0.002892022	0.04659032	0	0.007514568	0.083089646	0.179902167	0	0.125385439	0.079170277	0	0	0	0.04	0.190719724	1.018629117
TCGA-A5-A0VP-01A-21R-A104-07	0.103739287	0	0.025977999	0.020569582	0.342895604	0	0.0570936	0.046480997	0	0	0.074511718	0.003534745	0.123135981	0.041649863	0.084891686	0	0	0.019942961	0	0	0.055575977	0.49	0.031552536	1.083418359
TCGA-B5-A1MZ-01A-11R-A144-07	0.047693041	0	0	0.029075467	0.195337757	0	0.015118298	0.117979093	0	0	0.073318507	0	0.280385119	0.047486104	0.051955737	0.01053805	0	0	0.128970661	0	0.002142167	0.11	0.088859065	1.077743315
TCGA-A5-A0GH-01A-21R-A16W-07	0.089592369	0	0.065857144	0.213314367	0.185841315	0.048032852	0.1258049	0.027126768	0	0.003072479	0.02589189	0	0.084225281	0.021543672	0.078061975	0	0.018178211	0	0.013456776	0	0	0.34	0.045103914	1.082391187
TCGA-A5-A0G3-01A-11R-A040-07	0.24045656	0	0.126730413	0.10800464	0.052558175	0	0	0.058760781	0	0	0.041896849	0.007508926	0.250182616	0.023374471	0.053039758	0	0.037486811	0	0	0	0	0.3	0.053191297	1.067604398
TCGA-FI-A2F4-01A-11R-A17B-07	0.053430376	0	0.023508248	0.272153119	0.071468036	0.050935108	0.099864634	0.107993973	0	0.053331583	0	0.007666562	0.018028989	0.114202737	0.117377289	0.005489631	0	0.00247077	0	0	0.002078947	0.01	0.30928152	0.968742066
TCGA-B5-A0K1-01A-11R-A16W-07	0.007708919	0	0	0.084552798	0.255893462	0	0.012876637	0.166861715	0	0.047958797	0	0.036221247	0.22020916	0.002671833	0	0	0.00255146	0	0.139240063	0	0.023253908	0.34	0.045529791	1.094534178
TCGA-4E-A92E-01A-11R-A37O-07	0.047350272	0	0.019778695	0.162359743	0.131859126	0.057873241	0.133447968	0.053174825	0	0.059493483	0	0.007846859	0.135248232	0.118746013	0.06594302	0	0	0.006817762	0	0	6.08E-05	0.04	0.180210142	1.026087416
TCGA-AP-A053-01A-21R-A00V-07	0.085935364	0	0	0.152156913	0.134369227	0	0.128804494	0.064983921	0	0	0.060265212	0	0.077535886	0.120862997	0.052017915	0.064725159	0.00013507	0	0.058207842	0	0	0.32	0.048812081	1.085685062
TCGA-AP-A0LD-01A-11R-A040-07	0	0.003679475	0.016033625	0.174067473	0.087029856	0	0.200149007	0.054977996	0	0	0.098167832	0.010513465	0.19329814	0.074704121	0.025259976	0	0.024820119	0.037298916	0	0	0	0.15	0.072322395	1.0843225
TCGA-EO-A3AU-01A-21R-A19W-07	0.058298411	0	0	0.095172438	0.239395668	0.044363646	0.114678158	0.015597673	0	0.007243154	0.031970364	0.012224761	0.194296864	0.011690856	0.024244066	0	0.146778732	0	0	0.004045208	0	0.04	0.179436805	1.025817261
TCGA-AP-A1DQ-01A-11R-A137-07	0.112378255	0	0	0.327902864	0	0	0.141146693	0.054427847	0.060915913	0	0.031991177	0	0.031779591	0.075376563	0.069200654	0	0.074921309	0.019959135	0	0	0	0.13	0.085271152	1.085289777
TCGA-DF-A2KN-01A-11R-A180-07	0.024323916	0	0	0.233978687	0.072403978	0.087539311	0.045384039	0.022260416	0	0	0.033917781	0	0.227854158	0.060778088	0.13455511	0.014302811	0	0.042701705	0	0	0	0	0.473836335	0.879852697
TCGA-BG-A0MS-01A-11R-A104-07	0.033772411	0	0	0.054100782	0.270229488	0	0.024956347	0.058926835	0	0.014901098	0.028999649	0	0.389875141	0.057369222	0.037691397	0	0	0.025341746	0	0	0.003835884	0.01	0.299490385	0.980049232
TCGA-AX-A2H7-01A-12R-A18M-07	0.035163003	0	0.011771871	0.096467059	0.188445335	0	0.004469275	0.144955479	0	0	0.041557948	0.001523038	0.282942771	0.033278621	0.142648902	0	0.000390599	0.016386098	0	0	0	0.11	0.08897546	1.072405645
TCGA-D1-A0ZZ-01A-11R-A10J-07	0.099900864	0	0	0.033019685	0.175753199	0	0.044483482	0.150843998	0	0.022368062	0.045796183	0	0.22798574	0.002252216	0.098238876	0	0.038370232	0.060987463	0	0	0	0.66	0.010415001	1.090392881
TCGA-EY-A548-01A-11R-A27V-07	0.028855071	0	0.031818095	0.089405107	0.100693824	0	0.023024116	0.13900686	0.006185786	0	0.05408972	0	0.200871239	0.051546792	0.188363951	0.069031571	0	0.017107869	0	0	0	0.04	0.195589554	1.012593272
TCGA-AX-A1C5-01A-11R-A137-07	0.090269877	0	0.024326619	0.221715659	0.083410719	0	0.034040001	0.069274633	0	0.106926042	0.055382813	0.024441026	0.158523276	0.023759782	0	0	0.08783748	0	0.020092071	0	0	0.3	0.051962852	1.094153553
TCGA-A5-A0GW-01A-11R-A16W-07	0.017681387	0	0.146615027	0.253444726	0.00425039	0.063013505	0.079756977	0.105047443	0	0.015263145	0.015497355	0.001859578	0.100400735	0.046268611	0.047390929	0.011492941	0.071017833	0.020999418	0	0	0	0	0.398855521	0.916560667
TCGA-AP-A1DV-01A-21R-A137-07	0.052913183	0	0.081740836	0.140757398	0.069462567	0.102366758	0.098225586	0.035037636	0	0.027137755	0.013949112	0	0.299432516	0.026671654	0.039607609	0.005236708	0	0	0.007460682	0	0	0.05	0.153582524	1.031667498
TCGA-B5-A11Y-01A-21R-A10J-07	0.023616626	0	0.051516468	0.273034958	0.023001313	0	0.086607751	0.146897442	0	0	0.107997777	0.011989672	9.85E-05	0.125509523	0.097763833	0.011161493	0	0.025990108	0	0	0.014814494	0	0.377723219	0.936833881
TCGA-BK-A139-01C-08R-A277-07	0.058994656	0	0.001830478	0	0.274492887	0	0.004512788	0	0	0.026555616	0	0	0.103731301	0.020189086	0.218024542	0	0.095807316	0.037881397	0.012241027	0.028552534	0.117186372	0.08	0.10666024	1.047997669
TCGA-AP-A0LI-01A-11R-A040-07	0	0.002472068	0.052445336	0.281524104	0.065530057	0.004802206	0.062335317	0.153898732	0	0	0.123512714	0	0.064733629	0.074710104	0.069390612	0.00288633	0	0.04175879	0	0	0	0	0.520220256	0.853286483
TCGA-D1-A3DA-01A-12R-A213-07	0	0.000969083	0.048900109	0	0.10701507	0	0.001941949	0.07721178	0	0.070944302	0	0	0.305707052	0	0.067509402	0.017328659	0.033005233	0	0.172277199	0	0.097190163	0.08	0.100034196	1.08067268
TCGA-E6-A1LZ-01A-11R-A144-07	0.117954211	0	0.089108621	0.24958716	0	0.007369177	0.032990843	0.089395892	0	0	0.039646094	0.007811982	0.024253136	0.199915634	0.071272089	0	0.03206363	0.038631531	0	0	0	0.42	0.038409725	1.105348506
TCGA-SJ-A6ZJ-01A-12R-A34R-07	0	0	0	0.067124169	0.219906097	0	0.021359898	0.120831821	0	0	0.118529168	0.025271619	0.121831247	0.046896851	0.121397982	0.073211769	0	0.063237984	0	0	0.000401395	0.09	0.094142651	1.059682345
TCGA-AX-A2HH-01A-11R-A32Y-07	0	0.010803517	0.011332788	0	0.448975164	0	0.081719921	0.045520714	0	0.059594916	0	0.056103862	0.184994192	0	0.004313642	0	0.068442095	0.022535404	0	0.005663787	0	0.91	-0.022040142	1.119948925
TCGA-BS-A0TD-01A-11R-A104-07	0.037552135	0	0.037997587	0.047540885	0.248747926	0	0.004581228	0.022556036	0	0.013906769	0.056641465	0	0.382438822	0.034001626	0.01038647	0.026995009	0.023321227	0	0.037910985	0	0.01542183	0.03	0.197669999	1.029777282
TCGA-BS-A0U5-01A-11R-A109-07	0.075335008	0	0.029876061	0.228340823	0.152296229	0	0.013812338	0.088326064	0	0	0.063524154	0.013494437	0.102022808	0.01217329	0.04360583	0.013962677	0.027481945	0.130068219	0	0.005680119	0	0.54	0.026711951	1.08500514
TCGA-AX-A1CA-01A-12R-A137-07	0.158142819	0	0.069291096	0.117339874	0.121495687	0	0.173102932	0.103533833	0	0	0.056603529	0.003511478	0.094299932	0.083393881	0.003430794	0	0	0.015854145	0	0	0	0.05	0.160092905	1.033138426
TCGA-D1-A17M-01A-21R-A12I-07	0.063723207	0	0.038248509	0.087865299	0.182692691	0	0.066416338	0.050063721	0	0	0.036394091	0.000547419	0.336775917	0.041011164	0	0.037388418	0.056862417	0.00201081	0	0	0	0.04	0.177520681	1.030444041
TCGA-BS-A0UF-01A-11R-A104-07	0.001119104	0	0.119398934	0.161648603	0.050762867	0.020295038	0.052989707	0.066623747	0	0	0.051261982	0	0.292308843	0.068557041	0.09405589	0.002023442	0	0.018954801	0	0	0	0	0.484627601	0.874335578
TCGA-AJ-A3NF-01A-11R-A22K-07	0.063830424	0	0.000266145	0.105825685	0.236364138	0	0.01014422	0.092097588	0.034107296	0	0.009743162	0	0.118726895	0.140138536	0.120380302	0.029420873	0.004866841	0.034087896	0	0	0	0	0.350024159	0.943920739
TCGA-FI-A2EY-01A-12R-A18M-07	0.043310556	0	0	0.023638953	0.162766339	0	0.019745413	0.10502013	0	0	0.142858314	0.014870783	0.243780869	0.014188773	0.127283993	0	0.072663865	0	0.029872011	0	0	0.21	0.063640056	1.087841299
TCGA-BG-A0W1-01A-12R-A109-07	0	0	0.043898442	0.054415107	0.23211596	0	0.026144773	0.104690106	0	0	0.15041288	0.02315999	0.013761356	0.042687975	0.231832488	0	0	0.076880923	0	0	0	0.01	0.229028361	1.001804203
TCGA-A5-A0GG-01A-11R-A118-07	0.016216856	0	0.118487721	0.086574191	0.206290465	0	0.046595861	0.109035342	0	0	0.039360428	0.003331981	0.091147347	0.099631008	0.077335474	0.044324135	0	0.06166919	0	0	0	0.04	0.190601736	1.006105019
TCGA-AP-A0LV-01A-11R-A040-07	0.002069708	0	0	0.183550295	0.128516722	0	0.043443732	0.022099376	0	0	0.170403864	0.064710239	0.150688875	0.040646607	0.095396232	0.027872309	0	0.070602041	0	0	0	0.12	0.086180865	1.079770564
TCGA-EY-A2OO-01A-11R-A19W-07	0.10564299	0	0.055734581	0	0.206985699	0	0.073316303	0.036528155	0	0.045395497	0.053694491	0.055054477	0.055029707	0	0.080460081	0	0.146239928	0.080006582	0	0	0.005911508	0.33	0.048193052	1.056454623
TCGA-SL-A6JA-01A-11R-A31O-07	0.057727851	0	0.148726079	0.149255008	0.077589421	0	0.14740096	0	0.000442007	0	0.084557279	0.058709294	0.070895964	0	0.02169697	0.037811667	0.126660118	0.018527382	0	0	0	0.67	0.00822136	1.076045721
TCGA-AP-A5FX-01A-11R-A27V-07	0.034925289	0	0.193741277	0.166687511	0.200459562	0	0.082071841	0.071381891	0	0	0.043374657	0.008546384	0.02215035	0.061285282	0.078814204	0.002481546	0	0.034080206	0	0	0	0.05	0.167092229	1.020501755
TCGA-A5-A0GP-01A-11R-A040-07	0.012081239	0	0.056925346	0.170061521	0.263819344	0	0.056555377	0.054245228	0	0	0.034023686	0.009972381	0.216221712	0.073108189	0.024671018	0.02480338	0.003023101	0	0.000488477	0	0	0.22	0.062584536	1.083389159
TCGA-D1-A0ZO-01A-11R-A118-07	0.010802399	0	0	0.120368086	0.27856791	0	0.060673028	0.078100774	0	0	0.052733683	0.024275985	0.100434222	0.167468486	0.041712417	0.014362852	0	0.050500158	0	0	0	0.01	0.298934397	0.977702408
TCGA-B5-A11W-01A-12R-A118-07	0.05303491	0	0.078034391	0.05539875	0.273382662	0.003361312	0.007657973	0.068703673	0	0.045096503	0	0	0.364170596	0.00476454	0.031071744	0	0	0	0	0	0.015322947	0.04	0.191238003	1.027856018
TCGA-A5-AB3J-01A-11R-A40A-07	0.084736531	0	0.090994795	0.084070093	0.286174806	0	0.02334159	0.064486096	0.000251935	0	0.050204867	0	0.175968045	0.018509769	0.070350995	0	0	0.050910479	0	0	0	0.04	0.180254597	1.014983202
TCGA-AX-A2HA-01A-12R-A18M-07	0.082661718	0	0.007718844	0.147642272	0.122490078	0.032778955	0.084382663	0.075042411	0.039893393	0	0.018772917	0	0.25946145	0.008987138	0	0	0.086581091	0.033587071	0	0	0	0.5	0.031192894	1.089489317
TCGA-AP-A1E1-01A-11R-A137-07	0.007348202	0	0.00426248	0.11030777	0.198474638	0	0.084099132	0.08743308	0	0.005573712	0.051712877	0	0.171371948	0.042026692	0.116523875	0	0.067007957	0.053857639	0	0	0	0.07	0.122775978	1.047453219
TCGA-AJ-A3TW-01A-11R-A22K-07	0	0	0.011298656	0.059399626	0.085536494	0.034803577	0.012412227	0.038579258	0	0.003946016	0.037462143	0.078448898	0.342828497	0.096438856	0.151309339	0.04001928	0	0	0.007517135	0	0	0	0.603187695	0.800330677
TCGA-D1-A16R-01A-11R-A12I-07	0.00485866	0	0.005271308	0.189658204	0.182625431	0.01256381	0.048764472	0.162783336	0	0	0.056717477	0	0.125797585	0.066924131	0.096843281	0.011677468	0	0.035514837	0	0	0	0.04	0.192645517	1.024778443
TCGA-BG-A0MU-01A-11R-A104-07	0.005640703	0	0.097422858	0.151471056	0.057340418	0	0	0.218154996	0	0	0.03962146	0.005737967	0.285823745	0.041077667	0.088799356	0.000424751	0	0	0.008485024	0	0	0.01	0.269964628	0.983128037
TCGA-D1-A15V-01A-11R-A118-07	0.062003635	0	0	0.208719903	0.187526687	0.014119472	0.105836543	0.014400419	0	0	0.070119445	0	0.120825254	0.104068542	0.062523421	0	0	0.049856678	0	0	0	0.09	0.094983983	1.071832093
TCGA-AX-A2H5-01A-11R-A17B-07	0.063175303	0	0.030647141	0.010635042	0.32529847	0.004417298	0.092751897	0.0336111	0	0.0430596	0.107551182	0.002516541	0.039883624	0.119309555	0.056833837	0.023667944	0	0.043705141	0	0.002936325	0	0.29	0.055074096	1.090457773
TCGA-A5-A0GJ-01A-11R-A040-07	0.00311972	0	0.00035686	0.138031158	0.172144919	0	0.020873247	0.126942375	0	0	0.097305476	0.015329728	0.249596832	0.035768312	0.025107126	0.02572799	0	0.089696254	0	0	0	0	0.346232861	0.947744223
TCGA-E6-A8L9-01A-21R-A37O-07	0	0	0.001140465	0.158734941	0.175063583	0	0.052050557	0.081842498	0	0.143243886	0.08427275	0	0.040277812	0.022644802	0.126768712	0	0.052452308	0.061507684	0	0	0	0.01	0.329958644	0.965635966
TCGA-AX-A1CE-01A-11R-A137-07	0.054295557	0	0.004375826	0.161874012	0.286394394	0.036535549	0.038475467	0.030435494	0	0	0.030257183	0	0.158050134	0.081607037	0.091877239	0	0	0.025822108	0	0	0	0.08	0.098855496	1.063934999
TCGA-A5-A0R6-01A-11R-A104-07	0.068795456	0	0.007704817	0.301426362	0.174448331	0	0.107686065	0.068125288	0	0	0.068858465	0.005636845	0.008399017	0.062831561	0.05599224	0	0.005113848	0.064981704	0	0	0	0.15	0.073756286	1.099083223
TCGA-AX-A3G4-01A-11R-A213-07	0.038498403	0	0.147280614	0.046596907	0.277403745	0	0	0.056667052	0	0	0.061905749	0.006952104	0.144249511	0.027730211	0.098882283	0	0.023854836	0.069978585	0	0	0	0.27	0.05936526	1.053835982
TCGA-AP-A0LH-01A-11R-A16W-07	0.106744031	0	0	0.083844636	0.25745817	0	0.031913562	0.075690856	0	0	0.075821439	0.006443983	0.03877539	0.034281234	0.113712617	0.090761223	0.040799283	0.043753576	0	0	0	0.77	-0.004980353	1.091963387
TCGA-PG-A5BC-01A-12R-A27V-07	0.206743617	0	0.034083487	0.090714822	0.274391026	0	0.099660183	0.041958105	0.004837225	0	0.036010026	0	0.012074786	0.035417878	0.046533266	0	0.098929287	0.018646291	0	0	0	0.45	0.036566767	1.089423124
TCGA-B5-A3F9-01A-21R-A22K-07	0.028672773	0	0	0.195522225	0.11871038	0	0.056836943	0.095370035	0	0	0.076461639	0	0.179490222	0.034310792	0.137765833	0	0	0.047116565	0	0.027747274	0.001995321	0.07	0.120689588	1.052070405
TCGA-EY-A1GD-01A-11R-A13S-07	0.074272076	0	0.052299128	0.100939326	0.277159366	0.007976725	0.12977356	0	0	0.02989604	0.016659918	0.011056274	0.094058298	0.063617762	0.048498517	0.000946851	0.03508787	0.048828336	0	0.008929952	0	0.12	0.087182672	1.056940666
TCGA-AX-A1C4-01A-11R-A137-07	0.144430187	0	0.017932934	0.070105788	0.296497807	0.0301917	0.045231061	0.010521752	0	0	0.030934255	0	0.100958166	0.071367696	0.118323099	0	0	0	0.063505556	0	0	0.81	-0.006591148	1.095272065
TCGA-AX-A1CK-01A-11R-A137-07	0.188878988	0	0.096079991	0.091841958	0.075967579	0	0.059105004	0.118536775	0	0	0.036019017	0	0.31045267	0.008032392	0	0	0	0.015085626	0	0	0	0.2	0.064805718	1.070773153
TCGA-BG-A220-01A-11R-A157-07	0.077136374	0	0.005638359	0	0.192199188	0	0.045870759	0.034496613	0	0.049749024	0	0	0.389600171	0	0.026197604	0	0.104387427	0	0.073449389	0	0.001275092	0.06	0.127693793	1.065084398
TCGA-AJ-A3OJ-01A-11R-A22K-07	0.037277478	0	0.059233283	0.215421848	0.092889441	0.05472125	0.042559655	0.035851749	0	0	0.019361067	0	0.227447131	0.046333503	0.155161676	0	0	0.004470386	0	0	0.009271532	0.01	0.231315293	0.997444662
TCGA-BS-A0WQ-01A-21R-A109-07	0.102109205	0	0	0.08552622	0.232469542	0	0.0754914	0.131047573	0	0	0.087226062	0.010300236	0.085554107	0.016414032	0.104432614	0.007059675	0.02445334	0.037915995	0	0	0	0.3	0.053229836	1.080306866
TCGA-A5-A2K4-01A-11R-A18M-07	0.136664381	0	0.092446316	0.064695498	0.302015941	0.042638934	0.048616946	0	0	0.002598835	0.015949225	0	0.120289388	0.044087271	0.063821072	0	0.063201569	0.002974623	0	0	0	0.15	0.07189749	1.056181096
TCGA-A5-A1OJ-01A-11R-A14D-07	0.075052527	0	0	0.136861413	0.234415526	0	0.028151665	0.113546916	0	0	0.11284958	0.008236701	0.097820858	0.002135157	0.045330769	0	0.029018724	0.07884542	0	0	0.037734744	0.04	0.19541212	1.022069877
TCGA-B5-A11G-01A-13R-A118-07	0.07080349	0	0.120744421	0.173728145	0.169417435	0	0.128955251	0.102760899	0	0.012483444	0.040438604	0.015702252	0.013718727	0.069868303	0.067233162	0.000730635	0	0.013415232	0	0	0	0.01	0.214122667	1.008336254
TCGA-BG-A187-01A-11R-A12I-07	0.011457291	0	0	0.125341664	0.194076426	0	0.008412084	0.215234044	0	0	0.093250855	0	0.172269746	0.035518672	0.092022936	0.052416283	0	0	0	0	0	0.08	0.102069709	1.070836789
TCGA-BG-A2L7-01A-11R-A18M-07	0.027650863	0	0.110429327	0.20907058	0.094427094	0.026035618	0.064036448	0.129030463	0	0.032337756	0.002682983	0.001920672	0.131925859	0.065774292	0.100361153	0.001678025	0	0.002638866	0	0	0	0	0.349552087	0.940560809
TCGA-B5-A5OC-01A-21R-A27V-07	0.04298966	0	0.068237009	0.246049819	0.114899808	0.073494292	0.056879515	0.016360488	0.069421102	0	0	0	0.063335143	0.110528671	0.098268999	0.021084256	0	0.016419908	0	0	0.002031331	0	0.378441745	0.928731172
TCGA-B5-A11V-01A-11R-A10J-07	0.089249726	0	0.044778716	0.060033861	0.293541339	0	0.006858049	0.143407093	0	0.057065183	0.009288518	0.009710407	0.138871483	0	0.037772001	0.026942898	0.045861762	0	0.014696326	0	0.021922638	0.46	0.036194718	1.079751325
TCGA-D1-A17D-01A-12R-A12I-07	0.004581545	0	0.00135661	0.103085156	0.086268371	0	0.009302476	0.139468462	0	0	0.066245931	0	0.461396345	0.01942858	0.012094544	0.013680642	0	0	0.054046241	0	0.029045097	0	0.411858253	0.924967403
TCGA-A5-A0GU-01A-11R-A16W-07	0.025827344	0	0.006537882	0.155245622	0.178861901	0	0.027729178	0.16612116	0	0	0.089116623	0.001410964	0.127058704	0.049724063	0.122831702	0.029206735	0	0.02032812	0	0	0	0.08	0.10925545	1.061581579
TCGA-EY-A1GS-01A-11R-A13S-07	0.055671176	0	0.034914251	0.023608106	0.256944949	0	0.017973353	0.047270311	0	0	0.071865519	0.093878251	0.057360968	0.092541161	0.131998391	0	0.092926555	0.023047009	0	0	0	0.54	0.027275078	1.080070393
TCGA-AX-A1CN-01A-11R-A137-07	0.153105481	0	0.001728299	0.031199949	0.222233879	0.005704512	0.054823084	0.042851926	0	0.002870375	0.018267412	0	0.375285312	0.000123927	0.055216613	0	0.023321102	0	0.01326813	0	0	0.06	0.127652612	1.061920296
TCGA-B5-A11X-01A-11R-A10J-07	0.030151126	0	0.274073166	0.160375423	0.010932202	0.100283788	0.062196945	0.016068892	0	0	0.026659536	0.012124521	0.061038321	0.071912749	0.066501921	0.039796661	0	0.067884747	0	0	0	0	0.372485022	0.928155533
TCGA-EO-A1Y7-01A-11R-A157-07	0.009775414	0	0.009908109	0.244924803	0.011217416	0	0.11858681	0.124070443	0	0	0.122563504	0	0.133141268	0.032776316	0.129756805	0	0.010434693	0.052844421	0	0	0	0.01	0.211122376	1.018750683
TCGA-FI-A2CY-01A-11R-A17B-07	0	0.000905703	0	0.039966918	0.270307039	0	0.017017035	0.097892469	0	0.005301484	0.021278515	0	0.243123631	0.033116595	0.209617118	0.019786023	0.038718625	0	0.002968845	0	0	0	0.572417558	0.823334081
TCGA-A5-A0GX-01A-11R-A040-07	0	0.000341789	0.002999508	0.355441539	0	0	0.042397489	0.189208067	0	0	0.092404503	0	0.179059127	0.028073942	0.076266423	0.019468893	0	0.014338721	0	0	0	0.01	0.231954976	1.019531026
TCGA-B5-A0JX-01A-21R-A14M-07	0.023971323	0	0.016907869	0.075443534	0.229820951	0	0.033988614	0.15238142	0	0	0.034414528	0	0.240109551	0.087690255	0.068367134	0.000445194	0.00109662	0.035363007	0	0	0	0.02	0.202450635	1.016164368
TCGA-D1-A175-01A-11R-A12I-07	0.144866479	0	0.043832498	0.126201851	0.181091668	0.027289889	0.127234626	0.077862986	0.002271513	0	0.014129043	0	0.086808237	0.069936844	0.072712593	0.004900778	0.000468183	0.020392813	0	0	0	0.34	0.046199997	1.074877876
TCGA-BS-A0UM-01A-11R-A104-07	0.063383364	0	0.033768702	0.129127608	0.098374215	0	0.0714612	0.154113493	0.019842525	0	0.016390533	0	0.200329591	0.075857911	0.098247653	0.008028537	0	0.031074669	0	0	0	0	0.467350936	0.883450945
TCGA-SL-A6J9-01A-11R-A31O-07	0.012654228	0	0.059017551	0.168569123	0.057835433	0	0.043815947	0.108694611	0	0	0.036636548	0.004419223	0.193996929	0.10791305	0.177751395	0	0	0.027889825	0	0	0.000806136	0	0.528347462	0.850872184
TCGA-BK-A26L-01A-11R-A16F-07	0.049067625	0	0	0.035662802	0.225188454	0.022353196	0.042000907	0.044591643	0	0.009097333	0.022432258	0.040671751	0.159715042	0.055340747	0.243013857	0.012740788	0.007886195	0.030237402	0	0	0	0.16	0.070833447	1.063255774
TCGA-D1-A169-01A-11R-A12I-07	0.016938652	0	0	0.128333112	0.101483075	0	0.010252853	0.134763955	0	0	0.072252862	0	0.182302126	0.095821376	0.208891587	0.00959679	0	0.030633943	0	0	0.008729668	0	0.369006755	0.935041213
TCGA-EO-A3L0-01A-11R-A22K-07	0.032916636	0	0	0.067701934	0.256251207	0	0.039214654	0.066274789	0	0	0.09255325	0	0.301068129	0.075165378	0.019052084	0	0	0.035236472	0	0	0.014565467	0.07	0.116813643	1.065681294
TCGA-D1-A17R-01A-11R-A12I-07	0.082933348	0	0	0.029954112	0.16795213	0	0.002558903	0.058398597	0	0.040811351	0.017957507	0	0.504581886	0	0.029642537	0.021924352	0.043285278	0	0	0	0	0.05	0.146204621	1.080678518
TCGA-BG-A0MC-01A-21R-A040-07	0	0	0.14211877	0.114627119	0.238513981	0	0.015470917	0.10493964	0	0	0.146209126	0.015846162	0.107604897	0.012956147	0.061339973	0.010499119	0	0.02709866	0	0	0.002775487	0.01	0.303350785	0.968271657
TCGA-BG-A0MH-01A-11R-A118-07	0.083255847	0	0.149762474	0.18296578	0	0.02377065	0.096108384	0.065616911	0	0	0.031267226	0	0.053161697	0.114192629	0.10403198	0.026299244	0.005571861	0.063995317	0	0	0	0.01	0.316539727	0.951330515
TCGA-AX-A0J1-01A-11R-A040-07	0.030384424	0	0.008616783	0.207393818	0.105112161	0	0.08697804	0.136473087	0	0	0.059036464	0	0.082962073	0.086314817	0.087189617	0.044882094	0.029709062	0.034947562	0	0	0	0.01	0.254098621	0.991182953
TCGA-B5-A11U-01A-11R-A118-07	0.06713776	0	0.016932183	0.083204627	0.130737065	0.037515606	0.070136554	0.006055159	0	0	0.062305789	0	0.295427367	0.091901023	0.052667038	0	0	0.066101506	0	0	0.019878323	0.01	0.239036881	0.996977257
TCGA-PG-A917-01A-31R-A37O-07	0.056865793	0	0.051330126	0.301655866	0.056246461	0.021956741	0.058758692	0.086274763	0	0	0.020248879	0.001670906	0.096320319	0.144353148	0.096312665	0.000641222	0	0.00736442	0	0	0	0	0.337400076	0.953378976
TCGA-QS-A5YR-01A-31R-A31O-07	0	0	0.286524009	0.108271564	0.123452092	0	0.021103445	0.037691857	0	0.031270738	0.005549932	0.002220951	0.193598747	0.024631555	0.093674993	0.037697751	0	0.00624855	0	0	0.028063815	0	0.445466283	0.897207014
TCGA-D1-A102-01A-11R-A10J-07	0.0734909	0	0.013179421	0.091848199	0.152915607	0.057549245	0.015406165	0.104281486	0	0.012337288	0.034428174	0	0.227842154	0.029307884	0.138340075	0.005689223	0	0.04338418	0	0	0	0.04	0.18848434	1.01380702
TCGA-B5-A11Z-01A-11R-A10J-07	0.127145435	0	0.009479902	0.032322134	0.250198332	0.011295532	0.065594089	0.134093702	0	0.070696851	0	0.003319868	0.092860325	0.013168646	0.140989668	0.000616499	0.01630846	0	0	0.031910559	0	0.4	0.039665462	1.076470531
TCGA-B5-A11M-01A-11R-A118-07	0.076471138	0	0	0.096313175	0.328260827	0	0.018600269	0.144294085	0	0	0.092273349	0.015006614	0.044395684	0.015576379	0.092661348	0.017163104	0	0.058984028	0	0	0	0.07	0.112377992	1.064073749
TCGA-EY-A215-01A-11R-A14M-07	0.043316617	0	0.029207102	0.216889797	0.102395153	0.153939167	0.119256922	0.127318355	0	0.129506555	0	0.015206048	0.02129159	0.014685851	0.01548052	0	0.011506322	0	0	0	0	0.04	0.186533998	1.04356059
TCGA-B5-A11Q-01A-11R-A118-07	0.153569265	0	0	0.033761601	0.128573696	0	0.076698451	0.111035212	0	0.02153626	0	0.039607364	0.166466254	0.051774573	0.084448664	0.002998509	0.011726462	0.11780369	0	0	0	0.82	-0.006770939	1.080933746
TCGA-PG-A914-01A-11R-A37O-07	0.035891852	0	0	0.05019977	0.147515961	0	0.096411343	0.04586128	0	0	0.051908368	0.00340108	0.413801726	0.059100279	0.055495241	0.003671866	0.036741233	0	0	0	0	0.01	0.326900178	0.968184839
TCGA-EY-A210-01A-11R-A157-07	0.036427337	0	0.038749819	0.126610431	0.001493811	0.010604603	0.115515753	0.052505323	0.07320253	0	0.029059358	0	0.177808271	0.076167877	0.204288457	0.039106681	0	0.018459749	0	0	0	0	0.361789308	0.935389269
TCGA-AJ-A3EJ-01A-11R-A19W-07	0	0.059709941	0.010976953	0	0.084116882	0	0.040874232	0.046567033	0.034157765	0.015495707	0	0	0.450248309	0.043202398	0.143857766	0	0.0318424	0.038950613	0	0	0	0.01	0.238252194	1.024072018
TCGA-BG-A0VW-01A-11R-A118-07	0.022872706	0	0.030830159	0.121578639	0.192212745	0	0.053077262	0.05947435	0	0.013606248	0.045408419	0.003466646	0.231777601	0.072436487	0.08568601	0.052923655	0	0	0.014649074	0	0	0	0.350556138	0.943133458
TCGA-AX-A060-01A-11R-A00V-07	0.053775399	0	0.077076092	0.105278386	0.072604905	0	0.00659763	0.077281323	0	0.013900259	0	0.009043204	0.392922556	0.001193805	0.047444789	0.034225858	0.025861396	0	0.082794396	0	0	0.05	0.166684683	1.042621799
TCGA-D1-A0ZP-01A-21R-A10J-07	0.064082361	0	0	0.084547942	0.202948099	0	0.059285713	0.075299542	0	0	0.055093609	0	0.17654434	0.010396054	0.107368434	0.023265952	0.117010472	0.024157482	0	0	0	0.67	0.008042577	1.093186849
TCGA-DF-A2L0-01A-11R-A180-07	0.016953074	0	0.016663531	0.066363	0.093922726	0	0.003267958	0.138676071	0	0.038588469	0.005105047	0	0.386212195	0.072269098	0.133394813	0	0	0.028584018	0	0	0	0	0.596483164	0.804825883
TCGA-A5-A0G1-01A-11R-A118-07	0.007972866	0	0.017709683	0.46561468	0	0.073897979	0.030146653	0.089320583	0	0.084827695	0.028995455	0.017915279	0.008310018	0.084819242	0.0440205	0.009230862	0.00372456	0.033493944	0	0	0	0	0.565806212	0.824051758
TCGA-EY-A1GO-01A-11R-A14D-07	0.148349446	0	0.035884922	0.071405653	0.234012223	0	0	0.038307302	0	0	0.091309899	0.003238474	0.267877683	0.008243512	0.022022786	0	0.007300222	0.072047878	0	0	0	0.66	0.01041601	1.095943015
TCGA-B5-A11E-01A-11R-A10J-07	0.012308406	0	0	0.329932246	0.082775129	0.076652862	0.089578257	0.017004199	0	0	0.049269413	0.012656404	0.221191115	0.096980158	0	0.002271331	0	0	0	0.009380479	0	0.07	0.118176353	1.074034342
TCGA-AP-A05A-01A-11R-A00V-07	0.161842724	0	0	0	0.112880718	0	0.106558895	0.080606871	0	0	0.087432718	0	0.133719993	0	0.005745494	0.042610678	0.2137092	0.05489271	0	0	0	0.58	0.021384703	1.086207622
TCGA-BK-A4ZD-01A-11R-A27V-07	0.115319161	0	0.002961299	0.062131885	0.219073915	0	0.034692503	0.072987379	0	0	0.046462888	0.000231469	0.116161576	0.031329774	0.181983587	0.016040352	0.06032064	0.040303572	0	0	0	0.83	-0.009591497	1.089902795
TCGA-BG-A0M0-01A-11R-A104-07	0.120462241	0	0.029973126	0.189762374	0.17604083	0	0.005948588	0.100242654	0	0	0.09382944	0.019630314	0	0	0.158965629	0	0.052177686	0.052967118	0	0	0	0.97	-0.032486742	1.114698581
TCGA-EY-A1G7-01A-11R-A13S-07	0.01405633	0	0	0	0.210742273	0	0.03230927	0.054107769	0	0.038951273	0.025399132	0	0.451831486	0.019844548	0.073744343	0.008791533	0	0	0.070222043	0	0	0.08	0.104677392	1.097414512
TCGA-AX-A2HK-01A-11R-A17B-07	0	0.015122386	0.002788164	0.029194994	0.366181091	0	0.034692846	0.016548663	0	0.020677603	0	0.02084865	0.077606519	0.025261457	0.063070625	0	0.225572982	0.094177387	0	0.006615272	0.001641362	0.14	0.07557522	1.071568941
TCGA-BS-A0VI-01A-11R-A14D-07	0.011186893	0	0.015275088	0.027645681	0.177309157	0	0.003975408	0.058328793	0	0	0.055635671	0	0.495240411	0	0.045258245	0	0.075229674	0.034914979	0	0	0	0	0.335461535	0.973433199
TCGA-AP-A0LT-01A-11R-A040-07	0.026182189	0	0.003281988	0.190575986	0.137139206	0.063836281	0.128851494	0.049652446	0	0	0.030945425	0	0.29214124	0.024960041	0.051938326	0	0	0	0.000495379	0	0	0.22	0.063219823	1.090494717
TCGA-EY-A1GL-01A-11R-A13S-07	0	0	0.075497758	0.039262247	0.350149298	0	0.010559885	0	0	0.006593351	0.01489051	0.00035029	0.081601575	0	0.065612719	0	0.224596271	0	0.130886097	0	0	0.13	0.083381762	1.068866302
TCGA-AP-A05H-01A-11R-A00V-07	0.068937839	0	0.016390704	0.188568254	0	0	0.076002181	0.061350189	0	0	0.120606551	0	0.278863015	0.011748806	0.09752721	0	0.059840721	0.020164531	0	0	0	0.61	0.01491243	1.109152374
TCGA-DI-A1NO-01A-31R-A157-07	0.069114253	0	0.002783567	0.014971341	0.324210543	0	0.03156186	0.021179176	0	0	0.063769672	0	0.358563295	0.049226579	0.051164687	0	0.013455027	0	0	0	0	0.06	0.130029174	1.064183096
TCGA-A5-A0GN-01A-11R-A040-07	4.94E-05	0.014433894	0	0.075991421	0.273183102	0.009292694	0.025516836	0.153201884	0	0	0.015612008	0.023853762	0.227185081	0.019070876	0.004869851	0.08135056	0.011060119	0.065328499	0	0	0	0	0.43625772	0.899678257
TCGA-D1-A177-01A-21R-A12I-07	0.131023453	0	0.217182459	0.173063519	0.049274885	0.010891019	0.036292259	0.030750642	0	0	0.070900266	0.002719272	0.143932517	0.049132471	0.056330328	0.014736804	0	0.013770107	0	0	0	0.9	-0.018464234	1.082803641
TCGA-BG-A0VZ-01A-11R-A109-07	0.051560795	0	0.056359599	0.228275778	0.119608957	0	0.054700212	0.166479267	0	0	0.015235122	0.011697002	0.080487095	0.092678157	0.067077385	0.034118049	0	0.021722583	0	0	0	0.01	0.24472288	0.992857944
TCGA-AX-A1C8-01A-11R-A137-07	0.022102282	0	0.017864812	0.055822374	0.374477041	0	0	0.047493754	0	0	0.159957534	0.003176075	0.166760307	0.010368479	0.062995248	0	0.074513488	0.004468607	0	0	0	0.14	0.077878191	1.092195238
TCGA-B5-A0JS-01A-11R-A104-07	0.000196356	0	0.025712993	0.030773571	0.096138466	0	0.000940992	0.127441302	0.072498375	0	0.292947356	0	0.215926145	0.013150557	0.083762172	0.02332338	0	0.017188334	0	0	0	0	0.458563231	0.904229647
TCGA-FI-A2F9-01A-11R-A17B-07	0.097400734	0	0	0.077411033	0.163159836	0	0.048036716	0.067041682	0	0	0.037619845	0.036553685	0.375523756	0.004182359	0.08434713	0	0	0	0.008723222	0	0	0.09	0.094043674	1.079942389
TCGA-B5-A0K4-01A-11R-A040-07	0.000921437	0.003987269	0.009141531	0	0.0282428	0	0.02178497	0.087260273	0	0.002634375	0.046662094	0	0.502869126	0	0.097426848	0	0.151231518	0.047837759	0	0	0	0.01	0.267122774	1.024467856
TCGA-EO-A3AV-01A-12R-A19W-07	0	0	0.159718462	0.216977005	0.0061233	0.064375975	0.040404471	0.045978646	0	0.017648601	0.124482516	0	0.066465511	0.134998985	0.054276237	0	0	0	0	0	0.06855029	0.01	0.311650747	0.967586823
TCGA-BG-A2AD-01A-21R-A16F-07	0.05925384	0	0	0.058939655	0.277697111	0	0.103674619	0.044049796	0	0.070457211	0	0.005510279	0.144180928	0.021252567	0.094894994	0	0.090114665	0	0.029974333	0	0	0.91	-0.021439852	1.107497674
TCGA-BS-A0TJ-01A-11R-A104-07	0.054820946	0	0.009274271	0.197465382	0.213584313	0.032969047	0.165929273	0.011933229	0	0.003402623	0.040155807	0	0.10148891	0	0.080837829	0	0.06722409	0	0.02091428	0	0	0.06	0.128433214	1.055069439
TCGA-D1-A3DG-01A-11R-A19W-07	0.173483542	0	0	0.182623029	0.091400859	0	0.056494154	0.027347534	0	0	0.061324301	0.016450864	0	0.026090275	0.294159642	0	0.002989232	0.067636568	0	0	0	0.99	-0.060402416	1.113533953
TCGA-D1-A16D-01A-11R-A12I-07	0.010418282	0	0.089103017	0.098730664	0.245047704	0	0	0.044446624	0	0.001033268	0.09683028	0.074748943	0.082914342	0.008107662	0.070351123	0.057729093	0.002853926	0.060291397	0	0	0.057393674	0.08	0.107137024	1.041819894
TCGA-D1-A17A-01A-11R-A12I-07	0.069254864	0	0.015345102	0.081402485	0.179342188	0	0.053213133	0.074526948	0	0	0.091733157	0	0.246057071	0.00365697	0.033515153	0.023988853	0.048515392	0	0.068746164	0	0.010702521	0.07	0.125081053	1.051733126
TCGA-EY-A1GC-01A-11R-A13S-07	0	0.002880519	0.154289785	0.19806011	0.042881783	0	0.038385547	0.099232781	0	0	0.055255146	0.00183089	0.101945347	0.090991179	0.18090754	0.007079083	0	0.02326532	0	0	0.002994971	0	0.353672701	0.937165871
TCGA-EO-A1Y8-01A-11R-A157-07	0.092798399	0	0	0	0.393055917	0	0.031228951	0.04346526	0	0	0.178987128	0.001704301	0.143786839	0.015347698	0.029306371	0	0.070319138	0	0	0	0	0.07	0.124610191	1.071597931
TCGA-AX-A2HJ-01A-11R-A17B-07	0.016568695	0	0	0.122208832	0.149504703	0.018652856	0.033875179	0.114168029	0	0	0.050536446	0	0.235801715	0.0688331	0.137100036	0.012595246	0	0.040155163	0	0	0	0	0.372427485	0.932591954
TCGA-D1-A16V-01A-11R-A12I-07	0.013721866	0	0.111017371	0.045257368	0.070529996	0.001484472	0.05864936	0.047718939	0.022112665	0	0.074328999	0	0.171409995	0.139637134	0.139102684	0.004064992	0	0.100964159	0	0	0	0.05	0.169129399	1.02233513
TCGA-D1-A1NU-01A-11R-A14D-07	0.046192099	0	0.036658373	0.05105201	0.127932497	0	0.080461806	0.022229793	0	0	0.042433065	0	0.399873528	0.049599702	0.063692456	0	0.055061846	0.024812824	0	0	0	0.01	0.26038688	0.998236308
TCGA-BK-A13C-01A-11R-A118-07	0.016244634	0	0	0.020111562	0.254170074	0	0	0.051571939	0	0.001483031	0.024392273	0.046648774	0.243278598	0	0.172402091	0	0.120310813	0.035774565	0	0.004900961	0.008710686	0.04	0.19579202	1.018007046
TCGA-BG-A0LW-01A-11R-A16W-07	0.082489904	0	0.015437111	0.156981412	0.12787401	0.041062935	0.018936281	0.052761589	0	0	0.123278404	0.002495673	0.120116108	0.052905019	0.071212357	0	0	0.120225898	0	0	0.014223298	0.16	0.070314923	1.069796912
TCGA-EY-A3QX-01A-11R-A22K-07	0.000697367	0	0.170973827	0	0.205114284	0	0	0.009885309	0.044396733	0	0.050746341	0.010399014	0.04228128	0.039131025	0.176451142	0	0.123761309	0.118056004	0	0	0.008106363	0.05	0.159413667	1.011647311
TCGA-AX-A2IN-01A-12R-A180-07	0.043533831	0	0.137336287	0.13760449	0.01696264	0	0.105215737	0.025158891	0.003534618	0	0.06782139	0	0.160095726	0.086426964	0.178277033	0.038032393	0	0	0	0	0	0	0.357869267	0.935430414
TCGA-EO-A3KU-01A-11R-A22K-07	0.085438346	0	0.018242308	0.031834957	0.187523187	0	0.078157696	0.008500045	0	0	0.070306558	0	0.214929113	0	0.064264405	0	0.231782259	0.009021127	0	0	0	0.06	0.12643105	1.05237948
TCGA-AX-A1CR-01A-12R-A137-07	0.067743385	0	0.025952802	0.078389067	0.239975674	0	0.038024629	0.052717149	0	0	0.13671918	0.013375133	0.168873812	0.039515887	0.128148238	0	0	0	0.010565046	0	0	0.06	0.125736882	1.054457081
TCGA-5S-A9Q8-01A-11R-A40A-07	0.129079545	0	0.017846874	0.065324325	0.16408283	0	0.123659251	0.038853038	0	0	0.061078103	0	0.322512693	0.01362445	0.034760778	0	0	0.029178114	0	0	0	0.05	0.156087698	1.039068768
TCGA-B5-A0K7-01A-11R-A104-07	0.037520765	0	0.06726262	0.193748431	0.149250987	0.036769999	0.069345521	0.161039576	0	0	0	0	0.087390639	0.058119499	0.114083167	0.024846775	0	0	0.000622022	0	0	0.02	0.204077631	1.009227156
TCGA-A5-A0GQ-01A-11R-A118-07	0.014544677	0.051572999	0	0.071735852	0.100473655	0	0	0.120144783	0	0.061216464	0	0.013073215	0.257178944	0.077100291	0.086503458	0	0	0	0.084465412	0	0.06199025	0.02	0.201203199	1.015982775
TCGA-BS-A0UT-01A-11R-A104-07	0.084620561	0	0	0.105507453	0.228484045	0	0.068863816	0.072392489	0	0.064325137	0.000154566	0.010957242	0.182196914	0.04043911	0.110212264	0	0.008298136	0	0.023548267	0	0	0.15	0.074350807	1.068551695
TCGA-A5-A0GD-01A-11R-A16W-07	0.014254183	0	0	0.057442225	0.17268349	0	0.019589126	0.156668914	0	0.000319794	0.058199516	0.028124374	0.066858232	0.059613029	0.207819707	0.13711874	0	0.021308668	0	0	0	0.01	0.209520115	1.002728242
TCGA-BG-A0M2-01A-11R-A104-07	0.007493918	0	0.002742974	0.014101831	0.300449169	0	0.033110626	0.087416916	0	0	0.022998731	0	0.496265188	0	0.016548952	0	0	0	0.018871695	0	0	0	0.35537072	0.964369483
TCGA-AX-A3FT-01A-11R-A22K-07	0.005550985	0	0.057559234	0.435106987	0	0.137840248	0.044463692	0.025796731	0.02542522	0	0.054466125	0	0.019617803	0.078891508	0.042677996	0.014226726	0	0.058376745	0	0	0	0	0.529953085	0.84719824
TCGA-A5-A2K2-01A-11R-A18M-07	0.066906322	0	0	0	0.177400218	0	0.058221905	0.074915388	0	0	0.185677597	0.001355237	0.167657306	0	0.062045439	0	0.126788473	0.051808238	0	0.027223878	0	0.72	0.001793163	1.111277833
TCGA-BS-A0V8-01A-11R-A118-07	0.042875527	0	0.080588142	0.179870483	0.284914171	0	0.00084674	0.100569325	0	0	0.066559241	0.01152865	0.045132027	0.011925884	0.08725156	0.053318312	0	0.034619938	0	0	0	0.07	0.117730233	1.052215585
TCGA-E6-A1M0-01A-11R-A144-07	0.035444481	0	0.045670113	0.150743681	0.12613071	0.055647401	0.059668733	0.048349008	0	0	0.04977724	0	0.239943065	0.066454354	0.086236478	0.011594368	0	0.024340368	0	0	0	0.03	0.198290569	1.012360118
TCGA-EO-A1Y5-01A-11R-A157-07	0	0	0.039039852	0.185196819	0.1177368	0	0.04143228	0.111882115	0	0	0.024490633	0	0.227736249	0.101660678	0.096126096	0.026938046	0	0.027760432	0	0	0	0.01	0.284243081	0.976434381
TCGA-B5-A0JY-01A-11R-A104-07	0.059417276	0	0.023424412	0.121882119	0.17807039	0.006369602	0.082106527	0.033071935	0	0	0.038436805	0	0.257287175	0.033927442	0.133061245	0	0	0.032945073	0	0	0	0.01	0.240508763	0.995594515
TCGA-BG-A0MI-01A-11R-A040-07	0.045785426	0	0	0.041979799	0.161638101	0	0.037101289	0.06209811	0	0.088756187	0.105707784	0.015354621	0.202615411	0.051597091	0.095524414	0.024020594	0.020530966	0.047290206	0	0	0	0.05	0.138132406	1.04779975
TCGA-FI-A2EU-01A-11R-A17B-07	0.088764115	0	0	0.170709416	0.243082079	0	0.048611317	0.085319882	0	0	0.083405046	0.002161755	0.105475396	0.026294438	0.03395577	0	0.089614695	0.022606091	0	0	0	0.21	0.06431112	1.087444853
TCGA-EY-A5W2-01A-11R-A31O-07	0	0	0	0.229290432	0.104266271	0.015918972	0.100456735	0.038757036	0	0	0.085131612	0.019534893	0.281089811	0.033407841	0.084279333	0	0	0.007867065	0	0	0	0.01	0.298413768	0.979145637
TCGA-FI-A2F8-01A-12R-A17B-07	0.114205925	0	0	0.071759881	0.304666006	0	0.049863326	0.058751612	0	0	0.054824825	0.006010066	0.080166703	0.071068358	0.043048705	0	0.112539822	0.03309477	0	0	0	0.05	0.156180373	1.036853819
TCGA-AJ-A8CV-01A-11R-A37O-07	0	0	0.024635478	0.246708481	0.073081534	0.000568542	0.059216883	0.128492732	0	0	0.064268647	0.015474718	0.105186796	0.075202918	0.145853223	0.024930732	0	0.024942374	0	0	0.011436941	0.01	0.31150018	0.962887627
TCGA-A5-A0GM-01A-11R-A040-07	0.056105367	0	0.010498216	0.060013458	0.124061252	0	0	0.120408068	0	0	0.051825431	0	0.463104333	0.0230545	0.066604525	0	0	0	0.021612437	0	0.002712413	0	0.505154358	0.864519767
TCGA-EY-A3L3-01A-11R-A22K-07	0	0	0	0.417825416	0	0	0.107607265	0.104934687	0	0	0	0	0.155895683	0.032063241	0.059420982	0	0	0.122252726	0	0	0	0.48	0.032143752	1.105593263
TCGA-AX-A064-01A-11R-A00V-07	0.07324938	0	0.021211435	0.055862825	0.211703735	0.000347458	0	0.030539466	0	0.042108218	0	0	0.126690511	0.069788702	0.182953488	0.116419191	0	0.019001932	0	0	0.050123659	0.3	0.054146962	1.064022986
TCGA-D1-A1O8-01A-11R-A14D-07	0.027105065	0	0.151936968	0.317096687	0	0.093671195	0.042777972	0.036018096	0	0.023164122	0.033565946	0	0.110199597	0.021158857	0.125443845	0.00840141	0	0.006384001	0	0	0.003076239	0	0.391809059	0.920439398
TCGA-B5-A3FA-01A-11R-A19W-07	0.058924421	0	0.138402086	0.12597475	0.171520535	0	0.094058076	0.005246	0	0	0.044905485	0.005865047	0.074483483	0.093509541	0.100063451	0.007544538	0.069641524	0.009861063	0	0	0	0.14	0.079545058	1.054472041
TCGA-B5-A11O-01A-11R-A118-07	0.018797655	0	0.005099671	0.047830632	0.260866877	0	0.007148351	0.115239826	0	0.004134824	0.020796503	0	0.314292927	0.034436276	0.048835004	0.054537132	0	0.000501922	0.001311786	0	0.066170614	0.01	0.296998945	0.975403028
TCGA-B5-A0K2-01A-12R-A104-07	0.024420816	0	0.084594898	0.134334823	0.33757965	0	0.000878172	0.076704704	0	0.053858002	0.011046132	0.003848437	0.08581073	0.05448289	0.080518638	0.043393541	0	0.007714891	0	0	0.000813676	0	0.38953377	0.923180992
TCGA-AX-A2HC-01A-11R-A17B-07	0.187467777	0	0.066334681	0.041237191	0.183330517	0	0.043628736	0.007365021	0	0	0.046939816	0.074906094	0	0.067448062	0.184395178	0.09262047	0	0.004326459	0	0	0	0.91	-0.021948093	1.083079002
TCGA-BG-A0M8-01A-12R-A104-07	0.008412275	0	0.186202081	0.126832404	0.128868829	0	0.016722559	0.109020236	0	0.007923324	0.02245078	0	0.228587416	0.074613716	0.05324892	0.003280987	0	0.033679634	0	0	0.000156839	0	0.566815621	0.836279122
TCGA-AP-A3K1-01A-11R-A213-07	0.005131275	0	0.014979198	0.043518178	0.176738158	0	0.040959676	0.010338546	0	0	0.146999308	0	0.365728648	0.017002953	0.121524212	0.002470295	0	0.054432307	0	0.000177246	0	0.06	0.12845772	1.073638769
TCGA-AJ-A3BK-01A-11R-A19W-07	0.003904989	0	0	0.192610439	0.197134022	0	0.052308701	0.128658757	0	0.027549092	0.006171607	0.020385198	0.223591224	0.037782896	0.102311053	0.007546937	0	4.51E-05	0	0	0	0	0.48585563	0.873391459
TCGA-D1-A1O0-01A-11R-A17B-07	0.114235619	0	0.03013072	0.074588619	0.16489933	0	0.018529655	0.024316698	0	0	0.048772699	0	0.33264341	0.043989118	0.083123069	0	0.035546676	0.029224386	0	0	0	0.27	0.060361135	1.082186407
TCGA-AX-A3G6-01A-11R-A213-07	0	0.038526743	0.039609116	0.063818985	0.135250238	0	0.022242021	0.049672409	0	0.018790316	0.001610551	0.02977691	0.206949523	0.014411948	0.140084174	0.039620575	0.118605911	0	0.08103058	0	0	0	0.377381935	0.927710219
TCGA-D1-A0ZR-01A-21R-A10J-07	0	0.006971048	0.049141627	0.100296204	0.174754165	0	0	0.133270773	0	0	0.093908103	0	0.164647236	0.000195082	0.099384692	0.108236629	0.005558191	0.035068976	0	0	0.028567273	0.08	0.105972459	1.050419441
TCGA-BG-A0M9-01A-21R-A104-07	0.057110719	0	0.049546813	0	0.186196377	0	0.008253223	0.088891133	0	0.093237248	0	0	0.317552254	0.008784911	0.092118999	0	0	0	0.046835076	0	0.051473248	0.11	0.088088127	1.069360318
TCGA-BK-A139-02A-11R-A27V-07	0.030265776	0	0.00944418	0.008132779	0.220744212	0.031668831	0	0	0	0.026503878	0.069889727	0	0.406647265	0.014167506	0.084157154	0	0.018582745	0	0.079795948	0	0	0.01	0.248655101	1.014706813
TCGA-EY-A1H0-01A-11R-A13S-07	0.080611323	0	0.013122143	0.074500143	0.204196587	0	0.071328808	0.082170033	0	0	0.084198322	0	0.346840357	0	0.003228291	0	0.000705536	0.038268203	0	0	0.000830253	0.3	0.053980547	1.095602972
TCGA-BG-A18B-01A-11R-A12I-07	0.001611185	0	0	0.152240786	0	0.144042316	0.031831228	0.039824152	0	0	0.173882464	0	0.162086105	0.04807051	0.131802099	0.041603107	0	0.073006048	0	0	0	0	0.397262666	0.92314924
TCGA-AP-A0LL-01A-12R-A104-07	0.020403934	0	0.020502953	0.330310204	0.033639715	0	0.128684501	0.198497077	0	0.01270656	0.046794952	0.022053141	0.105130559	0.029159248	0.02943172	0	0	0.022685436	0	0	0	0.07	0.115498233	1.078151046
TCGA-EY-A1GT-01A-11R-A13S-07	0.10425796	0	0	0.028025328	0.297417933	0	0.041708653	0.032057788	0	0	0.060741384	0.009628986	0.251626576	0.0147593	0.059482963	0	0.069296111	0.030997018	0	0	0	0.47	0.035034076	1.086643764
TCGA-DI-A2QU-01A-11R-A18M-07	0.079381675	0	0.02553278	0.211716374	0.145664104	0	0.023441663	0.062256811	0	0	0.080652951	0.040497349	0.079233991	0.074145625	0.107756179	0.020316574	0	0.049403924	0	0	0	0.69	0.005251938	1.094935319
TCGA-D1-A17C-01A-11R-A12I-07	0.020342608	0	0.14032003	0.167911465	0.104127711	0	0	0.174683734	0	0	0.055036605	0.012866739	0.154526057	0.046008335	0.039643431	0.046749288	0	0.037783998	0	0	0	0.01	0.217872752	0.995868291
TCGA-AJ-A3BI-01A-11R-A213-07	0	0	0.061668784	0.285826556	0.032687736	0.008730146	0.002132008	0.117031672	0	0	0.076388565	0.004681988	0.156078105	0.018303925	0.122789248	0	0.046450272	0.067230995	0	0	0	0	0.384670907	0.925371021
TCGA-A5-A0VO-01A-21R-A109-07	0.02597007	0	0.073052651	0.15472982	0.209338858	0	0.03022877	0.078785625	0	0	0.02300264	0.013757186	0.128640145	0.032308338	0.123922924	0.061276025	0.018252756	0.026734191	0	0	0	0.07	0.125027496	1.035481494
TCGA-EO-A22T-01A-21R-A18M-07	0.066297258	0	0.057355668	0.11562285	0.10542657	0.009092423	0.106039044	0.075550369	0.005123807	0.065980722	0.011082747	0	0.229636936	0.043959779	0.087639649	0	0.011014412	0.010177765	0	0	0	0.01	0.248048112	0.988201991
TCGA-AX-A3GB-01A-11R-A22K-07	0.043802326	0	0.018341489	0.35821165	0.045396094	0	0.086501143	0.169070872	0	0	0.049143207	0.013267338	0.000859647	0.069743743	0.092464394	0.006008484	0	0.035147719	0	0.012041892	0	0.01	0.25620789	1.003276134
TCGA-AX-A0J0-01A-11R-A109-07	0.027399234	0	0.054219045	0.136617371	0.026362513	0.104428209	0.10869797	0.002760227	0.004354818	0	0.065560396	0	0.223638618	0.091801363	0.127813603	0.015070911	0	0.011275723	0	0	0	0.08	0.110061233	1.051426228
TCGA-B5-A3FD-01A-11R-A19W-07	0.009041129	0	0	0.114280682	0.252665016	0	0	0.062630379	0	0.001819148	0.044456224	0.033744709	0.220655086	0.048415971	0.181472481	0.002962563	0	0.027856612	0	0	0	0.08	0.108115138	1.060008371
TCGA-AX-A05T-01A-11R-A00V-07	0.120711011	0	0.032875205	0.082686721	0.121928725	0.063672565	0.021622881	0.05273486	0	0	0.035583537	0	0.094747403	0.024519864	0.224502688	0.074578786	0.004452213	0.035379582	0	0	0.010003959	0.29	0.055490704	1.054654704
TCGA-BS-A0V4-01A-11R-A14D-07	0.013448058	0	0	0.09682155	0.196127501	0	0	0.185391944	0	0	0.030929528	0.014989089	0.274923793	0	0	0	0.103123141	0	0.069032381	0	0.015213016	0.05	0.137988794	1.05135482
TCGA-A5-A0R9-01A-11R-A104-07	0	0	0.021761035	0.212238589	0.14880504	0	0.025925908	0.144903954	0	0	0.046027012	0.050000425	0.150786922	0.06420868	0.11239389	0.00733958	0	0.015608966	0	0	0	0.01	0.221132864	1.006501045
TCGA-A5-A0R7-01A-31R-A16W-07	0.004835379	0.002820662	0.060943728	0.230095834	0.203527255	0.001764829	0.028580841	0.166608299	0	0	0.018545843	0.018058857	0.166999721	0.037366342	0.022886449	0	0.036097231	0.000868731	0	0	0	0.01	0.287674615	0.979000195
TCGA-B5-A0K6-01A-11R-A040-07	0	0	0.030620692	0.073326128	0.211543127	0	0.02767896	0.159352264	0	0	0.127532164	0.008802703	0.162763176	0.019221417	0.088093016	0.036966103	0	0.05410025	0	0	0	0.02	0.20270498	1.016226639
TCGA-BG-A222-01A-11R-A157-07	0.023992473	0	0.007238974	0.117375021	0.135332135	0.003934424	0.050908761	0.072872815	0	0.039419096	0	0	0.414250996	0.021588278	0.064290629	0	0.032252274	0	0.014846628	0	0.001697497	0.05	0.144132577	1.064613494
TCGA-EY-A4KR-01A-11R-A27V-07	0.023403367	0	0.020769115	0.106901876	0.121034033	0	0.02064757	0.066504516	0	0.005037593	0.110207754	0	0.275129977	0.127845764	0.117641822	0.004876614	0	0	0	0	0	0	0.476575883	0.879711227
TCGA-AJ-A2QM-01A-11R-A18M-07	0	0.005331793	0.007973522	0	0.284961869	0	0.014563774	0.109092784	0	0.048808972	0.047086939	0	0.406369344	0	0	0	0.041771058	0.024214937	0	0	0.009825008	0.12	0.08724833	1.092392606
TCGA-AJ-A5DV-01A-11R-A27V-07	0	0	0.185635826	0.031677144	0.097689625	0	0.030600616	0.053667854	0	0	0.046540967	0	0.196248694	0.01838924	0.103910501	0.145550901	0	0	0.002011233	0	0.0880774	0.04	0.177738525	1.012626589
TCGA-AJ-A3EK-01A-11R-A19W-07	0.064946477	0	0.091935305	0.136729229	0.102570726	0.079176419	0.070885926	0.034200983	0	0.001272478	0.011426246	0	0.158426293	0.064254562	0.144875775	0.010582953	0	0.020886459	0	0.005276044	0.002554125	0.01	0.292740167	0.961889336
TCGA-AP-A0L8-01A-11R-A040-07	0	0	0.14942883	0.161910654	0.16034192	0	0.034074834	0.027048541	0	0	0.107101008	0.015520075	0.164848084	0	0.013538942	0.000463522	0	0.153162639	0	0.012560951	0	0.72	0.001014124	1.091762067
TCGA-BG-A0YV-01A-11R-A10J-07	0.220705833	0	0.016536147	0.154112529	0.070439245	0	0	0.026389651	0	0	0.081647754	0.003471167	0.056833955	0.028767294	0.136737628	0.03934914	0.139484503	0.017089012	0	0	0.008436143	0.67	0.007454451	1.089914683
TCGA-A5-A0GR-01A-11R-A118-07	0	0.019890435	0.32269297	0.20821525	0.068423864	0	0.049392146	0.142664445	0	0	0.03968162	0.005193367	0.031296178	0.01876384	0.059881952	0.004820539	0	0.029083394	0	0	0	0	0.455752033	0.891277865
TCGA-QF-A5YS-01A-11R-A31O-07	0	0	0.015458692	0.142251223	0.232001152	0	0.027909308	0.075442755	0	0.009716621	0.049537908	0.005004168	0.284831676	0.033030161	0.060298945	0.042809767	0	0	0.020975967	0	0.000731657	0.03	0.197639348	1.025491525
TCGA-BS-A0TG-01A-32R-A16W-07	0	0	0.044313598	0.046604809	0.280655838	0	0	0.071297249	0	0.010929417	0.065527884	0.00362117	0.305716667	0.03416881	0.084684623	0	0.033542759	0.018937177	0	0	0	0.01	0.290606019	0.977134749
TCGA-BG-A0M4-01A-11R-A104-07	0	0	0	0.096102208	0.164350959	0	0.014840716	0.080818909	0	0	0.029810636	0.013753864	0.165680516	0.057809051	0.246283687	0	0	0.120063434	0	0	0.010486021	0.07	0.114869442	1.046988412
TCGA-AP-A05J-01A-11R-A00V-07	0.166063256	0	0	0.205105771	0.027785201	0	0.031068233	0.100155708	0	0	0.119897005	0.012814338	0.201802052	0.047132707	0.049340148	0	0	0.038835581	0	0	0	0.82	-0.007799045	1.113620383
TCGA-EY-A1GW-01A-22R-A13S-07	0.010461539	0	0.193591978	0.01396977	0.075389869	0	0	0.085259398	0.016095806	0	0.025072947	0	0.359485898	0.051692083	0.039741413	0	0	0.123312578	0	0.00592672	0	0.05	0.165984764	1.027402086
TCGA-D1-A174-01A-11R-A12I-07	0.015000832	0.0056537	0.046755952	0.327668694	0	0	0.063967914	0.20563886	0	0	0.079249785	0	0.140036065	0.067945139	0.023401103	0.005014337	0	0.01966762	0	0	0	0	0.516333799	0.855580987
TCGA-BS-A0TE-01A-11R-A104-07	0.071591178	0	0.029980299	0.161164119	0.303537006	0	0.070502549	0.038341512	0	0	0.059804719	0.013417398	0.036278812	0.052220866	0.033760786	0.010985106	0.072565457	0.045850194	0	0	0	0.05	0.145450308	1.046205456
TCGA-AX-A3FV-01A-11R-A22K-07	0	0.025887458	0.007858477	0	0.12402101	0	0.087225182	0.018772746	0	0.09218116	0	0	0.283545334	0	0.207062764	0	0	0.151628643	0	0	0.001817227	0.1	0.090635804	1.06799731
TCGA-BG-A0RY-01A-11R-A104-07	0	0.009605276	0.005625197	0	0.165628375	0	0.021130511	0.05557583	0	0.091879774	0	0	0.477283256	0.008954283	0.01628832	0.075941415	0	0	0.072087762	0	0	0.02	0.200544171	1.049231828
TCGA-AX-A06D-01A-11R-A118-07	0	0	0.028441218	0.040329895	0.182806513	0	0.011780929	0.079182246	0	0	0.065094051	0.013015779	0.157351075	0.006732818	0.156438033	0	0.058532549	0.190060737	0	0.010234156	0	0.57	0.023181368	1.077520737
TCGA-AX-A2H4-01A-21R-A18M-07	0.004112988	0	0.039408238	0.231119007	0.06244306	0.101817115	0.04828536	0.035332356	0.037445432	0.041721079	0	0	0.058675503	0.204739825	0.098670584	0	0	0.025598422	0	0.01063103	0	0	0.57408135	0.819477378
TCGA-AX-A05S-01A-11R-A00V-07	0	0.003889631	0.000270666	0.14654572	0.204595758	0	0.069332822	0.071286587	0	0.046927935	0	0.036996234	0.186247619	0.065076165	0.087900515	0.014102758	0.014563824	0	0.005472012	0	0.046791755	0.05	0.16101445	1.034156182
TCGA-B5-A11F-01A-11R-A10J-07	0.114263332	0	0	0.067494937	0.020096136	0	0.017294277	0.178657362	0	0.004732269	0.034888152	0	0.278809738	0.017748917	0.09792184	0.111490793	0.020746876	0.035855371	0	0	0	0.1	0.090619001	1.060862318
TCGA-D1-A16J-01A-11R-A12I-07	0.070201514	0	0.104848486	0.153214819	0.005253518	0	0.045770114	0.178508754	0	0	0.037893658	0	0.26274593	0.092459977	0.04438236	0	0	0.00472087	0	0	0	0.05	0.15790011	1.030523063
TCGA-D1-A16N-01A-11R-A12I-07	0.023421236	0	0.008879537	0.204673576	0.103830004	0	0	0.124822466	0	0.002524452	0.044184688	0.022712486	0.245923525	0.044448906	0.090962146	0	0.059016971	0.013199242	0	0	0.011400764	0.06	0.127985479	1.052049011
TCGA-B5-A11R-01A-11R-A118-07	0.048912843	0	0.107086698	0.203709039	0.038711278	0.004398202	0.197833716	0.041507843	0	0	0.075654782	0.00588467	0.018160061	0.040669427	0.079758325	0.082683314	0.029229424	0.02580038	0	0	0	0.06	0.135496596	1.034304976
TCGA-5B-A90C-01A-11R-A37O-07	0.114591385	0	0.045318242	0.019814136	0.204880439	0	0.096161869	0.027682041	0.008217686	0	0.033287129	0	0.141121912	0.053186535	0.119803519	0	0.111884578	0.024050527	0	0	0	0.08	0.105852894	1.043229486
TCGA-AP-A0LS-01A-11R-A14D-07	0.035732532	0	0.105648188	0.246307424	0.035900971	0.133143808	0.115743804	0.046606208	0	0.035756763	0.017065762	0.002080372	0.071539796	0.045290219	0.078389406	0.025798576	0	0	0.00499617	0	0	0.05	0.146716326	1.03036006
TCGA-B5-A0JZ-01A-11R-A040-07	0.004939965	0	0.0497838	0.236936371	0.103685007	0.002890244	0.048369417	0.111175745	0	0	0.074210207	0	0.133992943	0.071084117	0.07603401	0.020333614	0	0.066564559	0	0	0	0	0.481966453	0.875424031
TCGA-KP-A3VZ-01A-11R-A22K-07	0.185903726	0	0	0.123244765	0.178378274	0	0.055456745	0.031155812	0	0	0.002871933	0.047129868	0.2170709	0.030181117	0	0	0	0.099853625	0	0.028753235	0	0.4	0.03984465	1.072200988
TCGA-FI-A2EW-01A-11R-A17B-07	0.069301202	0	0.053668797	0.052730107	0.16614732	0	0.066668522	0.016123583	0	0	0.127425758	0	0.14820148	0.091975931	0.092932417	0	0	0.114824884	0	0	0	0.3	0.054100661	1.070999678
TCGA-AJ-A8CW-01A-11R-A37O-07	0.008497212	0	0	0.146667875	0.187892307	0	0.072611663	0.13629363	0	0	0.001157377	0.022626769	0.200472544	0.102798537	0.05072369	0.019130881	0	0	0.051127514	0	0	0.04	0.193068202	1.022494054
TCGA-D1-A16Q-01A-12R-A12I-07	0.053929638	0	0.035045117	0.296636747	0.135244019	0	0.065089409	0.166173401	0	0	0.036621029	0.018795578	0.031455084	0.033747855	0.061749685	0.037007598	0	0.028504839	0	0	0	0.01	0.227548133	1.011788079
TCGA-B5-A0JR-01A-13R-A466-07	0	0	0	0.311972008	0.044842548	0.069923644	0.101510402	0.020923191	0	0	0.086683755	0.019413318	0.067545792	0.126089142	0.058516629	0.016523833	0	0.076055737	0	0	0	0.01	0.307932419	0.973524594
TCGA-AX-A05Y-01A-11R-A00V-07	0.066840932	0	0	0.144408058	0.187414966	0	0.001807539	0.113032118	0	0	0.089568256	0.035322869	0.221473584	0.002885811	0.038408348	0.03323286	0.044345705	0.021258955	0	0	0	0.59	0.017552614	1.099301983
TCGA-KJ-A3U4-01A-11R-A22K-07	0.08163392	0	0.068735229	0.162124094	0.128789967	0.010033578	0.078635886	0.056991854	0	0	0.01425777	0.009703239	0.074158561	0.162803936	0.062255526	0	0.046538655	0.043337784	0	0	0	0.01	0.31203958	0.962760398
TCGA-D1-A16E-01A-22R-A12I-07	0.026768599	0	0.01003823	0.217436456	0.248731184	0	0.006412393	0.074429987	0	0	0.115248049	0.027512591	0.02465608	0.024046511	0.123553226	0.009901323	8.12E-05	0.063535876	0	0	0.027648264	0.09	0.098389782	1.075020078
TCGA-D1-A2G6-01A-11R-A17B-07	0.029077514	0	0.011069012	0.072961017	0.222625582	0	0.027237656	0.024841496	0	0	0.027135021	0	0.304853791	0.009196761	0.098981969	0.062581465	0.076924115	0.0325146	0	0	0	0.05	0.14808172	1.04374237
TCGA-B5-A11I-01A-11R-A10J-07	0	0.06798561	0	0.050976123	0.05622638	0	0.025951724	0.067387115	0.008658444	0	0.020093635	0	0.40954069	0.068465789	0.208963907	0	0	0.015750582	0	0	0	0	0.628907498	0.7794655
TCGA-AX-A063-01A-11R-A00V-07	0.031782979	0	0.022347019	0.33238864	0.093332793	0.049381222	0.089651648	0.096007072	0	0.01385372	0.01433694	0.006380372	0.046020703	0.053823112	0.083402671	0.05594155	0	0.011349558	0	0	0	0	0.378663518	0.931927448
TCGA-FI-A2D2-01A-11R-A17B-07	0.018123347	0	0	0.034837018	0.293463454	0	0.08137163	0.02263878	0	0.011369833	0.062635995	0.087072763	0.039242909	0.032270981	0.19561828	0.000553542	0.108174783	0.012626685	0	0	0	0.82	-0.008113818	1.097450762
TCGA-AP-A05P-01A-11R-A16W-07	0.103708262	0	0.022943898	0.11806509	0.249712186	0	0.051948971	0.027286572	0	0	0.132098474	0.011220274	0.058645064	0.01291041	0.061482224	0.014899568	0.021451674	0.113627335	0	0	0	0.05	0.139498361	1.043960539
TCGA-D1-A16G-01A-31R-A12I-07	0.057387802	0	0.104278632	0.025858446	0.278434153	0	0	0.11816441	0	0	0.077074443	0	0.138858889	0.069313461	0.048127205	0.031469484	0.002109629	0.003058814	0	0	0.045864632	0.5	0.030733151	1.076321293
TCGA-BG-A0MQ-01A-11R-A104-07	0	0.000770331	0	0.028570959	0.16663411	0	0.030949438	0.093337195	0	0	0.071398395	0	0.269794936	0	0.158074932	0.137161704	0	0.023826881	0.019481119	0	0	0.37	0.043090831	1.094812807
TCGA-AJ-A3NH-01A-11R-A22K-07	0.051324305	0	0	0.148714838	0.157647849	0	0.047820042	0.057193808	0	0	0.109206053	0.018080452	0.130445514	0.085198874	0.033035644	0	0.078846046	0.076260068	0	0.006226508	0	0.6	0.015531778	1.102158509
TCGA-B5-A1MY-01A-11R-A144-07	0.079751136	0	0	0.069350915	0.110654591	0	0.009417165	0.028370392	0	0	0.065468409	0	0.321797209	0.021799897	0.063749958	0.034008674	0.104199705	0.09143195	0	0	0	0.1	0.091222232	1.068301417
TCGA-DF-A2KS-01A-11R-A18M-07	0.018062058	0	0.140306969	0.228484532	0.003211662	0.091580592	0.105898517	0.032161291	0.020742794	0.042828745	0	0	0.152950317	0.045727976	0.076240888	0	0.015960879	0.025842779	0	0	0	0.38	0.041120961	1.066456349
TCGA-B5-A0K3-01A-11R-A040-07	0.019976376	0	0.040089407	0.079501574	0.11785005	0	0.036202262	0.110600877	0	0	0.074223321	0	0.310485695	0.042508569	0.102380458	0.021873977	0	0.023330134	0	0	0.020977299	0.04	0.172132323	1.032329286
TCGA-AP-A0LO-01A-11R-A040-07	0.04004677	0	0.014048376	0.08861471	0.352504142	0	0.012691784	0.015030047	0	0	0.047140307	0.014467289	0.273494728	0.037999222	0.071623772	0.030893298	0	0.000975651	0	0.000469902	0	0.68	0.006044769	1.11238346
TCGA-BK-A0CA-01A-21R-A118-07	0	0.005227527	0.032951583	0.079941898	0.272299087	0	0.002218806	0.069752053	0	0	0.048787409	0	0.2158124	0.013129636	0.103954809	0.055087585	0.011238316	0.002652876	0	0	0.086946016	0.09	0.097722874	1.062106388
TCGA-D1-A0ZQ-01A-11R-A118-07	0.072363192	0	0.020055381	0.166405314	0.340181688	0	0.007811756	0	0	0.001473405	0.035813224	0.023809864	0.099853035	0.049386693	0.121441756	0.006281932	0	0.05512276	0	0	0	0.34	0.044636943	1.081187247
TCGA-BS-A0U9-01B-21R-A10J-07	0.093556569	0	0.018729108	0.114678344	0.089699772	0	0	0.141737147	0	0	0.096379784	0	0.260333582	0.042255537	0.097913211	0	0.034891549	0	0	0	0.009825397	0.47	0.035222221	1.093545237
TCGA-BS-A0UA-01A-11R-A118-07	0.013992954	0.003001274	0.062959024	0.132397749	0.146476141	0	0.034780185	0.140616882	0	0	0.01577943	0	0.268958653	0.039363016	0.09986459	0.004737884	0.020354521	0.016717696	0	0	0	0	0.441475018	0.896972907
TCGA-QS-A8F1-01A-21R-A37O-07	0	0.011261673	0.211664471	0.143458502	0.127488595	0	0.014410062	0.07826727	0	0.022880234	0.043514685	0.015886696	0.112649199	0.056686346	0.111796324	0	0	0.050035943	0	0	0	0.07	0.112698696	1.031601607
TCGA-B5-A1MV-01A-31R-A14D-07	0.006502988	0	0.018157471	0.076727765	0.276136071	0	0	0.042962191	0	0	0.089003566	0.009654948	0.145348865	0.022843797	0.081606129	0.133565209	0	0	0.002433634	0	0.095057367	0.07	0.117720863	1.0513943
