# Supplementary material for: Development and Clinical Validation of Novel 8-Gene Prognostic Signature Associated With the Proportion of Regulatory T Cells by Weighted Gene Co-Expression Network Analysis in Uterine Corpus Endometrial Carcinoma
Source: Front Immunol. 2021 Dec 14;12:788431. doi: 10.3389/fimmu.2021.788431 (PMC8712567; doi:10.3389/fimmu.2021.788431)
Supplement: Supplementary file 10 [file DataSheet_1.zip › Raw data/GS_MM.xls]

probes	moduleColor	GS.age	p.GS.age	GS.stage	p.GS.stage	GS.histological_type	p.GS.histological_type	GS.grade	p.GS.grade	GS.Tregs	p.GS.Tregs	MMpurple	p.MMpurple	MMgreenyellow	p.MMgreenyellow	MMblue	p.MMblue	MMgreen	p.MMgreen	MMblack	p.MMblack	MMturquoise	p.MMturquoise	MMbrown	p.MMbrown	MMmagenta	p.MMmagenta	MMyellow	p.MMyellow	MMpink	p.MMpink	MMred	p.MMred	MMgrey	p.MMgrey
GALNT2	black	-0.0223527333493317	0.861953338505312	-0.215122393979618	0.0904220449773552	-0.232153034301119	0.0671214344989602	-0.318765094974228	0.0108885564742837	0.110521395215192	0.388513783556146	-0.0785033580492929	0.540823291866138	0.00861590377830179	0.946567060226542	-0.236686874019534	0.0618098455088316	-0.437052970312424	0.000341687289873475	0.603504328486132	1.64592020633859e-07	0.122213040406436	0.339985383139848	0.0377659398658717	0.768864840566274	-0.19866297955543	0.118555624044944	-0.275027098664519	0.0291461340123327	-0.234234794090664	0.064638780612849	-0.0622699188178187	0.627799967222768	-0.0665551295284482	0.604275683446149
SMG7	black	0.262978826066069	0.0373116517294942	-0.179058604626048	0.160274022753882	-0.166892248770909	0.19110059588668	-0.180085725532147	0.157850135627198	-0.0667084332092827	0.60344129203378	-0.145335424422373	0.255742862230088	0.0649681442738088	0.612942718282356	0.0923403226152967	0.471653235740679	-0.0806704515365751	0.529672869750731	0.775793667715141	8.21354019550515e-14	0.483941176176158	5.86140401940768e-05	0.0157040530085689	0.902773497168859	-0.217749989806453	0.0864617563134809	-0.46936823668551	0.000104214032770816	-0.340267266063986	0.00635953810896786	-0.335049038562107	0.00727084028994444	0.0357922418615674	0.78063439173508
SRP9	black	-0.140229232564515	0.273002799383027	-0.0331075843246629	0.796722055442701	-0.260896591164594	0.0388992235047407	-0.140134724008596	0.27332940782916	-0.284365433452031	0.0238998983606297	-0.043928477019481	0.732460439625937	-0.0126962089533978	0.92132962145383	0.534572530126137	6.39390265834262e-06	0.074479371224655	0.561826698194273	0.692581809704799	3.2088594742814e-10	0.535075513703944	6.24330253938123e-06	0.214601401983088	0.0912239246819454	-0.379157246937782	0.00218027589545831	-0.110094121039435	0.390361713481747	-0.525668256042098	9.68950445257612e-06	-0.553199128436534	2.57666327071115e-06	-0.0656052983476247	0.609456579953803
FAM98A	black	0.152452468606735	0.232943757552303	-0.204182768012847	0.108459099499042	-0.4314899719624	0.000414330684140919	-0.269819349444048	0.0324700044963506	-0.0350122032353201	0.785299626329141	-0.297828370447117	0.0177556775131158	-0.136043814841298	0.287716934602419	0.158885094359547	0.213581944947437	-0.133568881233084	0.296658714345445	0.566976742205421	1.26882918955862e-06	0.414121044584259	0.000740808707543783	0.202687834348577	0.111125607570581	-0.154703848957195	0.226033793843535	-0.243992963471821	0.053968659382698	-0.460197988396849	0.000147748250050538	-0.290889522064096	0.0207287010258929	-0.210858922345641	0.0971490989394918
SNX18	black	-0.0992957670124739	0.438771343249851	-0.177546036640778	0.163893298505461	-0.278843632748927	0.0268957053257969	-0.107618947167283	0.401168756949957	-0.181447998336225	0.15467724328843	-0.195057280763174	0.125529169460117	0.346110134541084	0.00545949189595919	-0.113116297733837	0.377403019007925	-0.0937712180775148	0.464782430967997	0.487431360020152	5.08687953530747e-05	0.451726417783879	0.000202214042914778	0.0389067250319195	0.762085539901586	-0.0772148606537342	0.54750682665727	-0.385043921419174	0.00183268512387309	-0.40803988316261	0.000901407774717843	-0.100811054499612	0.431782277671902	0.189551016562588	0.136773974454316
NENF	black	0.103382438922821	0.42006726794276	-0.186555937443961	0.143200334499333	-0.158746182439391	0.213987713183367	-0.35629935038045	0.00415541511906514	0.2673988295768	0.0341194561509427	-0.096382899209907	0.452382992286718	-0.238551903980617	0.0597257893866588	-0.0373754313526971	0.771189494579961	-0.305876337703774	0.0147710805039039	0.414286251824248	0.000736832365009478	-0.144273450945976	0.259270167271476	0.193971240722532	0.127689518239976	-0.0277835299001516	0.828870346513616	0.366812564825315	0.0031064563867831	-0.0933370064446793	0.466861650133811	-0.0167789288486295	0.896154346612483	-0.485355427613488	5.53530228630802e-05
ACACA	black	-0.266523307817842	0.0347330192585439	-0.19643404807003	0.122830566210414	-0.296361013646678	0.0183520164704591	-0.0285523383539198	0.824209407005957	-0.11713133278738	0.36059271567232	-0.14180945315076	0.267580333336876	-0.00694761278562966	0.956902243013536	-0.0913935851333579	0.476229074178181	0.0522920060212558	0.683991721227517	0.440136350211748	0.00030662403405989	0.291877490803967	0.0202811580325802	-0.0236484035046055	0.854036744586448	-0.236180273729014	0.0623859627708309	-0.217342493128772	0.0870668210820673	-0.176607880109342	0.166168090431777	-0.0716704736305453	0.576712018373388	-0.0563807347329483	0.66073669263693
CAP2	black	0.0142852567834347	0.911520558387028	0.0268079767547416	0.834793133500004	0.00355311936631015	0.977951398454168	0.20883767987604	0.100471654197875	-0.131416317923712	0.304581606427444	-0.0718848783849981	0.575569448779071	0.315682587459856	0.0117260065318645	0.237485920500223	0.0609098860635589	0.0860905091222657	0.502293196096256	0.504617114754547	2.47416981313723e-05	0.356006398475131	0.00418866720144802	0.196767800967209	0.122183080949269	-0.036739803124659	0.774977599351243	-0.170719139248601	0.180977673340131	-0.306303341181531	0.014625565288746	-0.357679414349669	0.00400188910741598	0.0623718666501734	0.62723587899137
PRRC2C	black	0.0619132202664533	0.629775286203316	-0.255657363832582	0.0431426844592551	-0.218372424989706	0.0855439409874192	-0.248332087443313	0.049708453430502	-0.0413827354631698	0.747433175257461	-0.202071345471216	0.112239819262192	0.255380406894924	0.0433772192414624	-0.155694915322569	0.223037683007773	-0.166025111520932	0.1934497421177	0.649751358638201	8.32739632343742e-09	0.469531391504357	0.00010355951433426	-0.0920447889996151	0.473079086535325	-0.159849116640602	0.210780902564116	-0.567260082414805	1.25005639146012e-06	-0.391176785848843	0.0015241650728071	-0.233725101674925	0.0652396874057888	-0.0605418528471726	0.637393594784129
GLYATL2	black	-0.383083366600062	0.00194249916462827	-0.0783139254654585	0.54180339445936	-0.287517952136045	0.0223197384326669	-0.273786591002895	0.0299107944573331	-0.159851584597803	0.210773765136107	-0.119275080224403	0.351807940392974	-0.0849964490808672	0.507760446337875	-0.0828832396989343	0.518406177178304	-0.225601146449622	0.0754379464372867	0.422288526091386	0.000565869421998748	0.241205195318923	0.0568592173368537	0.209252218938428	0.0997831266372826	-0.226864395209428	0.0737736768873832	-0.192337773549772	0.130991749799305	-0.229959545667092	0.0698195475701455	-0.0834068611117649	0.515757882201686	-0.127633173643105	0.31883495599936
KCTD3	black	0.0776128293500553	0.545438287379965	-0.180604130132964	0.156637092300751	-0.201419890554113	0.113426541347034	-0.268109017080027	0.0336284186570763	-0.0236232736511473	0.854190155350511	-0.0973796028859011	0.447699469443688	-0.0100357594684077	0.937777787670331	0.0582773166026766	0.650055563377612	-0.2800589911332	0.0262105241903938	0.893295216729344	7.40524688873761e-23	0.456320714439081	0.000170742106686601	0.197133493546093	0.121476622420136	-0.340077210257795	0.00639088157576648	-0.361046243834589	0.00364821619578774	-0.313242259006554	0.0124279530353138	-0.269941503430158	0.0323885605001541	-0.107128716654567	0.403329781045492
HNRNPU	black	0.0816321840786247	0.524761213308793	-0.0988612684941949	0.440787040971781	-0.117381069917147	0.35956247660041	0.0160631416246878	0.900561451883974	-0.399324307916484	0.00118659081501893	-0.0442354688188031	0.730661437418276	0.121958947007885	0.340997948468616	0.728953926532982	1.25637119498771e-11	0.427231086158959	0.000479158177164074	0.62900405199745	3.37483531689647e-08	0.698695152654713	1.9251179444311e-10	-0.137029991596736	0.284203870783919	-0.135184378261923	0.290801708546587	-0.111874607147664	0.382695613616644	-0.543022835382715	4.26211194066969e-06	-0.668538539905403	2.13143780489644e-09	0.0916508065119965	0.474983511696929
ARMT1	black	-0.257809477928769	0.0413555975867718	0.0628965793730516	0.624335953457692	-0.181967881949832	0.153478911577759	-0.0516557711326744	0.68763747580803	-0.269996570496385	0.0323519013580663	-0.132822572006473	0.299390270675776	-0.0350594832282382	0.785016639367941	0.243219538727187	0.0547583453077404	0.0389284560002489	0.761956570934486	0.433784441285874	0.000382816572725786	0.466342844802879	0.000117061676859328	0.1336722531702	0.296281650049603	-0.205517961183113	0.106119505078849	-0.254504496101257	0.0441258880044436	-0.348179264321887	0.00516877643299932	-0.293933870423916	0.0193759391772126	-0.125478174611715	0.327141388709936
PPP1R15B	black	0.0996591156824623	0.437089692484701	-0.151960050115854	0.234474360238895	-0.176261521046154	0.167013748635777	-0.202161836565727	0.11207573430272	-0.24077776206406	0.0573133155569532	0.0379348616005926	0.767859894377652	0.124866683806777	0.329523108087442	0.257571491903548	0.0415501611437398	0.00826655281886901	0.948730645680746	0.776434395491591	7.60431823056539e-14	0.689031106519706	4.29283532603377e-10	-0.0412206147234708	0.748389907728082	-0.216877511157867	0.0877613074271093	-0.524718335311544	1.01218899515645e-05	-0.493481234152767	3.96429602473343e-05	-0.452719128494659	0.000194995263028096	0.182796669893436	0.151582810592116
WDR75	black	0.11311929758627	0.377390285926526	-0.108675699570572	0.396533526194042	-0.0255550718663381	0.842413161874823	-0.14992826340748	0.24086324029037	-0.185778126481421	0.144905604703634	-0.00554284197913666	0.965610451779633	-0.058704179360089	0.647661105537982	0.365166475329082	0.00325329725185331	-0.0486873630203847	0.704739622997821	0.636476609460856	2.06343350247112e-08	0.426664225012176	0.000488449459864223	0.149666679665218	0.241694384356377	-0.197762017310628	0.120269700604502	-0.0941317504120248	0.46305984854625	-0.307784995622231	0.0141301590425742	-0.361642709074974	0.00358853501067398	-0.0623868998009977	0.627152716928086
CDC42BPA	black	-0.106808351725179	0.404745673286927	-0.174640814762012	0.171012740482299	-0.122733747070729	0.337916239960449	-0.156797486908263	0.219737171143729	-0.0186762449227407	0.884488019589549	-0.0841496770836486	0.512012757060274	-0.0284682705179676	0.824718781236695	-0.101113926991874	0.430392901572146	-0.215606562682129	0.0896818089450749	0.619933343301889	6.02698972398187e-08	0.203878067806449	0.108998546781411	0.206574757371518	0.104295554251574	-0.211862734606581	0.0955311689955884	-0.144840123614219	0.257383917764231	-0.158288867228075	0.21532738240521	-0.064998395574923	0.612777006591022	-0.0484745987533177	0.705971170201549
MIA3	black	-0.111626761323384	0.383757319486167	-0.227557998847854	0.0728724139741797	-0.376609641485435	0.00234816059122436	-0.242170512681682	0.0558444158560545	-0.191939210681479	0.131807203285976	-0.164394151856265	0.197924033363906	0.167583923089568	0.189241524216828	0.140567312225161	0.271836574720759	-0.0998144816574307	0.436371733531329	0.696449299326837	2.3260175372505e-10	0.612404236490144	9.61922068301206e-08	-0.0170082918201521	0.89474281206155	-0.27299122077222	0.0304098606763726	-0.449286555274887	0.000221008271709605	-0.52051012790749	1.22623351019068e-05	-0.389919906873919	0.00158329875948327	-0.0924140493391971	0.471297889405891
CAMSAP2	black	0.0893478598546288	0.486197099600902	-0.149564697632142	0.24201894997251	-0.0836829876790149	0.514364092199932	-0.238728095590214	0.0595318805470011	-0.185384921668625	0.145773417104146	-0.0606882089754587	0.636578746231944	0.367662675625483	0.00303295341173648	0.211768283309364	0.0956825016515489	-0.124797681828491	0.329792552598109	0.811111254094295	7.70035939251838e-16	0.613514935123939	8.98506511033415e-08	-0.072798203843418	0.57071403035873	-0.225201626590498	0.0759704700159701	-0.394466239305286	0.00137867724992756	-0.499745921435835	3.0469444384792e-05	-0.528118492295578	8.65229383839486e-06	-0.00361488799090196	0.977568195788114
MRPS14	black	-0.0257493288205527	0.841230751093408	-0.179332815896939	0.159624247707963	-0.137818400072487	0.281415768679346	-0.21892787211399	0.0847314030811714	-0.0833092351815117	0.516251120488465	-0.083248260483502	0.516559305660143	0.0227503392685721	0.859522475297712	0.217709227893335	0.0865221315161458	-0.0763273802984791	0.552133303245452	0.757318905177528	6.8354634197816e-13	0.306397023087592	0.0145938055010236	0.150719172636789	0.238362190517215	-0.229788978341777	0.0700329406970006	0.0501467621656653	0.696312636563025	-0.31632613546736	0.0115467094463784	-0.272870342219943	0.0304863147470212	-0.183408548239593	0.150194158913439
RAB4A	black	0.0930538192330351	0.468220396121531	-0.182831318148402	0.151503922928758	-0.255990886797317	0.0428616359168424	-0.162672979757919	0.202725353037512	-0.0747336038450654	0.560488422177221	-0.0714622025381717	0.577822898939643	-0.100398011328107	0.433681121661794	0.34960656971615	0.00497627186888324	-0.078867878219617	0.53893974063318	0.608335330528874	1.23218450325725e-07	0.366052762470473	0.00317348670706463	0.0966386470308722	0.451178662096577	-0.129069922123213	0.313372515989163	-0.134410181018512	0.293599037931542	-0.398296366207069	0.001225097109813	-0.436344540253783	0.000350243273653514	-0.116959442714525	0.361302861155642
TOMM20	black	0.181960135895585	0.153496715565571	-0.0646451954534063	0.614712980528291	-0.218918528153755	0.084745021401562	-0.185994092442917	0.144430607713097	-0.0943621939252897	0.461960636469053	-0.0581871856409759	0.650561598855794	-0.0872589647447005	0.496487888049604	0.275505979397528	0.0288553689670677	-0.0989987787873894	0.440148552845592	0.770206223546137	1.59156412321798e-13	0.394416670888977	0.00138077350771162	0.0346165871784675	0.787668605242251	-0.313857754029914	0.0122475724571049	-0.224073377569543	0.0774904828281047	-0.265165029087472	0.0357030641291415	-0.434037690521478	0.000379475566014687	-0.154029962902726	0.228086959839164
LBR	black	0.10364285270134	0.418891090575139	0.0346103779845835	0.78770580170027	0.0822069859978909	0.521836546051091	0.0356680757732344	0.781376490538722	-0.287599187097543	0.0222802204366293	0.0417651712555102	0.745177789898167	0.263117533921545	0.0372078350392123	0.533821534371878	6.62507771428967e-06	0.374507683341193	0.00249526734003757	0.560427634105833	1.78389653580408e-06	0.534247492133255	6.49301823423459e-06	-0.19397607732679	0.127679835168428	0.0061903099435327	0.961596223575842	-0.143061378278008	0.263336000514193	-0.449034545717838	0.000223037910255314	-0.517241131335308	1.42079152212489e-05	0.0230347666767951	0.85778435210151
KLHL8	black	0.0434834649919917	0.735070798880981	-0.117665945989822	0.358389483122609	-0.0790447915454287	0.53802675001093	0.103100976509065	0.421340638180563	-0.0755678674671084	0.556107483598598	-0.0124671174753305	0.92274478233103	-0.0206645241426297	0.872288568255921	0.111425636998023	0.384620173799405	-0.00902282682786724	0.944047407252286	0.373380391882523	0.00257750094148802	0.22576905618168	0.0752150267019614	0.0646198705581978	0.614851893127649	-0.155452397341901	0.223768269464618	-0.0982190709632777	0.443775739246472	-0.138002199329497	0.280768397706688	-0.0898730674788617	0.483627517826784	0.0406630458196762	0.75168319798602
UBE2Q1	black	0.209056536312278	0.100107686485717	-0.158173070829912	0.215667531772855	-0.0196235487628265	0.878672153776836	-0.187083407066052	0.142052484476475	-0.0562549434656581	0.661447539823748	-0.0229734763652145	0.858158837925491	-0.0576803321603139	0.653410221509669	0.171338212792342	0.179377285203667	-0.156382423411319	0.220975614793774	0.740736070441609	3.92480789723672e-12	0.22449237605795	0.0769231994648362	0.0082905361632049	0.948582101092131	-0.276419379059057	0.0283075237831887	-0.144737563067643	0.257724614916506	-0.103205245060338	0.42086865725159	-0.318828932139705	0.0108717759129747	-0.0935146668485038	0.466010316989688
IPO9	black	0.216650128724581	0.0881025030978703	0.0393095945775477	0.759695640435623	-0.0901842705741291	0.482108352240473	-0.00679517899862665	0.957846959394244	-0.0671612442156175	0.600979716572632	-0.234557395969488	0.0642607531421635	0.284780419286183	0.0236866325494235	-0.103931581281019	0.417589238962662	0.192583487238932	0.130490927867658	0.52105159587521	1.19650795420402e-05	0.202565915357271	0.111345279851824	-0.32845476627265	0.00858442681929734	-0.113408801727495	0.376162680792833	-0.313941357689368	0.0122232464096419	-0.120352066268221	0.347444925870053	-0.0117761030193429	0.927014795230751	0.0917608742495917	0.474451055630855
CERS2	black	0.0164826740239404	0.897978017690963	0.0549551487036526	0.66881002381324	-0.208112996751762	0.101684178377839	0.0324328608607894	0.800778866828413	-0.105150798120558	0.412117597311472	-0.00933724352979448	0.942100922792932	-0.0611266761855798	0.634140115637898	0.0642743631429722	0.616748420726285	0.00211338856207708	0.986884482171621	0.480971581106915	6.60463595331007e-05	0.20803852112498	0.101809430371193	-0.142463099919995	0.265358624619318	-0.100743522504431	0.432092414407534	-0.266994580545027	0.0344016207433593	-0.169939062754054	0.183008962449286	-0.220268046951071	0.082795982103992	0.055611079069912	0.665090672558047
SLC39A6	black	-0.164203751859802	0.198451139408314	-0.299114781880915	0.0172465733521722	-0.316823146408682	0.0114098667405729	-0.244441108379484	0.0535153498429883	-0.0618125043053182	0.630333497849639	-0.183550352951938	0.14987368908733	-0.0519054791293529	0.686205748519191	-0.0395703123086456	0.758150202948155	-0.316519617384522	0.0114932699270597	0.599177650933584	2.12452610504299e-07	0.439569732359604	0.000312810109891113	0.286785596695215	0.0226786944275568	-0.321671264002412	0.010146987705458	-0.348862078651113	0.00507587979202743	-0.339576556908011	0.00647409754134811	-0.229821663081492	0.0699920091453619	-0.2712191663683	0.031546882142011
NCOA4	black	-0.215919967108141	0.089205193253944	-0.129210026192163	0.312843081774414	-0.149985369593492	0.240682055102806	-0.140500614552296	0.272066388269997	-0.0727353359961507	0.571047637694964	-0.119857939870535	0.349442513977502	0.0327285076401387	0.799000622688762	-0.0436523176922133	0.734079986580441	-0.212005524084249	0.0953027423816801	0.569770943053433	1.09470982976428e-06	0.266385690744245	0.0348302914491823	0.232311825498142	0.0669294074538001	-0.207273315989683	0.103103288082244	-0.21969172034694	0.0836239614114201	-0.237996085957564	0.0603408485844437	-0.163984092497647	0.199060490090163	-0.159126342136124	0.212878536064183
DARS2	black	0.153699094348619	0.229099763064554	-0.113929454474668	0.373960976727516	-0.0435485304806053	0.734688949487302	-0.0484881299306264	0.705892825042537	-0.275235266561581	0.0290194387207155	0.0767834620088845	0.549753391198916	0.0305519573404412	0.812115276714808	0.350814098690619	0.00481837453175947	0.247203199051935	0.0507894122619151	0.602162992490373	1.78217572988292e-07	0.483028055059188	6.08128045370519e-05	-0.0987708830269256	0.441207000812433	-0.24996225677635	0.0481807644353241	-0.20506960638136	0.106900743093396	-0.350429147695712	0.0048682241411834	-0.393394429279166	0.00142464819438213	0.0264162304710108	0.837174100564464
HADHA	black	-0.0909421525580295	0.478419293357555	-0.089258707039537	0.486633993954751	-0.172646724800383	0.176028417836074	0.0840055861857469	0.512738150524217	-0.155709890955722	0.222992623477944	-0.138493491795664	0.279042829487102	0.0663445237237192	0.605422777889726	0.219717090300596	0.0835873766364947	0.155953891272723	0.222259356366988	0.462558683504308	0.000135177961679113	0.374449008878556	0.00249948908227767	-0.102105345640513	0.425862676831123	-0.0356017667891631	0.781772876536066	-0.0620435339253245	0.62905333716575	-0.291701741665694	0.0203601647217625	-0.326248386726947	0.00906790323867236	-0.0128648063434045	0.92028830404063
UBE2Q2	black	-0.184313309756314	0.14815817910544	-0.0332181844346053	0.796057573844341	-0.213565979828286	0.0928341254497526	-0.209732935595136	0.0989892830137128	-0.206624829945775	0.104209739098227	0.201296514386798	0.113652370908454	0.0328280633352535	0.798402047404268	0.400149434336177	0.00115647447130168	-0.0600650873617854	0.640050983280522	0.617532019845963	7.00548235998044e-08	0.617893919545603	6.84898517091486e-08	0.176316924229817	0.166878266684786	-0.385227084872028	0.0018227154979598	-0.278237764857863	0.0272428682465913	-0.538064030586465	5.41458410931937e-06	-0.534434602192637	6.43578815702964e-06	-0.15476198177421	0.225857281991708
PRPF3	black	0.0826595706248061	0.519539503026767	0.237551850487525	0.060836104899336	-0.0320578797687164	0.803035735725058	0.00863325358654405	0.946459620021042	-0.0385957515502846	0.76393180978979	-0.116097440708885	0.364877012861399	-0.0236076091472481	0.854285785509355	0.30917718896658	0.013677891207605	0.198426439500408	0.119003821461956	0.384737171982744	0.00184949101827845	0.243969157214455	0.053992827141635	-0.109430448929891	0.393242354416543	-0.00579199432635363	0.964065629348706	-0.160318271661495	0.209427150794872	-0.161586261175047	0.205799109781339	-0.293912689184085	0.0193850847079693	-0.0133571650352794	0.917248090954125
CCDC74A	black	-0.1066280173524	0.405543956629728	-0.0839997190385577	0.512767698429274	-0.0859344507075638	0.503071191892508	-0.100186157522708	0.434656880621592	-0.0056474783827114	0.964961657713423	-0.0365580255088727	0.776061890817722	-0.104059765988549	0.417012011509154	-0.0415869116933608	0.746228798082634	-0.300616655644694	0.0166680432928683	0.488887695317359	4.79259468763044e-05	0.0647279340693554	0.614259235026934	0.417530979805084	0.000662551900424048	-0.175143668609024	0.169764569706101	-0.0116391435842945	0.927861361384082	-0.0753461732957389	0.557270067336298	-0.0437722514563543	0.733376488223047	-0.125996272901549	0.325131980262352
TIMM17A	black	0.181015062347398	0.155680437922415	0.107783335447647	0.400445624657415	0.115737782402562	0.366374623508793	-0.0302273532718127	0.814075662552643	-0.29221635709801	0.0201295593171255	0.188658492992279	0.138665880184369	-0.0444060434779815	0.729662476440707	0.608821038296978	1.19651593552337e-07	0.169715388593066	0.183594429212798	0.643335560578457	1.29822740965643e-08	0.416180543678488	0.000692600426589073	-0.0216070912422285	0.866515429854466	-0.134064600571019	0.294853352600949	0.024069201917095	0.851468691246575	-0.37861501067085	0.00221508204465903	-0.577047968471938	7.40544238945818e-07	0.0180240037006558	0.888495931728456
TIPRL	black	0.0682094065743382	0.595298729921684	-0.160546511772472	0.208770786529798	-0.150885278568577	0.237839202477593	-0.217436635285719	0.086926740479943	-0.185678975635699	0.145124068206453	-0.00929907574130268	0.942337193399301	0.03145803867464	0.806649277153604	0.489916989756088	4.59418170087294e-05	0.00587296786498319	0.963563596144822	0.844733259429522	3.28788309328003e-18	0.578194213666347	6.95725871719105e-07	0.159932082309006	0.210541056091308	-0.183413512303171	0.150182931838971	-0.124369764189932	0.331466625811073	-0.54782090892383	3.36872206953627e-06	-0.543744885735942	4.11482830901495e-06	-0.0673787451122752	0.599798910748746
KAZALD1	black	-0.136272756223668	0.286898840384475	-0.0956654972940933	0.45577071141314	-0.210712144290263	0.0973874532581715	-0.0245833978083028	0.848332737195853	-0.123357599858309	0.33544763351868	-0.0407315925765806	0.751278086233371	-0.180511186021587	0.156854068630741	0.195568135983889	0.124522633236657	-0.0174576544110083	0.891978312371379	0.41518878526251	0.000715448646139745	0.12791046384261	0.317776008141334	0.303456976730449	0.015619267036619	-0.169417554442368	0.184376108101458	0.11168131172094	0.383523489249567	-0.188004688843324	0.14006419122119	-0.105531865731788	0.410415972657473	-0.167404646016598	0.189722129514417
HAX1	black	0.19434576524669	0.126941352343929	-0.162331010256751	0.203689067786228	-0.0999048987932593	0.43595421376731	-0.0851171028148639	0.507156023489533	-0.0932350050292944	0.467350811935208	-0.0891487590501968	0.487173080084613	-0.1267930277955	0.322057138010336	0.381317066099745	0.00204643750743211	0.167321235031291	0.189946036045987	0.543032483223073	4.26011193043281e-06	0.131715146167244	0.303473604261376	0.0156683622642523	0.902993398557765	-0.0873501899136113	0.496036121621831	0.245576274265562	0.052380962814152	-0.214524270520013	0.0913431131037997	-0.30047948163059	0.0167201847829639	-0.145294419341044	0.255878452505466
GBE1	black	-0.25459168324794	0.0440508929636508	-0.125037308493895	0.328857436275919	-0.341137274632593	0.00621777428784121	-0.153238098456887	0.23051608945394	-0.231598026583906	0.0677960846428317	-0.0517917581653231	0.686857643915436	0.0394139916124848	0.759076701040116	0.146000676342361	0.253549894762305	-0.0892690350425556	0.486583370868087	0.649802194244643	8.29780174823311e-09	0.500588647530066	2.93979776280854e-05	0.193329004680418	0.128980253717126	-0.421078928885238	0.000589153305061895	-0.217602275837925	0.0866807032112086	-0.353592907778789	0.00447169383841446	-0.237262112887608	0.0611608848155927	0.00187584225124222	0.988358566814973
SDHC	black	0.185393524006328	0.145754390124006	-0.177180976253666	0.1647757421619	-0.120928385832677	0.345124027358267	-0.157547292322613	0.217512273112035	-0.124923821761906	0.329300096459436	-0.0125460282996403	0.922257301381824	-0.0281819478892416	0.826454173506907	0.299449386125577	0.0171162164510972	-0.0331768661550283	0.796305795779137	0.794470683973146	7.78368240659935e-15	0.402076093464087	0.00108881754443875	0.135869781924431	0.288339845750509	-0.298320554838428	0.0175593964308514	-0.137705909836522	0.281812464523892	-0.35029818538196	0.0048852866403311	-0.373041983135823	0.00260265428374844	0.0524402633906757	0.683143203711808
GATAD2B	black	0.021896349610744	0.864745125708024	-0.13788748268115	0.281172332697998	-0.176504385498774	0.166420449620046	-0.0719185077446124	0.575390331530096	-0.00240913856304566	0.985049278310404	-0.269184744433875	0.0328958737880093	0.300817087164764	0.0165921072077802	-0.186101492969505	0.144194823955138	-0.148452535665653	0.245577907648972	0.637394569486807	1.94064525886446e-08	0.304907612241885	0.0151058246070155	-0.13779306377321	0.281505084661276	-0.289791925940346	0.0212357211390709	-0.479455338395794	7.01678268442149e-05	-0.171516286191941	0.178918847513618	-0.23324556034045	0.0658091410306345	-0.0370024386346245	0.77341175185019
SLC5A1	black	-0.123176112711302	0.336164613331194	-0.214666139037991	0.0911239830224929	-0.344622396561384	0.0056773218715784	-0.408830603899591	0.000878882902725662	0.0749509489444873	0.559345516766447	-0.150885249593101	0.237839293638525	-0.0824438780802664	0.520633591620395	-0.361269255670759	0.00362579982921065	-0.489440137993425	4.68513892119706e-05	0.428997486181216	0.000451226786992895	0.0810843336408816	0.527556345692779	0.396862976360899	0.00128066993502269	-0.247410639108033	0.0505893524073469	-0.235122512998448	0.0636028353360911	-0.168783303044895	0.186048728381119	0.146592617259967	0.251609357923014	-0.201677604572809	0.11295592993264
PTGFRN	black	-0.129751097912116	0.310803841497794	-0.134735023159141	0.29242318223694	-0.283123612578858	0.0245478084963465	-0.18142584637942	0.154728457045182	-0.229379403158316	0.0705474831139348	-0.165097933909619	0.195984343287549	0.260436167505803	0.0392577176341845	-0.169506548590199	0.184142287783836	-0.241237130082892	0.0568254078852124	0.483129062931667	6.05658896092433e-05	0.35381230769786	0.00444528469679415	0.0281545496402783	0.826620276898008	-0.411506737938924	0.000806373001462092	-0.521177650763274	1.18968466030012e-05	-0.39342402126158	0.00142336069665426	-0.153238006530047	0.230516372486407	0.147937665450692	0.247237570199831
C6orf120	black	0.222370596904842	0.0798301567797946	-0.161092644821684	0.207206141672028	0.0792294716692838	0.537074485873661	-0.120914457240466	0.345180005301489	-0.115128272651081	0.36892113244214	0.371067337849	0.00275383788648883	-0.0111769891703471	0.930718587227929	0.3085348179503	0.0138849986074659	0.0902667422983636	0.481706183750034	0.495390484660408	3.66072702702295e-05	0.330100693970341	0.0082385435217314	0.0968673158985317	0.450103348071791	-0.215633050012317	0.0896414506560686	-0.100723904785892	0.43218253121184	-0.278173272070498	0.027280043725599	-0.206559383625582	0.104321912994643	0.0162181106650549	0.899607048548332
ASH1L	black	-0.000633546146602428	0.996068106889497	-0.304125611598966	0.0153807778258555	-0.283768641634279	0.0242094416051045	-0.303103155761346	0.0157467467590033	-0.00855732601546514	0.946929815137865	-0.23668641601337	0.061810364417796	0.244750587546445	0.0532041176790275	-0.210013607089935	0.0985280670068181	-0.298614696729522	0.0174429815781292	0.803664435216772	2.22810697913764e-15	0.512124966609951	1.7836650647687e-05	0.0511225710202602	0.690698287974885	-0.309285091114223	0.0136433646633232	-0.586317769920448	4.43905350273191e-07	-0.355202889271121	0.00428108221114871	-0.190049160020146	0.135726526481411	-0.0305610963515707	0.812060099917083
GNAS	black	-0.0201629420298728	0.875363439506793	-0.27977742864063	0.0263679368600146	-0.361508092835522	0.00360192827380091	-0.171791787651033	0.178211263276665	0.11685683590675	0.361727177539847	-0.239344992649256	0.0588569602956112	-0.0820891106145269	0.52243564437062	-0.259326049226317	0.0401333361025375	-0.153682137134117	0.229151753794723	0.272124380303097	0.0309616962506259	-0.0505604808988171	0.693930289266441	0.238396850873175	0.0598968564187168	-0.142790202526874	0.264251486266023	0.0232427167835844	0.856514003147235	-0.0312756386952349	0.807748886860971	0.142838678573835	0.26408767489481	-0.442121124727524	0.000285825512670413
SLC40A1	black	0.00183789578948112	0.988594045864765	-0.262482395953751	0.0376851796556109	-0.295757886480423	0.018602041041041	-0.45719065555876	0.000165314657819343	0.0695970877317304	0.587814571014914	-0.180968529075616	0.155788550239184	-0.172380699978591	0.176705544787131	-0.145568955019934	0.254971581865589	-0.437385239872556	0.000337740389209245	0.631366209734481	2.89286158320094e-08	0.232229247181972	0.0670292147404864	0.456219159604384	0.000171386231822647	-0.250682353437665	0.0475182941750137	-0.19605052896775	0.123577822082363	-0.211768874594968	0.0956815536945051	-0.0142901321263827	0.911490482758495	-0.253689960921611	0.0448316095622491
DCAF6	black	-0.0913888629088516	0.476251957266459	-0.262703248540241	0.0375186226918575	-0.158330745427227	0.215204458973566	-0.199229545081855	0.117487341372344	-0.181306150874948	0.155005401881005	0.0547069687785616	0.670219364882884	-0.0506358835396635	0.693496409416767	0.239793085268788	0.058370616260167	-0.219416572775198	0.0840215510118557	0.772961671512377	1.15123017830936e-13	0.502168918649552	2.74823031553912e-05	0.306773120878712	0.0144668978821938	-0.279600876366132	0.0264670473690706	-0.273388186264583	0.0301599141261956	-0.465317171667374	0.000121737592578966	-0.379078690310151	0.00218528797616116	0.0567174477833618	0.6588353947839
ABCB10	black	0.085747537999313	0.50400382162538	-0.221902739934864	0.0804827152517628	-0.186838633029183	0.142584288244326	-0.276505020587638	0.0282566082236214	-0.086191181718032	0.501791643939869	-0.0736268144827906	0.566325502132782	-0.0798547437552504	0.533856548724079	0.223535393231805	0.0782237285670426	-0.0581963274917516	0.650510265258093	0.831505726439786	3.24416983944745e-17	0.540019183223977	4.92924983758166e-06	0.15524171620238	0.224404300520929	-0.118576683715919	0.354655239877509	-0.189815745194959	0.136216573992278	-0.395663558318481	0.0013289039256484	-0.26624866629137	0.0349273700164712	-0.0751826461985488	0.558128356771983
BMI1	black	-0.0318113596315562	0.80452032125062	-0.0180874859276517	0.888105720381039	-0.064914449047191	0.613236899493976	-0.0107156994367034	0.933571335867918	-0.225408142066889	0.075694831533979	-0.0434358675950169	0.735350173857238	0.0567059696111283	0.658900172602306	0.386057856726169	0.00177810370816175	-0.0449923135756247	0.726232437808973	0.646116293285378	1.07232230998771e-08	0.426340310812618	0.000493831907343793	0.18650282756542	0.143316292664719	-0.292421419642174	0.0200382895475065	-0.163666135592926	0.199944885317308	-0.342076626823088	0.00606783293628911	-0.464589811857109	0.000125156902992277	-0.0287881737788572	0.82278084590356
COPA	black	0.0885499674868453	0.490114528034915	-0.320777629404918	0.0103702024219628	-0.368013408264382	0.00300308156322548	-0.311211425786999	0.0130394885659829	0.0535045317059611	0.677063615147492	-0.28659345244436	0.0227736777957277	0.0079184310972373	0.950886985051133	-0.146904263129245	0.250591771253164	-0.25575305578182	0.0430618931745748	0.811959547803459	6.80235893168337e-16	0.469345087720302	0.00010430720576672	0.159575070164113	0.211574516440939	-0.281759007935857	0.0252768309067684	-0.486383577033387	5.30883786306907e-05	-0.396303555632877	0.00130296716754457	-0.183825453834354	0.149253429113939	-0.20418376323673	0.108457340916452
ANXA2R	black	0.114588664519575	0.37118453091517	-0.195106904714311	0.125431125308633	-0.110800347424982	0.387310143357829	-0.111930150944414	0.382457919722313	0.145724929009664	0.254457326756271	-0.110649026707922	0.387962795906215	-0.130984647728033	0.306186780854428	0.024113945008482	0.851195722430512	-0.122916426229826	0.337192197051385	0.495208649624324	3.68868329223785e-05	0.0730397127299817	0.569433309430525	0.211718670646353	0.095762067461913	0.0922998715830957	0.471848261853558	0.190934471376679	0.133879904055822	-0.0889121659355382	0.48833418581822	0.0835016458947591	0.515279226572706	-0.136287554634439	0.286846012808934
PGRMC2	black	-0.0102378204048028	0.93652755467907	-0.0176379188814416	0.890869674724216	-0.13562190727572	0.28922858620458	0.0839309477435338	0.51311410633156	-0.315837119037526	0.0116827346826713	0.233182162559182	0.0658847237367134	-0.0372061185085662	0.772198019618062	0.39638227913869	0.00129980845516684	0.104340372358583	0.415750018069223	0.419971305905596	0.00061123331422438	0.471754913720025	9.50085104458667e-05	0.0447969045730543	0.727375109188128	-0.216854975619923	0.0877950763604658	-0.0943020916909822	0.462247186214825	-0.334539835135391	0.00736560379112446	-0.349467834046314	0.00499470204645295	0.110049806481434	0.390553668409994
DAP3	black	0.135315917058323	0.290328175923731	-0.0138923340278962	0.913944872467407	-0.0446406113760541	0.728289473295807	-0.0181729371333666	0.887580512301808	-0.187869453428586	0.140354739077187	0.0240035893113276	0.851869012248474	-0.0364711716067351	0.776580119047001	0.45953035488845	0.000151493038379409	0.00140178742083671	0.991300407101236	0.716338469373088	4.09130395276922e-11	0.272274924011821	0.0308652622817914	0.0323399584921564	0.801337860604836	-0.301820334553335	0.0162164506554091	-0.00386753039089767	0.976000896228489	-0.275267108071626	0.0290001001367071	-0.459860140179372	0.00014963250483867	0.0573273537293676	0.655396950928129
SCNN1B	black	-0.197674591215394	0.120437030132852	-0.0457861064465631	0.721596793023724	-0.100628982323603	0.432618721075101	-0.120831146734721	0.345514941688079	-0.0598652548267474	0.641166149890382	-0.064509300984699	0.615458549195388	-0.0415115434422374	0.74667330362069	-0.161929018676205	0.204826085092583	-0.351159426046862	0.00477403977819362	0.380045037330526	0.00212434293147207	-0.0104036230335291	0.935501780395635	0.229448779656836	0.0704601145060511	-0.220986439328184	0.0817729901054178	-0.048425195216274	0.706257241174124	-0.0512414670273812	0.690015341133595	0.00924104691359019	0.942696419554037	0.0186481628178019	0.884660520748107
ATF6	black	0.0976430268190628	0.446466142743386	-0.176069481016878	0.167483983787193	-0.116641089671899	0.362620359488719	-0.233871933219924	0.0650661200957671	-0.0820640602378692	0.522563006593536	-0.108503996943175	0.397284512550601	0.207081691443045	0.103429286706501	0.0437491625231763	0.733511904582377	-0.279100080614664	0.0267498863382711	0.845526814947573	2.84675636621099e-18	0.460632253010514	0.000145358249629781	0.045810724717649	0.721453183896686	-0.23884638234664	0.0594019852496531	-0.43564137988053	0.000358928362613338	-0.409890810780298	0.000849479778860451	-0.378375234387609	0.00223063096944577	0.016560698809729	0.897497665132801
SLC17A5	black	-0.0303710719163753	0.813207559702207	-0.0622821816438252	0.627732104469008	-0.163769424165638	0.199657282472699	-0.0360930147808577	0.77883758222377	-0.174553684107914	0.171229693371245	0.123931601933832	0.333186318607711	0.0262089475950501	0.838434520521829	0.262378616556638	0.0377636569323481	-0.0413111935368209	0.747855323076485	0.614549327868419	8.43013253235789e-08	0.535994889223529	5.97654482184875e-06	0.14400298339043	0.260173739942012	-0.335079808851976	0.0072651482275847	-0.242023921162008	0.0559975677045227	-0.388432876532303	0.00165591439807069	-0.392409341094103	0.0014681096637643	-0.057911579602121	0.652109948315147
RBBP5	black	0.0872395593197162	0.496584015426972	-0.0985675744606606	0.442152453967559	-0.193066977682701	0.129509692907925	-0.136564850980574	0.285857300765914	-0.154291703936337	0.227287965589529	-0.15687691937325	0.219500719769458	0.237979825190195	0.0603589192743265	0.151137780094713	0.23704571066174	-0.0135553317593009	0.916024782938309	0.862120083657552	1.14707583339552e-19	0.59195461549947	3.22643889442573e-07	-0.0756319685875657	0.55577154687174	-0.240588363809663	0.0575154672994509	-0.479136825629156	7.10632119299911e-05	-0.470584491597945	9.94250269439389e-05	-0.472719601439804	9.15048722971106e-05	-0.0371607012035036	0.772468615230293
ADSS	black	0.0268729341188977	0.8343984758202	-0.0662274967014008	0.60606059304171	-0.185428361969762	0.145677353138339	-0.161928051435899	0.204828826309799	-0.233502778426111	0.06550320079538	0.029713087069116	0.817183798952574	0.0512563052403822	0.689930126680096	0.368359861874929	0.00297383135773734	-0.137361261200379	0.283030166843848	0.8085549420729	1.11473077773893e-15	0.620746032952989	5.72615561630951e-08	0.154683394952998	0.226095922281111	-0.290282795991061	0.0210076829972843	-0.378502428998373	0.00222237059832186	-0.491201105194855	4.35729622508199e-05	-0.527787866229893	8.78594471026728e-06	0.110365791194112	0.389186157405185
TFB2M	black	0.127310967538801	0.320068260326296	-0.0675138960225742	0.599065696801565	-0.108741876333831	0.39624430803483	-0.0725052134091306	0.572269551393115	-0.101309145302298	0.429498713584291	0.0450798958222048	0.725720485465674	-0.0110293110039001	0.931631778832816	0.421382147452861	0.000583236307474407	0.0711915601892141	0.579267921837981	0.824585107400568	9.94498896344887e-17	0.462060390515682	0.000137746454641291	0.0332091416373557	0.796111897248356	-0.282072717011659	0.0251076384832782	-0.175321721880357	0.169324211043664	-0.344292389366507	0.0057266636154801	-0.464802421273532	0.000124148411299021	0.0290221036096753	0.821364393501658
RIT1	black	0.0762502179672648	0.552536436754654	-0.202560536064659	0.111354979893491	-0.145062750082634	0.256645421185542	-0.217773640885403	0.0864267403273131	-0.0830627335186324	0.517497588430523	0.140466393603798	0.272184350322028	0.0170703539258931	0.894360928117109	0.0878072377213178	0.493775947811851	-0.206067254500559	0.105168412087936	0.772785211448336	1.17551725827994e-13	0.39662093720806	0.00129027456988415	0.235245190784103	0.0634607312940241	-0.394405969547602	0.0013812264454469	-0.277696611113974	0.0275561303891455	-0.360228395079077	0.00373147867757654	-0.286986971541441	0.0225795085246377	0.0661063461111668	0.606721190941057
EDEM3	black	0.0794541375321735	0.535917158678503	-0.248273786391493	0.049763814632758	-0.202882339478998	0.110775841216887	-0.380800180453182	0.00207778051255199	-0.142963016477055	0.263667821655345	-0.0706868857512009	0.581966905841382	0.0723122707487769	0.57329497822971	0.156004070247602	0.222108768029451	-0.19936054270564	0.117241391841941	0.856556965893341	3.52043927214328e-19	0.658538163454475	4.45539833085981e-09	0.125743429985027	0.326111633714359	-0.288026187809857	0.0220734734747672	-0.427811867163012	0.00046980568608176	-0.479840447432921	6.90991282270324e-05	-0.359263977536671	0.0038318233873023	-0.0531987324373099	0.678808401998533
TMEM178A	black	-0.146679196617081	0.251326377329928	-0.166390909968351	0.192456254634563	-0.172763997921663	0.175730516319646	-0.319679905680075	0.0106502161525292	0.0698249036365245	0.586589962081898	-0.081582578895448	0.525013994068165	-0.11290627137931	0.378295132237692	-0.0826024140502598	0.519829313898617	-0.288129500240747	0.0220236964359308	0.43159450575147	0.000412845084258163	0.199478190242766	0.117020843363766	0.281345461652466	0.0255013377689547	-0.182795949959786	0.151584450071255	-0.178212011267046	0.162292422967584	-0.151310315481642	0.236504564627526	-0.0608042343946507	0.635933070588212	-0.360899155380026	0.00366306817437715
NDUFS2	black	0.170152819228034	0.182450717221581	-0.149520143538842	0.242160840594937	-0.177960591984273	0.162895429323484	-0.120858146914782	0.345406369721371	0.0812590496449252	0.526664141406687	-0.100693644527596	0.432321556862517	-0.175105502109725	0.169859071384056	-0.101933877665476	0.426644242256286	-0.0637863072658009	0.619431664400639	0.629295131841353	3.31158617587099e-08	-0.0217572155427615	0.865596564780532	0.0772122741977307	0.547520282757382	-0.211241127742528	0.0965305658109121	0.0505208468558193	0.694158389655186	0.0244512538736521	0.849138429041081	0.114946863245854	0.369681122348371	-0.0708949679351894	0.580853394366432
PIGC	black	0.190681132466164	0.134406383247448	-0.0673136020717011	0.600152462924203	-0.0375585614260755	0.770099090600226	-0.38014418583112	0.0021181766629527	0.0905395091599538	0.480377321037383	-0.0284889196242134	0.82459365985306	-0.0300131541388865	0.815369901326733	0.0528603242311506	0.680741202599223	-0.253117849545486	0.0453328212364178	0.526397858776991	9.36914924773224e-06	0.088323094839589	0.491231424506307	0.0969193730978	0.449858747445162	-0.203973147086629	0.108829994904369	-0.120448313221607	0.347056657490101	-0.160073672493327	0.210132176121668	-0.133007464354829	0.298712028883057	-0.237924653447116	0.0604202645702234
GOLT1A	black	0.0101911862929473	0.936816085412749	-0.175942009926093	0.167796648505494	-0.26681773330908	0.0345256694143952	-0.534038619220786	6.55746519711691e-06	0.184161559574037	0.148498218984276	-0.0862104861664565	0.501695498477181	-0.135921227970669	0.288155614117252	-0.176235671973915	0.167076987062199	-0.330385563807231	0.00817993049157816	0.314759226220235	0.0119874654384665	0.0957093235526485	0.455563356470383	-0.00102773403403123	0.993621752151115	-0.141199099558395	0.269666117018285	-0.13270079833312	0.299837520624886	-0.140155734700819	0.273256775282585	0.0545427746819162	0.67115239795056	-0.284402490918848	0.0238807883204484
FBXO28	black	0.0288309096206094	0.82252203686449	-0.0969510977991425	0.449709718956682	-0.281935481181666	0.0251815357596394	-0.290707470778555	0.0208120783561002	-0.326635897291998	0.00898131185193672	-0.0703651171614722	0.583690700205554	0.113014349431554	0.377835899134027	0.268668705638216	0.033245604214132	-0.142871875795811	0.263975533483063	0.914494286700639	1.18433833493222e-25	0.662915826188153	3.23742963296978e-09	0.0684405123284221	0.594049371522635	-0.385264554992899	0.00182068198817487	-0.395422217080383	0.00133880456996211	-0.545941749015613	3.69542160549679e-06	-0.464428533599556	0.000125926925470808	0.0298908549554646	0.816109080790963
TIPARP	black	-0.232651956455265	0.0665195693161246	-0.133099277996239	0.298375600293848	-0.149260026877397	0.242990368550877	-0.165336801811459	0.195329098698532	-0.107470735326988	0.401821385215322	-0.128507648081336	0.315503054606095	0.0874688656244815	0.495448734540839	0.154022674372581	0.228109236792843	-0.178229154614466	0.162251366101102	0.580875667618645	6.00629935048766e-07	0.435384834294781	0.000362145658493276	0.326327511406164	0.00905016357915682	-0.20311087045237	0.110365972074568	-0.262660743807338	0.0375506302727669	-0.377593335579764	0.00228201498418908	-0.338593203320121	0.00664031600290352	-0.130523399306542	0.307907973830108
METTL13	black	0.224337133499944	0.0771329966936992	-0.051071778083231	0.690990120999551	-0.0104239744159536	0.93537587927056	-0.158547397242051	0.214569316775276	0.224808193300717	0.0764977990046495	-0.117733116280089	0.358113247959494	0.0914497713291081	0.475956850622392	-0.390262591390201	0.00156697530237709	-0.22335235221993	0.078474456214952	0.368672648175823	0.00294764157687558	-0.175930363369089	0.167825236808623	-0.0573299932431737	0.655382085645801	0.0176482489687346	0.890806150330002	-0.205764010346676	0.105692655663676	0.0814671811813139	0.525602279018432	0.274555998783511	0.0294345697333068	0.0591180835367931	0.645342727489688
ADIPOR1	black	-0.0338095136410177	0.792507345803477	-0.233609602098115	0.0653764791494556	-0.358509475006624	0.00391198617030847	-0.37090926141548	0.00276627216173464	-0.0702462840361046	0.584327904751028	-0.167425572118814	0.189665985735055	-0.141175975054931	0.269745354496998	-0.0698976828322966	0.586198985631104	-0.301345954584662	0.0163931594930817	0.625040631768122	4.35802992528483e-08	0.344038091074244	0.00576494241629201	0.164879354146382	0.196585309871099	-0.260616187458962	0.0391172265391282	-0.389195652195983	0.0016183011060151	-0.394526534589905	0.00137613120853771	-0.187659378458429	0.140806972890655	-0.21181731162968	0.0956039236865438
VPS45	black	0.187293337317978	0.14159756792753	0.0270227309453937	0.833488519156858	-0.197600703455089	0.12057858641887	-0.148858846105589	0.244273573633949	-0.0259786373053946	0.839835436796793	-0.139444900736383	0.275721230486051	-0.0852776123977801	0.506352511827748	0.258992313578029	0.0403997099436557	-0.00474356471659964	0.970567042216238	0.549198777107156	3.14655093852514e-06	0.294563806896316	0.0191056237515464	0.00255162899233241	0.984165115965872	-0.00239363809747525	0.985145460802363	-0.13957827875478	0.275257686769131	-0.233743785391267	0.0652175810194659	-0.324760484753438	0.00940717136185929	-0.050344847521508	0.69517162068172
NUP133	black	0.0215842828761508	0.866655048335837	-0.0864531980964605	0.500487487925067	-0.162463098971687	0.203316439824527	-0.0124127074656306	0.923080923095338	-0.247982809911838	0.0500408727707499	-0.0320124596564029	0.803309211330756	0.296927145673176	0.0181199435455226	0.320893673648781	0.010340977933702	0.0982856159837928	0.443465524832288	0.835773926613068	1.58470588430722e-17	0.571850668421932	9.79945632820141e-07	-0.104434591671303	0.415326771749937	-0.328677700883592	0.00853684933513681	-0.327574756570011	0.00877449779800453	-0.47091616314653	9.81546796786954e-05	-0.548066570446669	3.32806646389455e-06	0.0617069722573431	0.630918623197984
GOLGB1	black	-0.0223514251872833	0.861961338398572	-0.134416857076993	0.293574841010052	-0.139036382939146	0.277144228329646	-0.169391451061159	0.184444731905275	-0.20182172856469	0.112693400205763	-0.143565686837876	0.26163914270998	0.0894826189196238	0.48553710414268	0.22133020376126	0.0812870189395681	-0.0747294413703716	0.56051032123893	0.696008670094481	2.41348139227444e-10	0.644279047834025	1.21695660245462e-08	0.152198597711591	0.233732008614425	-0.275947582152191	0.0285894001596459	-0.489540774224489	4.66580559028605e-05	-0.486552422049512	5.27247611024803e-05	-0.41802884152834	0.00065177560254075	-0.00313709830115988	0.980532451556641
RANBP2	black	0.0387287499364065	0.763142028812812	-0.19481457592248	0.126009530850645	-0.176679566948361	0.165993455267115	-0.11244379786039	0.380264005617016	-0.143607846456159	0.261497621900014	-0.100542823700528	0.433014854210952	0.0631009839070519	0.623207803418706	0.188238148157047	0.139563675459209	-0.0951282810606522	0.458316643161081	0.604781043504817	1.52539846269858e-07	0.474857217497145	8.41610700068244e-05	0.106103135451724	0.407872657571364	-0.295886047671868	0.018548670426054	-0.285173583108954	0.0234860686665841	-0.342869375999414	0.00594377318837317	-0.298030179543788	0.017674971305268	-0.125017229001656	0.328935729851984
ARPC5	black	0.206229949919222	0.104887977571122	-0.0374601470824721	0.770685020198578	0.097774957638794	0.445849164253913	-0.163716211844915	0.199805413201517	-0.166864565896118	0.191175273284419	0.0408687966631443	0.75046741013138	0.111139786413598	0.385848505695685	0.55394304130113	2.48196774074619e-06	0.199371619073896	0.117220613920258	0.551673209276711	2.78157667584003e-06	0.478692309970489	7.23304294045015e-05	-0.120724556502697	0.345943764898123	-0.0370200125192637	0.773307007390934	-0.0218229578316416	0.86519423197603	-0.394638680819289	0.00137140694022201	-0.524499796076299	1.02238742090603e-05	0.134031704189836	0.294972935155177
MT-ND2	black	0.158183877569152	0.215635771257137	-0.121846606493289	0.34144622650289	0.0495843106968199	0.699556130388692	-0.198234314847492	0.119368812498134	0.107909390071782	0.399891637185414	-0.201690143689795	0.112933070596772	-0.0623863625004705	0.627155689147573	-0.0836974051409963	0.514291370408526	-0.152722185175047	0.232108323333412	0.334238151876461	0.00742225562251962	0.0453489128177255	0.724148724390066	0.0232378624206282	0.856543653905552	-0.0686077325880145	0.593146108218891	-0.307424045014458	0.014249496697217	-0.109392140403039	0.393409013393643	-0.0873060104975457	0.496254880768192	-0.131835961314426	0.303026385557519
SNAPIN	black	0.132132911479186	0.301928988502324	0.121206869721068	0.344006006877949	0.0619571344081766	0.629531959450589	-0.0783760246478016	0.541482005161995	-0.201950532177039	0.112459174482769	0.0167361941739257	0.896417377853185	-0.0318293815999458	0.804411766578407	0.431178343753225	0.000418788372565346	0.116681533150496	0.362452822403492	0.613259272050063	9.12744117538421e-08	0.240411044224166	0.0577052506136557	0.0509465052372797	0.69171007293535	-0.212453682604381	0.0945885730575265	-0.00036052160331856	0.997762536795454	-0.305832880215468	0.0147859595565065	-0.339131057427598	0.00654894367465397	0.128904357057234	0.313998904746701
LYSMD1	black	0.198389819029384	0.11907332574732	0.255281982790322	0.0434608200347794	0.000639047089350924	0.996033967393828	0.0551521293542057	0.6676922376037	-0.0742814824343289	0.562869422603723	0.0182348557751787	0.887199972299394	-0.0635902834932096	0.620510763779982	0.215348569848047	0.0900756547440991	0.0838704787649632	0.513418792810871	0.315095838745748	0.0118915724258366	0.111674507066141	0.383552652751953	-0.11459885214355	0.371141721030837	0.0178148299924002	0.889781862678767	-0.106052483706341	0.408097790390044	-0.0451264133180823	0.725448621155569	-0.263799261082595	0.0367010716416068	0.0843198660296511	0.511156651799519
TOP1	black	-0.230248323105272	0.0694594510628845	-0.166693002507254	0.191638550215887	-0.270568945610069	0.031972909345233	-0.090230875951398	0.481881061997682	-0.342471240913229	0.00600579716500019	-0.155943500370239	0.222290548628822	0.13630393245715	0.286787554492917	0.257916621521502	0.0412682491475164	0.0923034355374164	0.471831077259149	0.604570589041921	1.5446753116111e-07	0.640582931060112	1.56571675801526e-08	0.052586392634214	0.682307247879872	-0.311585684528827	0.0129248777609198	-0.349760358943547	0.00495591201576197	-0.440388067048222	0.000303911899394686	-0.43207543301844	0.000406072593063122	0.00994676808231838	0.938328461111442
PARP1	black	0.183990547840827	0.148882116047734	-0.0683672001497547	0.594445570719793	-0.173139335959941	0.174779533699246	-0.0109676452988765	0.932013124644943	-0.0321024564655968	0.80276736121009	-0.0737168836171913	0.565849426674641	0.0396386906719697	0.757745037184534	0.117789166785756	0.35788284248068	0.134202322957212	0.294353058062323	0.669458739817783	1.98880768968277e-09	0.218485500557896	0.085378032055019	-0.19170864613323	0.13228068299106	-0.189328267443733	0.137244312807369	-0.141356606546776	0.26912682428072	-0.264570478841918	0.0361347100026296	-0.247974635960562	0.0500486739064799	-0.00373980986179256	0.976793216003325
CRACR2B	black	-0.138305092410218	0.279703711970582	-0.0187929327908309	0.883771293262802	-0.270138390490569	0.0322576487849186	-0.32188304295197	0.0100947044513877	0.158441574666155	0.214879384200265	0.00209768982560329	0.986981898793208	-0.219858426679142	0.0833837936085503	0.0455821557901998	0.722786893937814	-0.143430906210486	0.262091918665017	0.368745215027522	0.00294159491742946	0.0563513627357094	0.660902647287771	0.322816197082797	0.00986710678537694	-0.146658455912767	0.251394147624465	0.123470449576485	0.335002296046309	-0.126978891219119	0.321342523514009	0.117089927626548	0.360763698530514	-0.112257949171869	0.3810569395352
CCT3	black	0.178365696928424	0.161924631639006	0.0478365967751044	0.709668621810209	0.0469739844393474	0.714678377210223	0.0855740843516107	0.504870090485986	-0.068464711575577	0.593918617988696	0.0274848599081476	0.830682643199487	0.0339078220520646	0.791917525162938	0.406257721844891	0.000954099581640176	0.192410133648424	0.130844112244381	0.576404624867378	7.6687269930298e-07	0.162017904128247	0.204574289397283	-0.099634385629376	0.437204033249234	-0.217580531495061	0.0867129702758051	0.212080926004324	0.0951822908303589	-0.153569816333505	0.229496335528824	-0.321179688356239	0.0102692531672813	0.0281061239739147	0.826913878662959
NFIC	black	-0.0927860045620238	0.469507346087988	-0.352528652072764	0.00460177493172702	-0.443325184185965	0.000273844571276326	-0.259937119588403	0.0396493702098009	0.13377889071465	0.295893001822062	-0.340015562616708	0.00640107739973527	0.0206551751241831	0.872345863900273	-0.432629662076585	0.000398393435706802	-0.314758883098624	0.0119875635257661	0.409908814752153	0.000848988241368365	0.068575836704948	0.593318350870475	0.152398483393095	0.233111223673369	-0.168611287696565	0.186504239247643	-0.210761779071553	0.0973067998965639	-0.162721742104339	0.202588198686428	0.0827897013120435	0.518879982303047	-0.228494789461922	0.071669126731482
TDRKH	black	0.246067067745891	0.0518966146966243	-0.0458264839508544	0.721361258433156	-0.08059077259838	0.530080817176709	0.0473371209134376	0.712567929811282	-0.121645425072888	0.34224992956868	-0.0690604982838692	0.590703517279113	0.163258007004252	0.201084188600189	0.173668242371983	0.173445825944945	0.0823027565908452	0.521350048528579	0.452822294815857	0.000194258763675375	0.18253262056397	0.152185004472647	-0.167410483802031	0.189706465801136	-0.211310256030225	0.0964190224603988	-0.142912639834968	0.26383787490377	-0.120827520742778	0.345529523986948	-0.322980551595304	0.00982748564368695	0.135008401452535	0.291436007430344
LRRC26	black	-0.140132217998515	0.273338071796214	-0.141048441820598	0.27018263447392	-0.243536133694672	0.0544339655153521	-0.222306436362466	0.0799193978446569	-0.0161445074738345	0.900060328820275	-0.129599840559162	0.311373050659711	-0.140482355562265	0.272129324064545	-0.211785950205764	0.0956541810084798	-0.285421128398549	0.0233605276312108	0.539741917729789	4.99551320941288e-06	0.0741764502583433	0.563423232487527	0.312210292379605	0.0127355364692137	-0.320287124699486	0.0104945237501653	-0.0463765817769944	0.71815494116484	-0.101644447463646	0.427965337689575	0.0881947959433376	0.491863630918682	-0.12286423803178	0.337398943979011
ZNF282	black	-0.0893961449476201	0.485960564349272	-0.174203681131484	0.172103216065683	-0.190618791715748	0.134536176394617	-0.000584412342703133	0.99637303734153	0.0757415209591786	0.55519763608923	-0.198892690815629	0.118121602308071	-0.115025813736683	0.369350253513077	-0.326757191946156	0.00895435625561452	-0.276940082792119	0.0279991420246672	0.305162434333641	0.0150171452298834	-0.0682599738894517	0.595025262945573	0.284941144441215	0.0236044677383861	-0.163334609058416	0.200870000362314	-0.0203221765594837	0.874387075911731	0.122037167451747	0.340686038610124	0.154460161915705	0.226774758767816	-0.210499946859023	0.0977328482875544
C1orf115	black	-0.118438313776025	0.355221041016218	-0.236827102595349	0.0616511354610528	-0.299810076519524	0.0169766416669458	-0.32475843634791	0.00940764594189813	0.13417233124127	0.294461959590187	-0.201446302188563	0.113378241923477	-0.135560782998189	0.289448020107294	-0.1939261836759	0.127779750979331	-0.418186744658105	0.00064839110734299	0.630745303929333	3.01282466004621e-08	0.140004915074045	0.273778433987758	0.39196718673072	0.00148800170535154	-0.307607036181863	0.014188888164733	-0.131424951866592	0.304549556605922	-0.162622352950981	0.202867821356363	0.0689152156952408	0.591486799337147	-0.269557141755498	0.0326454046045673
TPM3	black	-0.062573338386834	0.626121739306101	-0.111179402002151	0.385678133765165	-0.0979328230756294	0.445111524577525	-0.100753073716426	0.432048543387245	-0.214328433863117	0.0916462807507327	-0.0488206737744665	0.703968362147561	-0.0351520732707483	0.78446253652718	0.290082556145646	0.0211004537294244	0.0318165490714355	0.804489062471033	0.690657535354267	3.75899240954651e-10	0.389481471626996	0.00160440570297827	0.103030860126569	0.421658196470399	-0.300130740473626	0.0168533746483245	-0.105905656680913	0.408750803187972	-0.315926326728864	0.0116578177296982	-0.32472603419524	0.00941515572914297	-0.0698549642298058	0.586428459557451
ATP6V0E2	black	-0.0580039840798899	0.651590658345814	-0.211250615832081	0.0965152501544599	-0.250538889792974	0.0476496779239907	-0.16044663835949	0.209057819610956	0.208527162059407	0.10098982260686	-0.220665768694303	0.0822283832737517	-0.130591475566121	0.307653548744864	-0.289565807696922	0.0213414716401697	-0.416433979988305	0.000686868809281746	0.460435339882538	0.000146437539883098	-0.0613463645346363	0.632919724200648	0.391970756309585	0.00148784014923613	-0.184092980677143	0.148652080239071	-0.0542900177000073	0.672589655949845	0.0741540849828026	0.56354119238143	0.15003252233051	0.240532520571643	-0.389228385105636	0.00161670430529591
CLIC6	black	-0.0783219502443487	0.541761857642878	-0.206506287081881	0.104412988275175	-0.218638129473159	0.0851544912781491	-0.380432597890501	0.00210033054549317	0.0299409664756451	0.815806186118304	-0.127845070571629	0.318025536749561	-0.180512848960293	0.15685018457946	-0.200105774309039	0.115849703235649	-0.244589809005909	0.053365622395033	0.289897090223118	0.0211866899593656	-0.0204653111699555	0.873509589799081	0.302769053450682	0.0158679400670239	-0.121541444720024	0.34266578452168	-0.0209911005661085	0.870287550263911	-0.0769162421959541	0.549061449395514	0.19405324314698	0.127525421481215	-0.149461835460131	0.242346619483376
SCGB2A2	black	0.131031770953431	0.306011286809403	-0.0797794542202846	0.53424351967885	-0.20378873873539	0.109157088330231	-0.156647190547479	0.220185054928411	-0.140360707692592	0.272548872692393	-0.10486079019123	0.413415332207402	-0.150870448018706	0.237885864623854	-0.030186259958709	0.814323919232708	-0.0274298492761721	0.831016537756694	0.28005515447014	0.0262126638131858	0.0767634455524094	0.549857736947565	0.0571134596488122	0.656602007295048	-0.249327180572499	0.048771278960788	0.0289282447543694	0.821932643836762	-0.105557582021994	0.410301285602184	0.0135146567858057	0.916275858922857	-0.0995062522753124	0.437796733706705
ATP2B4	black	-0.0253660434128498	0.843564080363311	-0.217477263510467	0.0868663417719339	-0.13577356346968	0.288684618102613	-0.115299412034623	0.368205036832408	-0.0777389593846116	0.544783485914639	-0.219691691286661	0.0836240033250818	0.0782701647937475	0.542029930019102	-0.181565771973461	0.154405169790487	-0.176582214087785	0.166230647761153	0.603224625442812	1.6734961588491e-07	0.237513584326821	0.0608789191332486	0.108483986312301	0.39737208866511	-0.306153672097109	0.0146764289762051	-0.315583801762528	0.011753741021726	-0.189388561764674	0.137116880479273	-0.155028502266893	0.225049259591525	-0.0594017167374417	0.643755965765758
MPZL1	black	-0.0531447421806522	0.679116626826782	-0.166336140218592	0.192604772859777	-0.269470978621534	0.0327032146461208	-0.314643588383725	0.0120205618382689	-0.0800534493677915	0.532835910947373	-0.0748682318791497	0.559780352983388	0.0521398364217028	0.68486303431461	-0.0680956180111286	0.595914300512724	-0.363985721327011	0.00336239264856361	0.778464487618887	5.94678059181865e-14	0.399766991272882	0.0011703465823349	0.0733180209969912	0.567959102707859	-0.431574631800471	0.000413127152368899	-0.384956250059685	0.00183747435975797	-0.435373145163245	0.000362292874215464	-0.267049436294984	0.0343632179701195	-0.14811099602608	0.24667799333382
TUFT1	black	0.119868092312193	0.349401399643037	0.0217416739956638	0.865691681652308	-0.0424038054506322	0.741416247253998	-0.194799667851162	0.126039082354611	-0.169265345780912	0.184776512767347	0.140820006131099	0.270967068413075	-0.0314441040254834	0.806733269941085	0.115550984353093	0.36715392011297	-0.15840954740907	0.214973288313751	0.521180867563519	1.18951101098744e-05	0.25652803618022	0.0424121720100793	-0.128232987434618	0.316547148848886	-0.318559169484437	0.0109428401654056	-0.263605719262446	0.0368443551566307	-0.214783338898242	0.090943267210001	-0.198957560786859	0.117999255836257	0.185539429759736	0.145431952514603
UCHL5	black	0.0356098980110633	0.781724266232731	-0.0650705523264827	0.612381821632253	-0.169272529723797	0.184757600374935	-0.0840614918738225	0.512456643821057	-0.328010203989387	0.00867999328150049	-0.0552772271228053	0.66698273079736	0.045103824619483	0.725580633099134	0.529494195737802	8.11626196656465e-06	0.220085385706398	0.0830576980147587	0.769648975396852	1.69837888698528e-13	0.696204109655055	2.37430772473645e-10	-0.0660018773741363	0.607291079498385	-0.301406481155369	0.0163705216481893	-0.284360330527038	0.023902530883591	-0.492661335294563	4.1016721347912e-05	-0.542794401818905	4.30972349838819e-06	0.0249942825884898	0.845828531413893
GJA4	black	-0.242092864276137	0.0559254967862501	-0.00406828531541252	0.974755551418802	-0.0485267936313791	0.70566897999198	0.0470710127448659	0.714114266794882	-0.00245319934484559	0.984775876343082	-0.171359870715157	0.179321482930748	-0.0160330490637042	0.900746798365985	-0.25103405572398	0.0471974619604099	-0.254064252788715	0.044506175120313	0.0772221848747013	0.547468723085356	-0.0787682018560167	0.53945447037582	0.213775220499024	0.0925069512552813	-0.184661993209182	0.147379051723879	-0.0988476847094894	0.440850141317532	0.246403822919921	0.0515664001560233	0.0880465444449083	0.492594685793049	-0.27262830121745	0.030639886421862
SLC29A4	black	-0.122668146760331	0.338176482128592	-0.181944151382811	0.153533460152726	-0.111740376842745	0.383270402601552	-0.0574511111957833	0.654700113737203	0.112527875736057	0.379905607689176	-0.00699717994737192	0.956595060587704	-0.079508386757037	0.53563788688617	-0.312442080395614	0.012665884599055	-0.252313947704101	0.0460448722454983	0.156561658831899	0.220440224741618	-0.185539856280871	0.145431010725548	0.321210340912667	0.010261592009953	-0.104920708912315	0.413147013166771	0.125623520883881	0.326576881318727	0.0652027351520424	0.611658173676365	0.204991482257535	0.107037324322766	-0.121116552984306	0.344368351326213
KIAA1147	black	-0.010083928629569	0.937479731834274	-0.200108457701902	0.115844715093453	-0.054037699967657	0.674025580724866	-0.0877655694130653	0.493981781267084	-0.0201901147251971	0.87519681407775	-0.1365230280669	0.286006278165872	0.378824808116785	0.00220155669208348	-0.0110432142724726	0.931545801983042	-0.120430074464987	0.347130213496483	0.540150447959794	4.89816602789281e-06	0.414105595240817	0.000741181546603679	0.0926364580503888	0.470226802055636	-0.26925489776927	0.0328485673924983	-0.450910252015253	0.000208331458652115	-0.231769936388754	0.0675865375074246	-0.221316354650456	0.0813065527933401	0.0515963083605169	0.687978573203716
KLK11	black	-0.00884470170933823	0.945150285895465	-0.163175001466648	0.201316465084617	0.0410440744911932	0.749432164591101	0.062679334302743	0.625535915105013	0.176454964887811	0.166541054929633	-0.14134515112173	0.269166022481863	-0.200985433460708	0.114223310936189	-0.142554043451378	0.265050497455706	-0.0915879371422497	0.475287787670389	0.299257091245919	0.0171910283142422	0.0189384354828392	0.8828777090269	0.148414585908333	0.245699976355266	-0.017643311005058	0.890836516024086	-0.091144583854959	0.477436492553308	0.11078758340998	0.387365169859701	0.0396225624132819	0.757840596925048	-0.120927116551085	0.345129128269803
RHEX	black	0.159233691086133	0.212566062466068	-0.161132086608287	0.207093465000298	-0.0500903976903479	0.696637431181205	-0.445024616319041	0.000257714421305851	0.255431080089024	0.0433342294488499	-0.00237565029711706	0.98525707780801	-0.131616442709826	0.30383928992069	0.078126912809635	0.542771823685495	-0.141955723353936	0.26708208954345	0.349200552158346	0.00503037851485725	0.12474774670583	0.329987630061764	0.0559509668336224	0.663166541762476	0.14765839066917	0.248140997427119	-0.088762674530308	0.489068580158662	-0.149845049683624	0.241127426539898	-0.0823819036287598	0.520948167563469	-0.177595761646494	0.163773369771755
TP53BP2	black	0.189673988393683	0.136514837555265	0.250249279328312	0.0479158099805805	0.154642732971111	0.226219467150906	0.0589392269933113	0.646344135823214	-0.245175562805913	0.0527791392584626	0.270533334822214	0.0319963798944218	0.415015948372002	0.000719499623397994	0.162907693795622	0.202065775542677	0.0477426813618562	0.710213461326261	0.537219176347993	5.63780245440061e-06	0.304473932235776	0.0152577814834795	-0.253530037229316	0.0449712533862731	-0.21083640175765	0.0971856407754585	-0.371735647212789	0.00270181707552188	-0.280578170288724	0.0259223436824797	-0.350731938710961	0.00482897595570521	0.36377726539705	0.00338198662178417
ITPRID2	black	-0.236092606321412	0.0624860983234352	-0.163693807716242	0.199867804496047	-0.320981424054492	0.0103189264195247	-0.287977386687827	0.0220970195415601	-0.190172947145147	0.135467178427065	-0.00544670224006408	0.966206582179727	-0.03006981119974	0.815027518831773	0.0174622830032991	0.891949843657598	-0.231298444634966	0.0681625010657378	0.531870744322034	7.26251020073153e-06	0.390265125377593	0.00156685516305933	0.309761642944415	0.0134917739200697	-0.241210642114156	0.0568534496406548	-0.291914920518603	0.0202643655177156	-0.344979262004198	0.00562438548948395	-0.1362574134178	0.286953618111843	-0.0880158309596334	0.49274621052446
CDC42SE1	black	0.0718593849302785	0.575705249551547	0.152426065023096	0.233025653019648	-0.0805354777328535	0.530364012286949	-0.028614681933737	0.823831708514505	-0.234627753948531	0.064178543962344	-0.0815737701101041	0.525058888704389	0.0574873391417642	0.654496181664177	0.216231595580739	0.0887332532793137	0.00655466919203129	0.959337648433801	0.640437351556379	1.58122494335737e-08	0.335627639999083	0.00716445793402142	-0.115796557474826	0.366129629957938	-0.168680007865096	0.186322166270283	-0.316588240581961	0.0114743677498449	-0.298211907463431	0.0176025642897482	-0.364187332206046	0.00334353802276783	0.133321865840067	0.297561006320874
ATP1B1	black	0.0400426941839093	0.755352502492725	-0.178427169487325	0.161777691092919	-0.220740805317487	0.0821216424055943	-0.189055542177552	0.13782183174099	-0.147565956602588	0.24844050829511	0.020510174355712	0.873234587409846	-0.00404870948938889	0.974876983721723	-0.0710867777055041	0.579827823912531	-0.269185059639374	0.0328956611088242	0.588530157323424	3.91938376526873e-07	0.261360169970232	0.0385410166352761	0.101526644947156	0.428503707901977	-0.244252837676685	0.0537054111506212	-0.265939789316127	0.0351470284426285	-0.281590810518801	0.0253679402086814	-0.156936625047075	0.219323107603309	-0.0190813071854579	0.882000424035861
ZNF516	black	-0.110537818476337	0.388442857977593	-0.222909262876128	0.0790840361158515	-0.258681465777026	0.0406491288492145	-0.234460581621802	0.0643740135942781	0.161430700950214	0.206241794972634	-0.204129381406211	0.108553467061874	-0.066185040388326	0.60629205888797	-0.21018117458677	0.0982535089154894	-0.400120889471339	0.00115750472107112	0.448273512607703	0.000229271111300496	0.0567718232166876	0.658528557384556	0.397729531261545	0.0012468084625706	-0.120084609162254	0.348525284626809	-0.115904057156129	0.365681794373742	-0.15330599176158	0.230307119338725	-0.0283564688733714	0.825396308487953	-0.316672417798983	0.0114512179815336
BCL9	black	-0.0163438804809851	0.898832577624845	-0.0706687972005326	0.582063749144894	-0.355936442350372	0.00419664243480016	-0.219601670614219	0.08375391984472	-0.0689437283224016	0.591333038577245	-0.253240112205743	0.045225324996328	0.0924856497815941	0.470952929147548	-0.130993262541789	0.306154693122093	-0.237779236540423	0.0605821946650114	0.536772640655283	5.75922110145085e-06	0.309820290831004	0.0134732187419107	-0.0324074513692571	0.800931745929282	-0.16690944023671	0.19105423068019	-0.485429916243309	5.51860007567657e-05	-0.291638819331298	0.020388514546478	-0.239708873578313	0.0584617674381144	-0.0793142172085343	0.536637790074662
PIGM	black	0.139216412891465	0.276516526360583	-0.0789551479663713	0.538489275973765	-0.226463994499752	0.0742979863414413	-0.280170658887941	0.0261483139844629	-0.114637527848496	0.370979227272026	-0.166677568322601	0.191680266978857	0.131318849362055	0.304943568236489	0.20969138791138	0.0990576991704703	-0.145925938812202	0.253795624405475	0.796319570820167	6.08370662616497e-15	0.537079748902217	5.67545564138627e-06	0.000159187793506309	0.999012050335461	-0.277695209280761	0.0275569457973492	-0.37665673383441	0.00234495541471474	-0.445209765163908	0.00025601059733323	-0.490355246244398	4.51202864839021e-05	-0.175620665269853	0.168586748446359
SUCO	black	-0.019734283046944	0.877992723585596	-0.245092726543464	0.0528617583552723	-0.280932736711263	0.0257270736128963	-0.328038078929451	0.00867397394651505	-0.158186512399836	0.215628028107604	-0.0934121336509767	0.46650154449461	0.059757341170277	0.641768691392646	0.199968670959364	0.116104782943076	-0.233310989211373	0.0657312099522287	0.857515434795395	2.91181085362259e-19	0.604526234037556	1.54876725200557e-07	0.194328560261832	0.126975648673255	-0.387088531976144	0.00172411875175438	-0.339763038230164	0.00644299118434786	-0.461122897199212	0.000142700693270291	-0.418559673495849	0.00064046092203298	-0.195103065328676	0.125438708868481
TRPS1	black	-0.290256632928572	0.021019784576947	-0.190399378815228	0.134993744582581	-0.328001149816766	0.00868194922920436	-0.0860236697129023	0.502626333656059	-0.17486605848747	0.170452820271379	-0.122981146455816	0.336935914018472	0.0188539280422147	0.883396681919414	-0.0132790022535051	0.917730652305745	-0.190146487583631	0.135522582815344	0.667858438189079	2.24303636903982e-09	0.319571387054463	0.0106782505124375	0.250306265284808	0.0478633477823479	-0.403037162708519	0.00105642107895481	-0.222682539669965	0.0793973996246594	-0.269360482597847	0.0327774756041009	-0.18558249261936	0.145336889631583	-0.0485441540061287	0.705568479482552
TFPI2	black	0.000277401774276133	0.998278392804403	-0.17695543003149	0.165322685285407	-0.0526627272529831	0.681870714450841	0.0764192402272768	0.551653566039829	-0.111780425345771	0.383098856544379	-0.010033513054206	0.937791687992795	-0.108281668803183	0.398258164512004	0.146645833435967	0.251435397678373	0.0316436608267877	0.805530624884787	0.451169607977175	0.000206369381175816	0.202768517418201	0.110980417245569	0.0974533335481819	0.447354079087592	-0.190702091604897	0.134362767632278	0.109390868238294	0.393414548586611	-0.133734424823783	0.296055020500243	-0.0801910991975394	0.532129446897827	-0.00835866899182855	0.948160119302188
POLR3C	black	0.263636860382761	0.0368212693491661	0.0397510008244693	0.757079701039298	-0.00102839385581647	0.99361765729852	-0.0781602449313622	0.542599154535041	0.0862403601824634	0.501546730218592	-0.132275741383427	0.301402071898039	-0.0613959729425639	0.632644279038055	0.131564757924465	0.304030890299801	-0.0248402554816842	0.846767098737916	0.506151791157743	2.31553345655125e-05	0.100095731897891	0.435073740272332	-0.138790797521259	0.27800202488698	-0.0849739708590476	0.507873093203225	-0.210734671775313	0.0973508410727782	-0.0485086080066218	0.705774263305376	-0.166763800661219	0.191447274688692	-0.0297789079964353	0.816785831051839
SARS	black	0.106164207857276	0.407601303830353	0.0960636122152709	0.453889014745212	-0.00553366837322437	0.965667333441064	0.307079589935295	0.0143641880310634	-0.187504072328141	0.14114200612754	0.0227423334971659	0.859571407855723	-0.0986961871868649	0.441554230249169	0.0982862249468895	0.443462686573334	0.3099803434732	0.013422692688146	-0.407004145487489	0.000931701164756667	-0.201955241853809	0.112450617167142	-0.269710073285637	0.0325430073243456	0.216149694636572	0.0888570961659769	0.36096607741556	0.00365630421529984	0.155882316072734	0.22247427865208	0.103421610220852	0.419890227180339	0.000348095127202293	0.997839657598693
PIP5K1A	black	0.0891491878209897	0.487170977167301	0.15067313939097	0.238507267143311	-0.102353039891724	0.424735105494858	0.000545580716186572	0.996614031576658	-0.101073675862256	0.430577400853496	-0.0715317779101622	0.577451687201358	0.0751464937178469	0.55831819150321	0.136819588301487	0.28495100543302	0.0676060947198908	0.598565732476552	0.538413082425651	5.32479176988245e-06	0.320675929549528	0.0103958733249574	-0.127454489143506	0.319518529227529	-0.0408440184366632	0.750613793471922	-0.275650070219976	0.0287683584809898	-0.180275884565961	0.157404368819823	-0.295391142490928	0.018755489959085	0.0720553342496612	0.574661828936437
TMEM183A	black	-0.0273524591463806	0.831486318089881	0.00863813541290117	0.946429389055305	-0.217702688638031	0.0865318203350062	-0.0202227591660748	0.874996642544647	-0.218260266934877	0.0857087546282474	-0.145985119326816	0.253601031380287	0.00454398389702984	0.971804891130572	0.345813867672448	0.00550227423119595	0.0728233735382945	0.570580493111333	0.664257266666496	2.93253459802425e-09	0.403741090758053	0.00103324695578928	0.066146039020488	0.606504722828145	-0.380111092377386	0.00212023303776423	-0.18767093073447	0.140782075656749	-0.336998146936354	0.00691789318338482	-0.360727042679971	0.00368051496714004	0.015271908974451	0.905436550620597
CGN	black	-0.0135734332644322	0.915913049701574	-0.0370252811978554	0.773275605619654	-0.0290685012040157	0.82108352195586	-0.139107252488719	0.276897017913507	0.100575799325315	0.43286321738522	0.0655295672552646	0.609870486287094	-0.180490279858854	0.156902904282846	-0.110522057899746	0.388510921534393	-0.189876541513754	0.136088805836405	0.420941428728568	0.000591854389135079	-0.0430547942579123	0.737588128434989	0.112013942257495	0.382099510561549	-0.131648628927001	0.303720012106732	-0.0897951433470922	0.484008307557398	0.019320839669475	0.880529923381417	0.16092386299635	0.207688804916702	0.151409841907879	0.236192794135642
CDC73	black	0.0730501620593973	0.569377926873073	-0.0973308750891547	0.447927815281662	-0.310545752935247	0.0132455069516013	-0.218476443359614	0.0853913117813595	-0.225259901655159	0.0758926089004419	-0.135136869316687	0.29097286266398	0.0870847144700448	0.497351406705567	0.250571967236465	0.0476193592788497	-0.063419380678999	0.62145222427157	0.799311321200281	4.06119852095969e-15	0.737711340554	5.3223435836003e-12	0.071509201335389	0.577572130028509	-0.305044969534201	0.0150579678675316	-0.443288270032517	0.000274204958237111	-0.52353393514301	1.06861673795277e-05	-0.450827345188824	0.000208962258105309	-0.0784140638153257	0.541285182378911
RPRD2	black	0.103962703100161	0.417449052380372	-0.0176618600968036	0.890722450370892	-0.229483247955509	0.0704167393887798	-0.0660216109528163	0.607183412786012	0.00856283766631621	0.946895682641647	-0.209800332462155	0.0988783794878866	0.047503513775928	0.71160161658908	-0.0640056955503006	0.618224892396263	-0.0991925406657696	0.439249755961715	0.562048040568544	1.64079303116044e-06	0.305814431491224	0.0147922799568249	-0.0327447525692388	0.798902942722084	-0.0773010469499834	0.547058531593063	-0.411953719634468	0.000794803866014457	-0.2119549897816	0.0953835355119111	-0.226322609851129	0.0744838319085584	-0.00842009031705423	0.947779717468403
ODR4	black	0.161979680644631	0.20468254238825	-0.188943508829031	0.138059600498781	-0.215078586988884	0.0904892563982762	-0.380270819189006	0.00211032432342853	-0.080926687820376	0.528362023965649	-0.0646309302073044	0.614791226872005	-0.0171537473309933	0.893847824866053	0.299039496543607	0.0172760201425457	-0.13408775041146	0.294769218961212	0.782954178906295	3.42059615266995e-14	0.594811481234685	2.73830900438708e-07	0.145440155568326	0.255396771891133	-0.24882475510671	0.0492426369344356	-0.301292860389855	0.0164130395912173	-0.453032931998853	0.000192762942088307	-0.378265189497663	0.00223779971087345	-0.0227864350048584	0.859301858908023
LASP1	black	-0.100057376643799	0.435250624883296	0.0224597327449926	0.861299044575972	0.0692120115632362	0.589887138998378	0.0270879374000435	0.83309248351604	0.175757546885667	0.16824986122269	0.02961564720041	0.817773026333695	0.255502476725822	0.0432737180118895	-0.204810074745756	0.10735499166862	0.0390033682528665	0.761512031078133	-0.364600246093753	0.00330521512643939	-0.0015233557164749	0.990545978629982	-0.157697699458957	0.21706787899308	0.252992837188801	0.045442952125952	-0.162092018476939	0.204364505351927	-0.0438000920191868	0.733213214362841	0.126062878043365	0.324874226113044	-0.00315717371189594	0.980407896114169
CACYBP	black	0.110253735795945	0.389670782560692	-0.114241030157923	0.37264713138785	-0.0212177434110518	0.86889932619655	0.0542489437290101	0.67282332624076	-0.245982851018584	0.0519794647944666	0.0279157946205081	0.828068061802439	-0.0397521570285165	0.757072852487236	0.616893307265343	7.28995016242249e-08	0.306463987665433	0.014571139700892	0.474160405927714	8.64930715274455e-05	0.309231683911992	0.0136604445137166	-0.00382106798861212	0.976289125099786	-0.10039152396482	0.433710982900525	0.328942051769626	0.00848073105316085	-0.284366142143058	0.0238995327768811	-0.354618421211403	0.00434943236441598	-0.0361405891554862	0.778553479448866
COP1	black	0.137291006441121	0.2832788148	-0.0294154341570744	0.818984046860161	0.0258175204626634	0.84081576221521	-0.0970021414146528	0.449469996127638	-0.157386835257733	0.217987063729653	0.133965015177709	0.295215455460678	0.123132772674352	0.336335973824633	0.357157029774543	0.004059401223096	-0.0146106230348081	0.909513671355716	0.710061178393448	7.1921397034009e-11	0.331216049233438	0.0080111268391652	-0.006470422410001	0.959859846284508	-0.355284752970986	0.00427158494567098	-0.0985116512985362	0.442412713578379	-0.28531513732026	0.0234142106322552	-0.424750403797641	0.000521041387990221	-0.00758282797278616	0.952966113824715
EGLN1	black	0.0996274032025758	0.437236319924312	-0.177616904711314	0.163722395637875	-0.307925941859878	0.0140837933415293	-0.198157087683642	0.119515766464733	-0.30276510515136	0.0158693770535864	0.089470840044927	0.485594773445872	0.19588965343779	0.123892303235864	0.108779528628653	0.396079808332969	-0.113238500037807	0.376884531884285	0.72178012077122	2.47810150012993e-11	0.53308731998478	6.85860165198477e-06	-0.0565050324413682	0.660034578598453	-0.367344297625256	0.00306029811762404	-0.406103971333238	0.000958773226875204	-0.421093513683949	0.000588867455259683	-0.395300950545191	0.00134380434003489	0.126981503408384	0.321332487274689
SLC39A1	black	0.223564253473986	0.0781842542101635	-0.0879558335451922	0.493042277544864	0.18950532345125	0.136870357188362	-0.163922130209199	0.199232618743498	0.0195642677319931	0.87903591908892	0.15413333209823	0.227771180817636	-0.147815147123518	0.247633628351486	0.0119336412631548	0.926041128162421	-0.0275439414876715	0.830324072667443	0.26492077013344	0.0358798752434482	-0.112820123665746	0.378661421364631	-0.111637533116409	0.383711139461723	-0.0434110037394917	0.735496126909444	-0.00582183158450783	0.96388063772949	0.0590630689326139	0.645650684682238	0.0577297657348357	0.653132176757345	0.0248576788742406	0.84666091828007
ALDH9A1	black	0.0481240416123241	0.708001943930731	-0.253802460805119	0.0447335895685846	-0.432508744847593	0.000400057441109601	-0.280874323400109	0.0257591579147621	-0.152013888120481	0.234306676154239	-0.204879281655962	0.107233715875333	-0.0343797532367999	0.789087703532656	0.0660568636828043	0.606991094031473	-0.246704102568181	0.0512734006958401	0.868880100317786	2.74442586295668e-20	0.473960785809905	8.71720190481215e-05	0.307067640483642	0.014368180981876	-0.372427223311141	0.00264890866473595	-0.253193581710019	0.0452662109916571	-0.419311120239564	0.000624748277732695	-0.230037390125848	0.0697223311566237	-0.0508386870928742	0.69232992916006
NPNT	black	-0.0688519016670007	0.591828298526205	-0.023037957322746	0.857764858003502	-0.117670470151617	0.358370873582332	-0.24368511203754	0.0542818656721358	-0.0644180968812912	0.615959146795089	-0.108638485957451	0.396696218703496	0.0123919025655258	0.923209457677068	-0.194738381812713	0.126160621821566	-0.329889915265971	0.00828214757425274	0.231668521387682	0.0677100930115983	0.138872068957509	0.277717959875017	0.069628119255356	0.58764769535158	-0.2283919971058	0.0718003808196148	-0.170007447014922	0.182830236369831	-0.0747593607010513	0.560352922599807	0.144905457356109	0.257167043758694	0.00512814786346647	0.968181961266934
TSNAX	black	0.156077866409994	0.221887433405894	-0.0237029562420058	0.853703733831739	-0.126188017881873	0.32439030031448	-0.169897165388231	0.183118525910719	-0.199274160162286	0.117403531748018	0.0614613287726915	0.632281473910307	-0.0230060876921544	0.857959577762846	0.497801762186265	3.30807823685335e-05	0.0246634105199435	0.847844968516775	0.76508199529943	2.87280502865249e-13	0.572110924533098	9.66406574748377e-07	0.0900768297685318	0.482632547912502	-0.225092165355215	0.0761168925775957	-0.176628002823116	0.166119056213417	-0.44568783867257	0.000251658661393193	-0.535464584154553	6.1290860355495e-06	-0.0308898242753225	0.810076011532684
ZNF281	black	-0.0142095730283079	0.911987461678692	-0.132849877689759	0.299290042056574	-0.167336727386998	0.189904434374693	-0.133435667943893	0.297145090744698	-0.222308853563684	0.0799160343207183	-0.131306799689997	0.30498833554042	0.29710153563402	0.0180489631375879	0.206036404867569	0.105221652306125	0.0228109214112756	0.859152204597795	0.788053129836983	1.79619567132778e-14	0.615638296963076	7.8809554766933e-08	-0.0568509643251105	0.658082068911872	-0.272082788189753	0.0309883833789614	-0.427566120856491	0.000473742560100809	-0.502377748252299	2.72379913476939e-05	-0.519865614260333	1.26251121849484e-05	-0.0525376896663426	0.682585818865826
MFSD6	black	-0.0687177256428812	0.592552300301375	-0.134559857591025	0.293056858600255	-0.408491197310332	0.000888488339545992	-0.293285189973238	0.0196576965179384	-0.0869817000684625	0.497862273862008	-0.260317197170192	0.0393507934933613	0.00785507853081618	0.951279442384503	-0.241090351111706	0.0569809382218661	-0.378125200576049	0.00224694886178732	0.45942289252011	0.000152103874495477	0.378056640600788	0.00225144186305127	0.254819391834507	0.0438555214839669	-0.386436165759032	0.00175811504946147	-0.427724908180545	0.000471195360849947	-0.278664438503603	0.0269979937669257	-0.0028223978339837	0.982485030902291	0.0339925533630978	0.791409256166265
FAM20B	black	0.0329499921943723	0.797669111650568	-0.153418411352259	0.229961389764651	-0.0903250487865107	0.481421963039521	-0.132272966008352	0.30141230489671	-0.0579748256663248	0.651754503530101	-0.0951690988171411	0.458122930341003	0.128384383040105	0.315971360852609	0.124568989742169	0.330686562386763	-0.117056592467144	0.360901392307501	0.817685016644755	2.89704477271035e-16	0.394718283572412	0.00136806245250119	0.0391799617885974	0.760464404098265	-0.241914656795275	0.0561119436404281	-0.229217526681413	0.070751677636734	-0.354879060337284	0.00431883386940478	-0.37989786523406	0.00213352548851503	-0.114799891010286	0.37029753768605
SDE2	black	-0.0911221161579731	0.477545519701563	-0.131683499287022	0.303590821460903	-0.326368179643858	0.00904105756882232	-0.262756963023245	0.0374782061536739	-0.232864303018945	0.0662647275838222	-0.166669313649583	0.191702581050156	0.232902096311418	0.0662194533569795	0.151494747046499	0.235927049550141	-0.115742355293199	0.366355558642232	0.897324344143203	2.43203415417618e-23	0.670466353064239	1.8430363537004e-09	0.0444296254321149	0.729524405194802	-0.243480015019567	0.05449134984666	-0.497697716116282	3.32262124050969e-05	-0.546176387798603	3.6530693051986e-06	-0.435774218591407	0.000357272713609596	-0.016663332949422	0.896865863114016
INTS7	black	0.199594136273131	0.116803795564137	-0.0916146676142092	0.475158404449871	-0.307487975489501	0.0142282970123227	-0.234483847674131	0.0643467806212252	-0.077407864530222	0.546503169583949	-0.184380941032649	0.148006818797401	-0.0291840941003687	0.820383868473024	0.170676224483989	0.181088995651063	0.0023986407454855	0.985114418669626	0.784488876040423	2.82291037159718e-14	0.483649662520204	5.93078884067062e-05	0.00352376618488368	0.978133502640811	-0.145267675579681	0.255966911538664	-0.29024082350631	0.0210271000080796	-0.431173708826671	0.000418855001195951	-0.263360006705987	0.0370269308660263	-0.114975663871395	0.369560402741886
KLHL20	black	0.015401979777121	0.904634889129224	-0.271602395242228	0.0312980201446893	-0.257160666342453	0.0418878063704466	-0.311970820585665	0.0128078442070712	-0.00141879304626825	0.991194873127661	-0.275182101745135	0.0290517518974187	0.327275148491505	0.00884004071836862	-0.101491613166964	0.428663880999965	-0.194306562790803	0.127019508562623	0.746037349259465	2.27779106579823e-12	0.496275513449266	3.52743656145709e-05	0.00865999290326989	0.946294036322861	-0.218930077777537	0.084728188696813	-0.514673381301725	1.59333614728962e-05	-0.399899851093512	0.00116551054183084	-0.201384116097917	0.113491987928727	-0.124890606640614	0.329429724742704
NUCKS1	black	0.114003771299998	0.373647345692317	-0.0257608492442188	0.841160639072315	0.020607625018448	0.872637285764787	0.141796912427872	0.267623080089161	-0.208202113984709	0.101534459612417	-0.121932128629482	0.341104929790543	0.16037381686687	0.20926728198521	0.444265255266251	0.000264811395806091	0.306423998096324	0.0145846715064538	0.594727704596851	2.75157523750803e-07	0.396383023199237	0.0012997786332812	-0.180607641598978	0.156628899200624	-0.180672118590967	0.15647851509802	-0.0757341818809593	0.555236074410013	-0.309891563699331	0.0134506988372551	-0.528623740044953	8.45170840184158e-06	0.0779570800014772	0.543652016620167
FAAH	black	-0.125700633992815	0.32627763403134	-0.101640443760122	0.427983628741258	-0.180668442667842	0.156487085833761	-0.135702138972428	0.288940723274753	0.15022863176908	0.239911287435978	-0.0909415448930173	0.478422245183685	-0.308033597050799	0.0140484673120815	-0.248858107453951	0.0492112318596825	-0.339565710630678	0.00647591082099249	0.137135594293431	0.283829367124179	-0.201656153161904	0.112995044998447	0.302384865299961	0.0160082894788361	-0.21392835908849	0.0922680724624658	0.140551114902238	0.271892372308458	0.219690328349338	0.0836259691092354	0.329954097160225	0.00826884891704773	-0.12319175268973	0.336102788481061
LPGAT1	black	-0.0957117748266553	0.455551760299865	-0.222773157046554	0.0792720357062741	-0.363781597253263	0.00338157841659338	-0.30516609056923	0.0150158761022346	-0.0893288325221957	0.486290325888006	-0.0815554256636597	0.525152388703739	0.0462276721987625	0.719022405207347	0.192384752519961	0.130895883461049	-0.254942080552505	0.0437505520055948	0.824366057697361	1.02956738929382e-16	0.582587402887012	5.46462558301301e-07	0.245482781559378	0.0524736443109747	-0.232092328833069	0.0671949626841978	-0.326676124528412	0.0089723642384931	-0.561413986692633	1.69545722081338e-06	-0.433411033062401	0.000387791694676621	-0.11465510686409	0.370905384280817
PEX11B	black	0.179648383742025	0.158878880413998	-0.174882149969997	0.1704128707198	-0.152224327751506	0.233652034818447	-0.297344851225373	0.017950325398619	-0.00232329222689417	0.985581969099639	-0.19958661942368	0.11681785754851	-0.184749576832891	0.147183828381544	0.021425090619882	0.867629636022512	-0.275117060466407	0.0290913245618638	0.686977657722117	5.07022577217931e-10	0.298645474480325	0.0174308386469914	0.222964370916592	0.0790080173983199	-0.137946559553802	0.280964265915398	-0.237330370742882	0.0610842457098359	-0.250599945953549	0.0475937264513819	-0.155590662116673	0.223351542007103	-0.120116957165635	0.348394508464669
WDR26	black	0.0606236721402602	0.636938007062677	-0.193774876178038	0.128083118275073	-0.242464622207794	0.0555381702137628	-0.292092969256261	0.0201846473681214	-0.088407215759743	0.490817140879135	-0.122018550262764	0.340760259875535	0.122302408456835	0.339629697590094	0.0802630213142291	0.531760503113357	-0.241473141219223	0.0565760474424005	0.895182914293252	4.42006438202189e-23	0.502170684141552	2.74802292032939e-05	0.162009733387675	0.204597426394903	-0.223129650502981	0.0787803702214839	-0.382264658051443	0.00199007380060267	-0.433339019695965	0.000388757916734689	-0.358560498145226	0.00390651872430007	-0.0571563630750233	0.656360224007413
TSTD1	black	0.0332702315004088	0.795744926751519	-0.0513591977185593	0.689339330428032	-0.0807510727048801	0.52926025667505	-0.190366952649041	0.135061466119439	0.0137743823400221	0.914672781999252	0.140642268685314	0.271578459410483	-0.222677038016996	0.0794050159030004	0.169332320973261	0.184600248585016	-0.181289456323441	0.155044057960302	0.421612063990254	0.000578785735099609	0.0353321540495684	0.783385152824406	0.296997609873944	0.018091234477943	-0.266282392853895	0.0349034546739195	0.231793890959897	0.0675573796968937	-0.10444928618311	0.415260784334178	-0.103483203006401	0.419611935521959	0.0209074646411238	0.870799932529614
ISG20L2	black	0.165405147665337	0.195141905990422	0.107498029770307	0.401701151647983	-0.035914899453931	0.779901499971882	0.0717284956042838	0.576402714573826	-0.181234595100343	0.155171138886366	-0.00270552982391646	0.983210172673076	0.164054475251446	0.198865098330139	0.1675868174568	0.189233772193111	0.151149295095528	0.237009568057774	0.654259528920761	6.05699369049453e-09	0.224025558592536	0.0775554358091013	-0.206762140115044	0.103974695422442	-0.356656095319624	0.00411523756073873	-0.221892604064147	0.0804968991958816	-0.106106940935098	0.407855746179145	-0.214204567018419	0.0918384412532214	0.128555253568233	0.315322311793645
OXCT1	black	-0.101454198859077	0.428834985039998	-0.0110194927341723	0.931692494801429	-0.249414347470964	0.0486898792595986	-0.0986030153608107	0.441987560557801	-0.265128117804904	0.0357297364333567	-0.153294421050832	0.230342723765499	0.124942029548303	0.329229050812547	0.16548911279233	0.194912109256385	0.06605822642842	0.60698366020262	0.540988838644024	4.70390946820574e-06	0.447540484254311	0.000235425236227965	-0.0206152341272351	0.872590650440859	-0.369442722713338	0.00288403527491106	-0.241508300376322	0.0565389757244207	-0.284266371936248	0.0239510465640143	-0.187189330562795	0.141822812807222	0.00998438430702757	0.938095690610425
ARID4B	black	0.0625512181633552	0.626244023645465	-0.244206235014762	0.0537525417909215	-0.204013954141825	0.108757715850471	-0.200567411619689	0.114993987874134	-0.0630387830535003	0.623551011428761	-0.122976668784401	0.336953641036623	0.0974663407860906	0.447293162180965	0.168526239640641	0.186729750154377	-0.159817660724133	0.210871889230298	0.864183580560484	7.47361866777606e-20	0.585697003919489	4.5961100959391e-07	0.128201965731849	0.316665213461147	-0.299491127018959	0.017100014096258	-0.381746703703887	0.00202070766285974	-0.417885593028668	0.000654859838505433	-0.451063331240921	0.000207171329656429	-0.0768237030585832	0.54954364348772
KLHL12	black	-0.0272200507826999	0.832290211005103	-0.233175811229857	0.0658922996216264	-0.349446628276669	0.00499752439779872	-0.394074985481759	0.00139530158480425	0.0386837160066837	0.763409425792516	-0.194397688795958	0.126837890829123	-0.069037409176269	0.590827969659322	-0.144267097139468	0.25929136960036	-0.310731915738019	0.0131876109267397	0.706951452073403	9.45921606013642e-11	0.205352863701065	0.106406664861357	0.14451534268353	0.258463857686559	-0.302350357890771	0.0160209474493981	-0.224218413276714	0.0772937436694197	-0.155362272181992	0.224040196741934	0.0118004336154082	0.926864412684606	-0.282144328563098	0.0250691506010714
HEATR1	black	0.190243835935774	0.135318826567047	-0.0800578240649157	0.532813451450437	-0.0679669609122851	0.596610647159679	-0.0487281891736591	0.704503394408617	-0.0993639169577357	0.438455655666447	-0.0803190492284906	0.531473180520714	0.301925088879313	0.0161776499376823	0.178231287839567	0.162246257742234	0.109877532962718	0.39130042727044	0.69987553746829	1.74170864725733e-10	0.499578617574392	3.06864170701845e-05	-0.198626445546804	0.118624764482744	-0.196411101561984	0.122875178591589	-0.449184150670173	0.000221830971923517	-0.345892881381598	0.00549083552695438	-0.386420070848234	0.00175896133425334	0.155127202331157	0.22475053762687
KIFAP3	black	0.00881126274000969	0.945357337952462	-0.19160148160268	0.132501189364951	-0.296892754794871	0.0181339694627574	-0.328807535657837	0.00850924676489758	-0.0161540268221045	0.900001702765376	-0.178142032196733	0.16246009621395	0.103868215160456	0.417874751885207	0.0242734559940906	0.850222718915609	-0.408152998120939	0.000898153874244599	0.813329892661295	5.56021272368923e-16	0.427065860757689	0.000481849611211452	0.414470660660326	0.000732416697593238	-0.331416624782174	0.007970816942681	-0.332434059924271	0.00776905772634636	-0.409110378578576	0.000871035770756941	-0.292767714451068	0.0198849592753037	-0.218939518677941	0.0847144312562639
KLK12	black	0.0140466046414378	0.912992936030548	-0.125445848197836	0.327267024543853	-0.110465987318365	0.388753125113182	0.0375739570337114	0.770007441317693	-0.000303913727505416	0.998113854959344	-0.0677801346058547	0.597622472792503	-0.0353236354997255	0.78343610832698	0.0216414697687219	0.866304993799013	-0.103403138756404	0.419973706503071	0.344567704875893	0.00568547327958592	0.139307221314626	0.27620026777538	0.115261525278688	0.368363492974444	-0.161736986998097	0.205370824618052	-0.076015652810036	0.553762783184522	-0.0842383710362698	0.511566506889391	-0.0282400731790184	0.826101810824386	-0.16090055534759	0.207755519941991
DEDD	black	0.196149921068247	0.123383833270956	-0.144385053090418	0.258897947516328	-0.0845279474350967	0.51011092685004	-0.232204474824851	0.0670591788356698	-0.0672626368239921	0.600429131746869	0.0219673831712632	0.864310490652708	0.0242145662696524	0.850581915431853	0.167177751317494	0.190331644439215	-0.133468002794221	0.297026984888056	0.835799469660116	1.57782887736997e-17	0.258104306675213	0.0411156067374496	0.134564106161871	0.293041478406155	-0.306427408988222	0.0145835168960701	-0.0950029895856042	0.458911530871336	-0.257055538563942	0.041974570653521	-0.236499779917062	0.0620221110236562	-0.0183745310190134	0.886341648499972
NVL	black	0.0156887288929183	0.902867912755075	0.00271360235698131	0.983160083837554	-0.176955507668988	0.16532249678775	-0.0997068206875955	0.436869173202155	-0.262816980322488	0.037433089913032	-0.0708277177880453	0.581213164106496	0.0836754418937932	0.514402155278133	0.429135416876803	0.000449109367017111	0.0934201161054935	0.466463291202341	0.790238687548585	1.35547354400559e-14	0.416926548547076	0.000675851857247181	0.0264534770941107	0.836947659018934	-0.310491240008058	0.0132625017119117	-0.0713320331778528	0.578517697166065	-0.406930138239659	0.000933900540825123	-0.397397775185617	0.00125967574780462	0.0201193315639657	0.875630874094898
ADAR	black	0.103725381057843	0.418518740054109	-0.12452203432955	0.330870310895367	-0.0672515715023951	0.600489208137269	-0.0289667819941762	0.821699316510651	0.0152510376050448	0.905565195278703	-0.189342301129429	0.137214644597329	0.207394513738009	0.102897513739487	-0.151196504033034	0.236861431138226	-0.0909119308903798	0.478566111510075	0.534034932866394	6.55860794630742e-06	0.19588136408484	0.123908523832012	-0.15888998080954	0.213567681261994	0.0597564532512777	0.641773650089406	-0.448561738348254	0.000226891901436487	-0.132285952110851	0.301364426185862	-0.155604941518512	0.223308535020312	0.130707232560341	0.307221235493898
TPR	black	0.0718167112700516	0.575932600369654	-0.36756302924959	0.00304148834080797	-0.29702573221063	0.0180797875080567	-0.226432252956242	0.0743396773790521	-0.0460254211926677	0.720201171972866	-0.220914779727444	0.0818745823739785	0.181195586472444	0.155261545650289	-0.101873523425418	0.426919535864324	-0.1875728083578	0.140993652105972	0.784974936701823	2.65546304778072e-14	0.449302105576104	0.000220883587880974	-0.0324909795860739	0.800429216878782	-0.263827998965106	0.0366798358356648	-0.493596500775562	3.94532777502941e-05	-0.326445518462146	0.00902376266788806	-0.187744602658592	0.140623377036907	-0.0511600904130869	0.690482747456198
TADA1	black	0.102405997156395	0.424494250619875	-0.119895912141976	0.349288753049378	-0.198315859054368	0.119213793612469	-0.218980023211619	0.084655427356985	-0.114320262888947	0.372313469899768	-0.100319809241239	0.434041161952976	-0.0157997715328236	0.902183782565572	0.284687222482214	0.0237343867105607	-0.0264038643551452	0.837249283508017	0.874005556487708	8.79233283591414e-21	0.540234442298142	4.87837207129615e-06	0.113731688128563	0.374796361421884	-0.331557819830318	0.00794254713292355	-0.237114309841805	0.0613271024506214	-0.41100157912432	0.000819631142930068	-0.364864476744806	0.00328089680574949	-0.127731525049935	0.318459102750997
MTFR1	black	0.153440998610164	0.229891969491215	0.265014028561495	0.0358122827667449	0.13150494156495	0.304252732863196	0.10092082608168	0.431278426611828	-0.304145436608835	0.0153737546002427	0.211229143085442	0.0965499141317417	0.256956584625465	0.0420563749735021	0.278540250730967	0.0270690751134614	0.109932081462361	0.39106388295489	0.307336173214082	0.0142786797889532	0.303092287608822	0.0157506765779979	-0.0734118154315742	0.567462672490054	-0.0879276257994948	0.493181505376209	-0.174412298342035	0.171582167476541	-0.283476286752417	0.0243623123232344	-0.337610402768811	0.00681016711606886	0.214838659584693	0.0908580634129883
ELP3	black	-0.20723996005482	0.103159977064418	-0.255884904821133	0.0429507792899886	-0.280361012512533	0.0260425546822294	-0.303364225032337	0.0156525990326377	0.0967375922258157	0.450713198989657	-0.165408906774748	0.195131613875287	-0.140523656231894	0.271986981183779	-0.104327479560487	0.415807953632384	-0.321267319712004	0.010247364173447	0.595500374848577	2.63148142204549e-07	0.171590226654574	0.178728742777418	0.378930805244265	0.00219475130501407	-0.205226683629051	0.106626538935924	-0.121241074634808	0.343868841138335	-0.194160614202692	0.127310800938296	-0.0601411350700629	0.639626806626534	-0.32681313723618	0.0089419471605589
UHMK1	black	0.0234488324889531	0.855255218004522	-0.269033545718015	0.0329980247949176	-0.288828606825887	0.0216893551705025	-0.366199866460259	0.00316040963768006	-0.0693897493735373	0.588930105421758	-0.0903227485918005	0.481433173878258	-0.0396605651215661	0.757615437100019	0.111177151024588	0.385687813182513	-0.265426214144887	0.0355148030995247	0.880726781320545	1.82884083177029e-21	0.539806175473511	4.98008271783187e-06	0.209953721561307	0.0986263337645397	-0.245144320215378	0.0528102875738369	-0.288332636341194	0.0219261008978185	-0.423862492682562	0.000536823068189481	-0.31024324913475	0.0133400519359894	-0.127433182706431	0.319600101218776
FH	black	0.0475115295045576	0.711555077276458	-0.273203893211229	0.0302757380490364	-0.224390667891923	0.0770605981755227	-0.0852604727549522	0.506438281805721	0.00231913987470507	0.985607735296167	-0.269185516612398	0.0328953527766159	-0.195205375055142	0.125236745592303	0.087037738052813	0.497584337529673	0.083619078892596	0.514686511385527	0.678574450685213	9.88086635685309e-10	0.20900590271033	0.100191801067379	0.071258078784309	0.578912610189395	-0.214742013419829	0.0910069567463933	-0.0326250738093192	0.799622637153587	-0.12955698671129	0.311534439346462	-0.140498055350481	0.272075208840478	-0.2264125645346	0.0743655465687248
BROX	black	0.00869575016820637	0.946072612355492	-0.127367450959578	0.319851839834737	-0.201438429419878	0.113392637341885	-0.282109446248145	0.0250878919988865	-0.136016307656974	0.287815331348431	-0.0892544942130998	0.486654644075484	0.11902328391947	0.35283285961778	0.229716168733157	0.0701241900419797	-0.134058596802226	0.294875174705228	0.912777762055809	2.1166953061539e-25	0.605361551026866	1.47339462018681e-07	0.115119117362405	0.36895946454984	-0.252439179496983	0.045933348829837	-0.357176461239318	0.00405724888110025	-0.493468667219543	3.96636912901415e-05	-0.471326101808551	9.66052042731895e-05	-0.012307624647337	0.923730154359008
IRF2BP2	black	-0.00130399105975763	0.991907317248895	-0.155139077968345	0.224714613891402	-0.221403712301295	0.0811833989941298	-0.304353734435354	0.0153001290607606	-0.142851111569459	0.264045672035988	-0.0267252531816222	0.835295791034367	0.0453705036164721	0.724022626845369	0.129697877115746	0.311004044720036	-0.341078291022338	0.00622729697085568	0.810732340647323	8.13725532550453e-16	0.47400620261668	8.70171175648279e-05	0.267449088707192	0.0340845106285995	-0.359332276655345	0.00382463922210038	-0.366861111865671	0.00310221662735612	-0.451308357991126	0.000205326672231107	-0.398603464255962	0.001213477131644	-0.123002065846236	0.336853102287492
XG	black	0.0661589560393351	0.606434286206406	-0.160422844501274	0.209126243520501	-0.209590276274795	0.0992243524492245	-0.470804538205979	9.85805409806353e-05	0.0774206932250709	0.546436489432149	-0.0913623563989717	0.47638041416213	-0.0600392043395223	0.640195379013976	-0.113794238553085	0.374532020672439	-0.333018423954428	0.00765520629702938	0.232205474287438	0.0670579696997249	0.113918889239493	0.374005576905932	0.0768454728723638	0.549430189111548	-0.0648479366540947	0.6136013866388	-0.229003583657091	0.071022274842234	-0.170546217047889	0.18142654175284	-0.069857063754316	0.586417180474334	-0.399226497129883	0.00119020725427442
NSL1	black	0.129648551970234	0.31118966754653	0.0270591441749336	0.833267355953998	-0.0375494733488795	0.770153192939192	-0.00175344932234374	0.989118086941642	-0.23849983201332	0.0597831952333083	-0.0403065804549867	0.753790984098245	0.122743082803264	0.337879214492488	0.626419879065881	3.98865615320234e-08	0.276136139729989	0.0284764644146046	0.679108017188691	9.47716690902388e-10	0.517264609005155	1.41929727861373e-05	-0.0143627410773249	0.911042578189851	-0.141153661767027	0.269821827061742	-0.0438960962489037	0.732650277935459	-0.406535812827686	0.000945698512984996	-0.536427195135386	5.8548210323803e-06	0.0355062996642049	0.782343662962533
ZC3H11A	black	0.0575460832592335	0.654165556414326	-0.162451972070387	0.203347810611432	-0.245775829780753	0.0521835852233897	-0.298879665770918	0.017338678243174	-0.131235187684792	0.305254478352013	-0.158593683345761	0.214433794237575	0.145203672015571	0.256178697116008	0.166435929472934	0.192334237470856	-0.206393032075897	0.104607457719788	0.901942137888312	6.40444291069038e-24	0.595755020874544	2.59299585875709e-07	0.139861281568194	0.274275853806763	-0.351609252810363	0.00471682892898271	-0.415705662175923	0.000703456978021092	-0.459876830883502	0.00014953890163227	-0.411092608354775	0.00081722756923658	-0.0508691823609613	0.692154588714129
TAGLN2	black	-0.124271619846895	0.331851334080454	0.0818063799892804	0.523874018134937	-0.061470546449952	0.632230311422653	-0.151825405909348	0.234894086494491	-0.133993298711607	0.295112584066235	0.0629018535927835	0.62430683315897	-0.0571427918487595	0.656436701184931	-0.12401414383658	0.332861930832761	-0.164569068685033	0.197440672057095	0.316023149622501	0.0116308257810483	0.0739316630407859	0.564714931006048	0.0621392844139449	0.628523091356379	-0.180645081386799	0.156541562814664	-0.225615984857599	0.0754182255636806	-0.181300737876352	0.155017934847143	-0.000956781865848647	0.994062082090156	0.234018208421568	0.0648935799261774
DHX9	black	0.0689336778904872	0.591387235749148	0.0275600982725994	0.830226021925327	0.030744279032913	0.810954326400906	0.161628088117188	0.20568019577051	-0.237909631080367	0.0604369766203573	-0.088263668021865	0.491524203527729	0.228142196385559	0.0721201481799255	0.19702010103591	0.121695344274506	0.41730708574588	0.00066745056542646	0.516213224991281	1.48766508081163e-05	0.447706919786861	0.000234014817865662	-0.375694750403643	0.0024112104737128	-0.129151556674676	0.31306396024613	-0.42181863882343	0.000574813311675261	-0.265061899474979	0.0357776277098331	-0.346160621133497	0.00545223066413296	0.134937660874489	0.291691243391936
LIPA	black	-0.187528682419462	0.141088876352173	-0.0819418427680459	0.52318461300694	-0.166267355860773	0.192791410600246	-0.181564964071442	0.154407034948043	-0.138386953548858	0.279416425553206	-0.137202281244872	0.283593040070924	-0.00195585409178713	0.987862051793426	0.241981952638051	0.0560414771712531	-0.0638487447878809	0.619088117196129	0.558786308745045	1.94070329321894e-06	0.490460636546396	4.49247641395378e-05	0.344219975371946	0.00573754106320475	-0.0245564151282555	0.848497240167462	-0.152778722228152	0.231933465774136	-0.425222825433574	0.000512817520258152	-0.354262600252525	0.00439151431130512	-0.26139383380254	0.0385151114390846
HADHB	black	-0.043361319897315	0.735787803391361	-0.23850153571986	0.059781316305383	-0.294857695445131	0.018980615463958	-0.153206140832061	0.230614497924841	-0.13901163175782	0.277230601075266	-0.0940367984917941	0.463513181045583	-0.02157229490895	0.866728432763158	0.0644945200991598	0.615539666114174	-0.0862490481839195	0.501503469509632	0.542457827758993	4.38078019002297e-06	0.424879339044011	0.000518785088887393	0.0767816163526039	0.549763012203203	-0.0695973552754753	0.587813132175667	-0.184677879272449	0.147343627466662	-0.318393376034851	0.0109867149533469	-0.207202705299211	0.103223320724204	0.0772703594468482	0.547218131276267
GLUL	black	0.00359583970957442	0.977686367744034	-0.156759703332345	0.219849706315567	-0.298970519601897	0.0173030372266132	-0.311769620129424	0.0128688695954842	0.116915148179576	0.361485997783161	-0.17688702808533	0.165488821051482	0.032561609871944	0.800004348219132	-0.134335192122366	0.293870919734507	-0.457471901191226	0.000163594143814705	0.627155960368499	3.80383964290723e-08	0.240847686542538	0.0572388283650112	0.373353702390605	0.00257947682398339	-0.206356930892384	0.104669505740802	-0.363336878251983	0.00342371473956368	-0.366353287855801	0.00314682201129301	-0.226682268337431	0.0740117981717884	-0.387535537763937	0.00170116577929944
SFRP2	black	-0.0957916072209531	0.455174188081275	0.198759740984354	0.118372652375813	-0.0661310271071967	0.60658658740931	0.0672423706143616	0.600539164070562	-0.159283709316344	0.212420578716431	-0.030605541841782	0.811791773162276	0.18715941988052	0.141887639303172	-0.0455166105688997	0.723169505050756	-0.0327453097545502	0.798899592448398	0.178611039254273	0.161338765076734	0.0666799026887845	0.603596537853946	-0.0571505337295214	0.656393073364148	-0.229068999172489	0.0709394489954474	-0.0364655695474824	0.776613547995742	-0.0444940571980086	0.729147203813339	-0.00414228504436539	0.974296523221251	0.171540653397154	0.178856181980043
TOR1AIP1	black	0.0539270651274266	0.674655562598803	-0.244808115786678	0.0531464264117799	-0.289370977459276	0.0214329477636099	-0.344682008533991	0.00566844883787241	-0.176937928104511	0.165365182594674	-0.0893832843385325	0.4860235589676	0.217417329493443	0.086955452429279	0.185307127268424	0.145945569948642	-0.230503406307118	0.0691426085839006	0.877778015987821	3.68370049256408e-21	0.668644822235432	2.11448135747519e-09	0.146821839018531	0.250860629681847	-0.328223765396393	0.00863396941932011	-0.357063785307858	0.00406974358687201	-0.529227228623814	8.21780013933911e-06	-0.43465901994613	0.000371390896283146	-0.00591717780370504	0.963289501950864
PRCC	black	0.235090422712589	0.0636400494426406	0.159346448748613	0.212238193072333	0.203033906014699	0.110503876743858	0.110483165990677	0.388678910261377	-0.130483784519069	0.308056090789677	0.103809098084241	0.418141220686512	0.203216112806937	0.110177613724691	0.290863084053759	0.0207407916697823	0.0676296439223417	0.59843806221395	0.585775614174565	4.57593637729138e-07	0.0728571243531484	0.570401451711676	-0.134000134651481	0.295087724256482	-0.160186136658232	0.209807805021841	0.0711848725849214	0.579303649456892	-0.0869316678275889	0.498110491065148	-0.357650921244383	0.00400500736765064	0.107721817291444	0.400716149141765
HK2	black	-0.102517644239743	0.42398672380433	-0.149241813718936	0.243048524306163	-0.315339826431369	0.0118224812941486	-0.188872316331454	0.138210852688596	-0.279594467613276	0.026470650921784	-0.091938764877528	0.473591180614524	-0.0543303053125944	0.672360489212607	-0.0658036097249123	0.608373291753113	-0.0341971119835228	0.790182548155813	0.337668646105519	0.00679999620756782	0.394025550272575	0.00139741485492983	-0.0262975571674677	0.837895664785192	-0.346522494093314	0.00540043265215108	-0.383498104386493	0.0019187896903437	-0.272266201728817	0.0308708426553748	-0.0769812530965296	0.548722818593028	0.0878572045299095	0.493529180393186
SGPP1	black	0.00372177817232163	0.976905078177914	-0.21945027564596	0.0839727701579095	-0.0784215416243491	0.541246494695128	-0.145702715529298	0.254530522861158	-0.251283589685717	0.0469709095172233	0.398054976825975	0.00123430102766243	0.0608365193714108	0.635753454256072	0.184444518776173	0.14786463546887	0.00338162402258332	0.979015353879147	0.495115050112704	3.70315067567853e-05	0.459093612577248	0.000153989664141208	-0.0277518630511088	0.829062455560249	-0.175479148608877	0.168935561972154	-0.077642840369994	0.54528245127022	-0.336625991654768	0.00698410051255086	-0.294395563068816	0.0191775032352133	0.048380968790889	0.706513368441078
GGPS1	black	0.0446940487294864	0.727976805559823	-0.117101852985569	0.360714447604234	-0.208606922741606	0.100856526351349	-0.22539274920287	0.0757153490726277	-0.177031894698295	0.165137111582297	-0.0619873319542964	0.629364658632796	0.0241268446280687	0.851117027611416	0.332001742385132	0.0078542353453378	-0.134000601329689	0.295086027168641	0.851564561156255	9.25835772837476e-19	0.497017622694194	3.41914882094675e-05	0.233343692254955	0.0656922857944671	-0.351072462668234	0.0047851705025487	-0.186701111871785	0.142883724155315	-0.430739304373553	0.000425142723043588	-0.462083020297369	0.000137628842857647	-0.136016689333142	0.287813965892135
RPS6KC1	black	0.234439040780678	0.0643992354731208	-0.082215056798469	0.521795539041142	-0.067157318849057	0.601001036672448	-0.221713301860489	0.0807481387153861	-0.126288248766689	0.324003029721485	-0.0506233866965396	0.693568311645379	0.129173756132735	0.312980086258065	0.333476557590341	0.00756697062842828	-0.0459901079270111	0.720407052664729	0.817666684445621	2.90511115018468e-16	0.482757587658344	6.14785473361324e-05	0.078499646909594	0.540842484578317	-0.167520596553225	0.189411189689145	-0.284292180284806	0.0239377120908703	-0.451996804005867	0.000200223981069537	-0.46805910049764	0.000109605236840092	-0.0720134851770865	0.574884599928184
C1orf43	black	0.10870869405895	0.396389311936359	-0.0672971733173818	0.600241641556461	-0.239188565226577	0.0590275116702498	-0.193620548366949	0.128393103412918	-0.141349476899996	0.269151220074295	-0.101172260751603	0.43012559629196	-0.117701026841022	0.358245198208918	0.210015114404376	0.0985255946235333	-0.10481957646059	0.413599947753372	0.77424452287512	9.88558136561647e-14	0.315243227624941	0.0118497940081034	0.117116109797982	0.360655573332394	-0.338493179675084	0.00665743102210089	-0.173374501804281	0.174185613084644	-0.282929781038554	0.0246502652952132	-0.351569063005276	0.0047219157050058	-0.133923994514201	0.295364695293816
ETV3	black	0.0296302511595562	0.817684708514563	-0.144268641525892	0.259286215953751	-0.186557833109347	0.143196196870734	-0.340678090352274	0.00629224664828452	-0.0380767847093569	0.767015861946518	-0.204734466826551	0.107487605424133	0.24979775009609	0.0483331630934815	-0.201887527976981	0.112573699031602	-0.313295909571689	0.0124121391378991	0.730612803974872	1.07046094348443e-11	0.414047895391745	0.00074257552001259	0.0180682963554752	0.888223671694555	-0.275662479054236	0.0287608756123594	-0.581372555869696	5.84407759335181e-07	-0.313279797066718	0.0124168865901446	-0.231801398411184	0.0675482436084292	-0.128609913976831	0.315114865522616
BLZF1	black	0.20862089491553	0.100833190095593	-0.194786744577435	0.12606470375532	-0.145414730352336	0.255480761843992	-0.32018323918017	0.0105210194144893	-0.150428046351255	0.239280716151431	-0.0544033796578642	0.671944898507084	0.0444921765885331	0.729158212516207	0.348283101615715	0.00515455353738557	-0.0685171452429867	0.593635352104968	0.835918209895252	1.54623486789335e-17	0.622019538235576	5.28309957410107e-08	0.0959958982885011	0.454208763838117	-0.235849100943701	0.0627649154696147	-0.299478221429883	0.0171050221927456	-0.501495905086204	2.82835576689933e-05	-0.445564710082564	0.000252772994805275	0.0310771518928102	0.808945897906932
ALPL	black	-0.0608095381816204	0.635903561722357	-0.098017197751846	0.444717555150048	-0.0929342844620311	0.468794570029001	-0.164016552608567	0.198970359570668	0.140787258642037	0.271079645844263	-0.187337898378403	0.141501145188717	-0.0474117949519354	0.712134210549629	-0.179185593667475	0.159972865697539	-0.209021300153086	0.100166216402594	0.121010353523333	0.344794719864621	-0.003585843213189	0.977748384319314	0.163860455074912	0.199404054989681	-0.143583393269904	0.261579699723544	-0.088596975268684	0.489883274934722	-0.0958427947788014	0.454932183817485	0.0291759172156642	0.820433356437187	-0.222964349942299	0.0790080463202536
MESP1	black	-0.00686359881610714	0.957422916772003	-0.136191801590464	0.287187946731908	-0.153532095384292	0.229612137791211	-0.0529353389545824	0.680312583019764	-0.121161156017397	0.344189377394656	-0.113096632526384	0.377486495737629	-0.197977886081365	0.119857297889401	-0.0517859717668877	0.686890820011552	0.0243388699726795	0.849823763398235	0.307266132921534	0.0143019776664415	0.070889337550641	0.580883511471093	0.13338042378258	0.297346945688492	-0.210018479844654	0.0985200746103998	-0.00491778006031634	0.969486572587364	-0.100367497230638	0.433821587704093	0.0216785797807169	0.866077848288447	-0.0151375897299772	0.906264495033628
ACBD3	black	0.0880088951275803	0.492780431767376	-0.133678949930748	0.296257233424622	-0.174796057411684	0.170626688212927	-0.288197114593663	0.0219911706887935	-0.179714445314582	0.15872316948824	-0.0596621286149932	0.642300506730282	0.0603461800943439	0.638483685248072	0.188732209007432	0.138508881642134	-0.0687117830948377	0.592584374914777	0.788063583374614	1.79379280798287e-14	0.660657066347527	3.8198269793987e-09	0.0451127874898787	0.725528251708678	-0.185396810578154	0.145747121247986	-0.466038358085853	0.000118432263465476	-0.512274084231962	1.77197091712133e-05	-0.383199210036736	0.00193585044428678	0.0942978660892265	0.462267336277648
VWA5B2	black	-0.183930414372233	0.149017282574075	-0.138568163724545	0.27878117612333	-0.145578915741792	0.254938719749065	-0.107475566789229	0.401800100817166	0.0399473814493408	0.755916745339537	-0.0961136670223482	0.453652732641452	-0.100107508124622	0.435019439449421	-0.144812688456797	0.257475025084078	-0.271411730407405	0.0314216284141056	0.483619843621593	5.93792878571239e-05	0.0530023526242464	0.679929765058904	0.337778157187622	0.00678090855692334	-0.170183769207284	0.182369990581887	-0.0642720756666208	0.616760985262902	-0.0860882855159156	0.502304277049404	0.0166563495198428	0.896908850153865	-0.158933726565429	0.213440016026207
PPP2R5A	black	0.112131802081085	0.381595716779615	-0.0170107060032529	0.894727956532736	-0.0733512065347072	0.567783436887322	-0.164336280506614	0.198084139465914	-0.196920516146104	0.12188768026688	0.404888573713728	0.000996452202847275	0.0793015903602394	0.536702845483374	0.261787885297906	0.0382129501357586	-0.148163860469277	0.246507499185964	0.61817196419949	6.73099774659597e-08	0.349998381337571	0.00492454550310232	0.0735771073789029	0.566588317560307	-0.240434558671389	0.0576800541892988	-0.140261608593932	0.272890972204933	-0.362966638156989	0.00345914910733463	-0.348824040912379	0.00508101584131079	0.232397144529588	0.0668264129805452
DENND5A	black	-0.0615059338274725	0.632033910615763	-0.199974998110549	0.116093001863448	-0.207630224741091	0.102498226442281	-0.0614374125170007	0.632414228495491	-0.155324363110806	0.224154645488183	-0.18641588016308	0.143506282052153	0.303700868494212	0.0155319105600018	-0.0822019785628505	0.521861989189428	0.0811401599980641	0.527271181272601	0.396444370034436	0.00129732197406137	0.392523608632013	0.00146300789729304	-0.0158798323350399	0.901690574412711	-0.161130166008911	0.207098950733685	-0.390276589934776	0.00156631171826925	-0.266472780167724	0.0347687075177973	-0.130461871818765	0.308138040608752	0.0556458191785486	0.664893907133651
KDM5B	black	0.012967867396964	0.919651827860171	-0.166754823566176	0.191471520540716	-0.267516691659995	0.0340375528798122	-0.179725498804708	0.158697126780422	-0.151979071397735	0.234415107004185	-0.180579124330205	0.156695446054987	0.312194642716505	0.0127402510527021	-0.0213921973985419	0.867831035454989	-0.239923314314276	0.0582298823480972	0.793462373621371	8.89385192148617e-15	0.504500060121252	2.48667400708099e-05	0.0863097656118854	0.501201189218318	-0.399824530784055	0.00116824995387463	-0.504708064123149	2.4644945557977e-05	-0.417560473496116	0.000661909031789993	-0.379777466400274	0.00214106394362149	-0.0150110814845313	0.907044383282792
GLRX2	black	0.140235836890323	0.272979985484658	-0.0275664295186671	0.830187600171179	-0.103783184303812	0.418258057183396	-0.106982301567368	0.403976521229966	-0.17162120015742	0.178649151866859	-0.00672243542179563	0.958297811953391	-0.0852607187568664	0.506437050713442	0.415659842871168	0.000704512593540116	0.170165809970718	0.182416830401804	0.587437311734296	4.16848325635204e-07	0.343672212791898	0.00582041166619416	0.0317015917732573	0.805181583259795	-0.110549585368523	0.388392046146333	0.254316430704408	0.0442880124922729	-0.308413394161904	0.0139244488448171	-0.343984080756675	0.0057731013381293	-0.166385485498143	0.192470960417245
C1orf198	black	-0.0142322155132504	0.911847774022093	-0.0641058524348323	0.617674300716229	-0.233294063010466	0.065751363310732	0.0237765927160627	0.853254268979054	-0.077177062873964	0.547703486388234	-0.131936724173848	0.302653720910388	0.152983575035585	0.23130066181642	-0.0808600224319037	0.528702913592417	-0.205620037356843	0.105942260450963	0.574754299157538	8.38486379325099e-07	0.180901071139267	0.155945376168115	0.101760931578112	0.427433370463537	-0.267909170797088	0.0337659966544341	-0.227868507372012	0.0724717992199835	-0.172919449745703	0.175336197228993	-0.0902313854452524	0.481878577555979	-0.00145291676094188	0.990983107704531
ARNT	black	0.161345844217489	0.206483559913025	0.102226216674353	0.42531222646864	-0.162864471860091	0.202187120173477	-0.0735667882526674	0.566642884829614	-0.0256002227666951	0.842138304608984	-0.116730649314529	0.362249422303769	0.102728603790185	0.42302868640462	-0.0283814010767341	0.82524520625882	-0.0316348567795193	0.805583673745256	0.439597024189703	0.000312509558418849	0.263670093338946	0.0367966460558491	-0.0908587086486033	0.478824725780502	-0.0421650536517925	0.742821790806728	-0.323032463196013	0.00981500000968195	-0.171938122757698	0.177836250339781	-0.183323240894479	0.150387193521274	0.0132949842182757	0.917631980448356
BTG2	black	0.0172251042349463	0.893408814225737	-0.112090084366444	0.38177399438453	-0.271111221563369	0.0316172775497347	-0.237410020177869	0.0609949143556501	-0.242560392328	0.0554387432520615	-0.0166381558319609	0.897020844189607	0.125679696243876	0.326358868453813	-0.0170227145882712	0.894654062970588	-0.332369540206871	0.00778171830334704	0.487037670949445	5.16925165365331e-05	0.376539734067499	0.00235292580842788	0.0698723358167032	0.586335138724819	-0.235907352284981	0.062698125745045	-0.373368269213725	0.00257839824232698	-0.350398922348332	0.00487215739489471	-0.208400641631532	0.101201544551425	0.0745462040373956	0.561474745563231
NBL1	black	0.0438305194729111	0.733034782873828	0.387809463619728	0.00168723594184368	0.329614411853196	0.00833944477635801	0.144879557311858	0.257253003620295	0.101498732430054	0.428631327395154	0.277187476890822	0.0278536176881634	0.334224403041547	0.00742484651254756	-0.0695105625236109	0.588279983320658	-0.0734600227366739	0.567207602280463	-0.383424976091989	0.00192295133448806	-0.294037497396852	0.0193312486054732	0.145466006746814	0.255311394000085	0.26091962181982	0.0388813628739344	0.23266366249284	0.0665055001763508	0.148868308054837	0.244243255597969	0.18221843179467	0.152903858482836	0.161932109750348	0.204817324976908
TSEN15	black	0.0847983561101868	0.508753605146925	-0.0975016020668677	0.447128045866835	-0.207101797126079	0.103395044718799	-0.180620451242241	0.156599013888972	-0.163802789145727	0.199564442035923	-0.159521158106751	0.211730888499405	0.0677015075927603	0.598048533143645	0.432787922206893	0.000396225060390149	0.0851747537453558	0.506867347533944	0.720336168005321	2.83396376976288e-11	0.45781995357565	0.000161487684447396	-0.0630985107799148	0.623221447963479	-0.25665602772951	0.0423056495579739	-0.153949005941057	0.228334484764075	-0.411751531712257	0.000800018322155836	-0.462164145799732	0.000137207973840694	-0.113608029463529	0.375319279008288
SCGB1D1	black	0.289208741376767	0.0215093741933802	0.0394594997310206	0.758806943827067	-0.170946326103849	0.180389168495434	-0.237729434916096	0.0606377321922651	-0.046565450841524	0.717055205034533	-0.0788491567906717	0.539036399967236	-0.0966560501311198	0.451096774311803	0.134624660587406	0.292822323575538	0.00542822157626416	0.966321176721802	0.316422560726821	0.0115200500694844	0.189314129532289	0.137274206236063	0.0652151638489012	0.611590150539371	-0.158548955100632	0.214564754493174	-0.016622994383236	0.89711417434069	-0.11557798932086	0.367041196735781	-0.112128345042669	0.381610488287431	-0.0501814969853356	0.696112507695947
CHST2	black	-0.109831016863118	0.391502206755663	-0.0618621583910265	0.630058267574287	-0.176863496385705	0.165546003540888	0.0509916893122874	0.69145036547625	-0.157461343817618	0.21776650349185	-0.0206972757054109	0.872087854811463	0.0388973490563929	0.762141186438085	0.00686185753825073	0.957433708471255	-0.0986262859848106	0.441879309614424	0.473893329203218	8.7402559678192e-05	0.164471417308206	0.197710415735689	0.0726191927357305	0.57166418823058	-0.29257171823303	0.0199716181300828	-0.0978018250770726	0.445723575935787	-0.122801786959639	0.337646452341217	-0.0412242254380909	0.748368595489755	0.125713360727078	0.326228263022526
AMD1	black	-0.263312718470835	0.0370621542481172	-0.111197087185665	0.385602090830859	-0.286879936947436	0.0226321818666422	-0.0140328801451039	0.913077618977321	-0.36631901352048	0.00314985297461121	-0.0454787600787559	0.723390482769257	0.00468803184731781	0.970911463795781	0.459799254393009	0.000149974414720961	0.0923351321402689	0.471678258096502	0.560173029407801	1.8074167948464e-06	0.643081080986072	1.32101242722503e-08	0.261735867089974	0.0382527250940339	-0.336262543279864	0.00704929374294685	-0.230561927246743	0.0690700823995793	-0.468703367604412	0.000106920795361862	-0.469969296354577	0.000101821449821423	-0.142157327562035	0.266396380502076
XPR1	black	0.0261314495529616	0.838905864998571	-0.0830792290802379	0.517414129066683	-0.132151497684488	0.301860387952036	-0.105690595990278	0.409708379131422	-0.0205606249489299	0.872925353169272	-0.186438820371941	0.143456136953784	0.0177257720775504	0.890329447394995	0.134638641463709	0.292771740103594	-0.000857520299943597	0.994678103394347	0.52280582595959	1.10474460541956e-05	0.379282099206735	0.00217233119126485	0.0118487324792154	0.926565894624941	-0.189698916229575	0.136462352529701	-0.289243334448107	0.0214930586574877	-0.282560479522338	0.0248464731291329	-0.305556441145302	0.0148809091164145	-0.112827253978113	0.378631096104157
PRKAR2A	black	-0.135612907813351	0.289260887080496	-0.238226495497841	0.0600852627338564	-0.358919336745076	0.00386825771279358	0.031537422633871	0.806170822219215	-0.150330718254498	0.239588335962405	-0.0353513201608141	0.783270510000181	0.0810370968562762	0.527797693941838	0.21397144335589	0.0922009530562461	0.0391698797703909	0.76052420335269	0.494275344514828	3.83531022330347e-05	0.463403145892143	0.000130925339325135	0.133318239068334	0.297574267415292	-0.34172480240694	0.00612361573735913	-0.211331522506272	0.0963847277399796	-0.42669748154111	0.000487899869866602	-0.391420045268794	0.00151295199473977	-0.0589840256299934	0.646093251878468
UTRN	black	-0.25410285729848	0.0444727206213334	-0.210734170109827	0.0973516562742156	-0.189027990305559	0.137880276611766	-0.196936949375111	0.121855925546801	-0.071157887979083	0.579447821298779	-0.1451090856564	0.256491897362864	0.454773189708027	0.000180802476435442	-0.0862772856603492	0.501362878186659	-0.251062176259398	0.0471718865441981	0.433535667955445	0.000386124604486437	0.455893717112937	0.000173465434752522	0.102387499573726	0.424578370605947	-0.0978928771424163	0.445298111193489	-0.482176885098497	6.29307046326997e-05	-0.391298166807368	0.00151856070524061	-0.241689524780549	0.05634820579432	-0.0616392594659831	0.631294177530278
PNPO	black	-0.208470149703254	0.101085185649041	-0.0716840290836067	0.576639750071849	-0.31804261695087	0.0110800407248413	-0.0682867030200127	0.594880734970229	-0.10254339957266	0.423869694010774	-0.132826182623623	0.29937701624176	0.0553972444944634	0.666302310910494	-0.0959063307917852	0.4546318969186	-0.148078163920956	0.246783921343	0.505310059216501	2.40133334483779e-05	0.402132586652423	0.001086888729952	0.0736314962586641	0.566300751207445	-0.231010837013013	0.0685157640003244	-0.355669368630767	0.00422721338586286	-0.292490128047773	0.0200077875074908	-0.135056657159604	0.291261982164767	0.13529367079954	0.290408225691192
SNX27	black	0.123472038725953	0.334996027458368	-0.243227162109015	0.0547505160452692	-0.30239308869684	0.016005274246547	-0.281076328371181	0.0256483471693521	0.0847822154521762	0.508834571663187	-0.25941071031743	0.0400659946361611	0.0545986157980392	0.670835025206429	-0.158008380793165	0.216151954916932	-0.185886849286825	0.144666333374506	0.66362428283316	3.07284346866993e-09	0.321623909369387	0.0101587105601786	-0.0363019362725117	0.777590168191443	-0.133102357650611	0.298364319933947	-0.333527078909123	0.00755729495938307	-0.225820950028042	0.075146237761072	-0.119210217510178	0.352071783550471	-0.159172942331491	0.212742851527277
SHC1	black	0.0028144236212928	0.982534508796659	-0.0781898532696859	0.542445797955004	-0.0488727612859131	0.703667093780061	-0.0759880930704954	0.553906955461748	-0.107076014511303	0.403562505621313	-0.0669807419913684	0.601960434389299	0.406786730027662	0.000938175754377953	-0.140086254320187	0.273497013370496	-0.186856285394417	0.14254588636872	0.479132276420883	7.10760763829163e-05	0.302465107721767	0.0159788881827418	-0.11587702889154	0.365794360702271	-0.117361665119467	0.359642462423044	-0.332213880320268	0.00781233736068042	-0.354334485774763	0.00438298372501915	-0.20602644852046	0.105238839395897	0.0988401993236102	0.440884915112467
TNFSF12	black	-0.0361859614030896	0.778282554132515	-0.0556565798722275	0.664832963920443	-0.0312167438300982	0.808104017479362	-0.184735114153453	0.147216052305379	0.117240528555758	0.360142028989055	0.00273853726318865	0.983005366960115	0.171223303731729	0.179673562365948	-0.15137859101721	0.236290658251254	-0.314193231305198	0.0121502112157819	0.372557738060468	0.00263902796463654	-0.10031993909556	0.434040563967612	0.138087987761836	0.280466574663666	-0.0814914777209031	0.525478390594885	0.191142670548548	0.133448398262645	-0.109170397045155	0.394374514069513	0.00820767755524388	0.949095306179004	-0.11863682084539	0.35440950944338
PI4KB	black	0.143943527982299	0.260372651980553	0.125100657276133	0.328610505118389	-0.0797474193629799	0.534408213371233	0.0137170003599386	0.915026925902524	0.18007474786468	0.157875897684649	-0.16505338619348	0.196106716826934	-0.0717667075525557	0.576199055833656	-0.139680899120537	0.274901391862059	-0.104161281842462	0.416555202067476	0.327269147374196	0.00884135788061572	-0.0550698563586889	0.668159016618476	-0.0372125994182258	0.772159408658693	0.118121548836385	0.356518397504967	-0.160416423854457	0.209144710060799	0.0583075473500852	0.649885869683748	0.0204134733262302	0.873827364009	0.0090587492783246	0.943825002583695
ENSA	black	0.192364771862447	0.130936649951414	0.0304633300941824	0.81265041104386	-0.00323562882198062	0.97992113542716	-0.0408154687855842	0.750782468267168	-0.154116176791889	0.227823566940496	-0.00330870468750082	0.979467755854233	-0.140205971540283	0.2730831620935	0.469119450721219	0.000105219401692173	0.106920816855302	0.404248289954272	0.530963187337936	7.57814563443895e-06	0.258161057085354	0.0410695441494656	0.0148379853307559	0.908111614535856	-0.0742328344121748	0.563125900300619	0.0861265285109625	0.502113717340443	-0.266929326065898	0.034447349895565	-0.402450777369916	0.00107608235927704	0.0260626433674595	0.839324392685697
SETDB1	black	0.143496163550034	0.261872630229507	0.184248043751279	0.148304355183336	-0.109279160333744	0.393900769378897	-0.0009388820850746	0.994173168610988	0.0284504030811941	0.824827050851901	-0.139203433650699	0.276561748830483	-0.00238045764585103	0.985227247458699	0.0276903627888194	0.829435579463686	-6.5051619361863e-05	0.999596277217927	0.329595108319499	0.00834347231521117	0.116074379114484	0.364972928874666	-0.0961773898786387	0.453352028883356	0.00496980439753608	0.969163932310888	-0.258057979942674	0.0411532403733305	-0.0148528308488359	0.9080200775323	-0.14680991343796	0.250899545872548	0.0367217015082631	0.775085555152578
NFIB	black	-0.201388656101034	0.113483680740052	-0.0701800886253618	0.584682993255441	-0.132725535966727	0.299746629176607	0.0904614109921469	0.480757599686317	-0.142764579213196	0.264338100750395	-0.115239998745664	0.368453543171474	-0.011193249357069	0.930618045172194	0.0233367235061129	0.855939843086077	0.0479707758506646	0.70889044843131	0.445526400886189	0.000253120618171854	0.239940173224858	0.0582116836345452	0.00615343348908479	0.961824828872273	-0.289957945863664	0.0211583609279376	-0.138136594960383	0.280295658993265	-0.128358309663497	0.316070475331978	-0.140411594938167	0.27237331632582	0.072857679767606	0.570398505566161
PRUNE1	black	0.198294538244207	0.119254310487007	0.197228783620469	0.121293050131521	-0.0277071837366876	0.829333522546293	0.0334176731508054	0.794859417462391	-0.00721533335399647	0.955243174435143	0.00864644994630678	0.946377901044325	-0.0456943874374881	0.722131914277624	0.107638610797598	0.401082217808195	-0.0119593518554974	0.925882233742404	0.385047183060702	0.00183250716567162	0.106263129612377	0.407162002536817	-0.0625211207069619	0.62641042357363	0.0367591836206902	0.774862021171685	-0.1729021565663	0.175380031257194	-0.066447725392622	0.604860556464957	-0.200355057637014	0.115387014323289	0.0497817273126268	0.698417073707349
AHCTF1	black	0.0549681902211996	0.668735996264833	-0.153862009438676	0.228600683402813	-0.106601304565804	0.405662283659272	-0.0420503391140425	0.743497418717306	-0.2185007428623	0.0853556873589242	0.0637031948632015	0.619889095845226	0.0820497348146483	0.522635847528678	0.443735084690283	0.00026987176013089	0.169451752646341	0.184286231515979	0.846847879556052	2.23569293698904e-18	0.654386309395656	6.00254849989106e-09	-0.0145337846599438	0.909987566750692	-0.279281535324985	0.0266471118979172	-0.278074116593007	0.0273372830202778	-0.433199895601079	0.000390630794929727	-0.505461939697073	2.38563698522304e-05	0.0688315317381652	0.591938187325314
POGK	black	0.135112910744513	0.29105920005808	0.015863462735798	0.901791415012885	-0.0687312813410119	0.592479136987229	-0.146073546224594	0.25331046134648	-0.17086293795665	0.180605015920692	-0.0121660981369056	0.924604623251621	0.283214716735729	0.0244997764707694	0.181590626056289	0.154347798734822	0.0136033717019255	0.915728255447001	0.812801168224073	6.0112234363647e-16	0.436797144669149	0.000344754755706977	-0.120992164095519	0.34486777952116	-0.25482370437899	0.0438518282629236	-0.343588991329943	0.00583309381346013	-0.428503699131047	0.000458881750487787	-0.385198730248504	0.00182425566043658	-0.00135052198024998	0.991618552459886
MEX3A	black	-0.0282575728583672	0.825995732293249	0.104979165919426	0.412885336715589	-0.0122014677937855	0.924386071625509	0.157529855944007	0.217563832009636	-0.138027532653937	0.280679246991617	-0.186537602693061	0.143240357987347	0.335814443828396	0.00713040410356837	0.0992328789447825	0.439062769455647	0.0357531970062471	0.780867728689523	0.293334169691611	0.0196363008550982	0.0969943949515403	0.449506372309574	-0.166995706091215	0.190821694450201	-0.308725946952719	0.013823096275151	-0.228545880827312	0.0716039602544284	0.00700289412036526	0.956559648563466	-0.320496292951132	0.0104413516023005	-0.105947721736148	0.408563656999923
OAT	black	-0.0725479262133043	0.572042661796683	-0.048313412957579	0.706904665218302	0.00552165353532059	0.965741832641473	-0.0033553916286678	0.979178102649042	-0.0977217252662727	0.446098050046371	0.1529733289102	0.231332284337761	0.0298774640444287	0.816190025512261	0.0752279699599689	0.557890407387778	-0.148506893113494	0.245403134434452	0.506019674463079	2.32880956132906e-05	0.266676769534007	0.0346248144638695	0.180465050338189	0.156961854029028	-0.226014336552551	0.0748903313559979	-0.141936701189692	0.267146849991259	-0.196472355432976	0.122756116894393	-0.281465269230505	0.0254361239682341	-0.0348771861497066	0.786107902094248
IARS2	black	0.0638033793604722	0.619337721317465	-0.155727496609501	0.222939658718026	-0.248766668391577	0.049297371412056	-0.126940397225956	0.321490443649562	-0.194468617233667	0.12669666411231	0.060813060200368	0.635883966454335	-0.0707095872146587	0.581845376105654	0.227745282714377	0.072630571414148	0.0172276204281722	0.893393334375633	0.818025850155319	2.75093161605766e-16	0.555333578713864	2.31363216435578e-06	0.110460427938965	0.388777144400721	-0.275633087988557	0.0287786018831289	-0.21882931178099	0.084875136430991	-0.415932415154614	0.000698253955236142	-0.322227411323977	0.0100101873333994	0.0238425178958831	0.852851911997016
PORCN	black	-0.0387958609388276	0.762743596420127	-0.289144151882073	0.0215398654378311	-0.227608254443358	0.0728074551520467	-0.17691259693089	0.165426704689088	0.318300578080187	0.0110113390245571	-0.195854407927733	0.123961282781278	-0.166095798925578	0.193257473478872	-0.434168890655752	0.000377755167945324	-0.325159278377374	0.00931517351099297	0.227110572785749	0.0734527839039002	-0.144643960276516	0.258035821314414	0.280591905551368	0.0259147560748832	-0.109686047844458	0.392131454374488	-0.162117830911806	0.204291477919435	0.0962902713986101	0.452819618159374	0.276001187890412	0.0285572550337554	-0.248523369806776	0.0495271701391018
EPRS	black	0.0776500887739511	0.545244816224606	-0.164349669973704	0.198047088133778	-0.278801133127939	0.0269199355839523	-0.00999933637530618	0.938003168125817	-0.301814572543233	0.016218587200054	-0.102988622174463	0.42184955891788	0.101424724176901	0.428969806655736	0.390446497183652	0.00155827755949175	0.233497395334071	0.0655095918150328	0.770405833120845	1.55489044064448e-13	0.605506419079442	1.46067990355152e-07	-0.126510976397959	0.323143509865465	-0.342348088696693	0.00602509737464687	-0.293875889167149	0.019400982782528	-0.475743753216528	8.12778538132228e-05	-0.49421815249394	3.84446842650551e-05	0.0804277498188886	0.530915960669484
MPC2	black	-0.0348675043703456	0.786165870428502	-0.146996274935623	0.250291870613652	-0.204763032022081	0.107437488167507	-0.152299766744889	0.233417665296312	-0.197015142027056	0.121704916513289	0.228705697863813	0.0714004209948847	-0.113341651522036	0.376447208305451	0.348823165543257	0.00508113409200642	-0.168391285667687	0.187087993141281	0.688683480227205	4.41593339871005e-10	0.402569037013548	0.00107209079642686	0.38055420480306	0.00209284623837588	-0.34341763324874	0.00585928364896333	0.0375474139609092	0.770165452857486	-0.41081534088779	0.000824568589119339	-0.366545445030057	0.00312987703824313	-0.114740713668414	0.3705459086968
FASTKD5	black	-0.105143515730479	0.412150155874218	0.00988375677107577	0.938718388791886	-0.170420612715649	0.181753088050748	0.0427220684959654	0.739543925287159	-0.114164575167786	0.372969266582441	-0.0628289137795143	0.624709603032877	-0.0112021985046938	0.93056271012435	0.135545353261264	0.289503429573524	0.0988062860566154	0.441042480368963	0.472401283899374	9.26475922383167e-05	0.320506822921201	0.0104386809945392	-0.0445302825243474	0.728935158798874	-0.197370901571143	0.121019659140881	-0.263011843694306	0.0372869177186086	-0.228410268586693	0.0717770362051307	-0.261782361624945	0.0382171721033104	-0.0330560285603429	0.797031849816311
IVNS1ABP	black	-0.0349606054453731	0.785608488364282	-0.097189970326173	0.448588479309784	-0.159998009584598	0.2103506034648	-0.327123294434984	0.00887342319303164	-0.0813150744580835	0.526378204424987	0.339682862948495	0.00645634886580125	0.0296466302293301	0.817585658353109	0.0287858445390993	0.822794952362687	-0.315465115739228	0.0117871376196403	0.347138025788213	0.00531332086864101	0.279229048750008	0.0266768056174842	-0.0404917971353348	0.752695570165883	-0.286870146586443	0.0226370050446826	-0.303541036623672	0.015589111215719	-0.341270041904065	0.00619638626571721	-0.263534600736264	0.0368971224391465	-0.296616243662031	0.0182470785764799
DESI2	black	-0.0524775344910972	0.682929952341012	-0.0787444715303225	0.539577049391021	-0.21148249423234	0.0961415413994176	-0.0133254523717781	0.917443875009367	-0.291088449730303	0.0206379193168866	-0.135644137796305	0.289148806562169	0.111144516411885	0.385828161373941	0.32222650861915	0.0100104080752688	0.128624586266702	0.315059196383524	0.748712868606026	1.72201330200226e-12	0.561443707276018	1.69285724545119e-06	0.041926787658235	0.744225308412091	-0.350544796666555	0.00485320047650289	-0.352389015575057	0.0046190879066304	-0.462491986156755	0.000135519189937441	-0.486472132263509	5.28973819619808e-05	-0.00960352653199974	0.94045268668463
LEF1	black	-0.179547226803197	0.159117531573066	-0.130761347599654	0.307019268727983	-0.363261635020928	0.00343088980754638	-0.180080977722259	0.157861277262506	0.0682404501943704	0.595130840049	-0.227865583573765	0.0724755632563422	-0.0461382382553681	0.719543567216877	0.0799774102945255	0.533226366705762	-0.12306283261805	0.336612622661591	0.300043542780407	0.0168868184036552	0.184695652069619	0.147304003513726	0.0688086049445947	0.592061880460841	-0.186764054281025	0.142746616218837	-0.0653250743322028	0.610988744926582	-0.18551937297567	0.145476244465188	-0.178983379155081	0.160452618452618	-0.516689953693595	1.456294391527e-05
PEX19	black	0.170661688643264	0.181126713336322	0.0678848678268381	0.597055158371967	-0.0785609090475025	0.540525700793841	-0.0123812964567733	0.923274983942799	-0.179275520748514	0.15975985430616	-0.0560589821594987	0.6625555114	0.249658481760128	0.0484624894007577	0.232614191410491	0.0665649743001913	-0.0653671833589849	0.610758401495664	0.772653601044346	1.19394994612897e-13	0.411654698521491	0.000802526609152661	0.0164114474646924	0.898416549417321	-0.231899143798984	0.0674293841601474	-0.260411192904731	0.0392772412603133	-0.290500675592342	0.0209071337132614	-0.429992596231323	0.000436151938415986	0.0981563412003418	0.444068278612696
ENAH	black	-0.0836039931520874	0.514762633733759	-0.0573965377192965	0.655007362746657	-0.242275204823746	0.0557352468681291	-0.0360909940432392	0.77884965022336	-0.288790363742218	0.0217075325434432	-0.0987852953434024	0.441140021596387	0.167684929027615	0.188971133608882	0.125607856079327	0.3266376918399	-0.125877817375102	0.325590709847622	0.770056101295216	1.61968952480537e-13	0.447423959044772	0.000236417324702256	0.209489270774104	0.0993910485382406	-0.429071569338081	0.000450088385403083	-0.303288047820861	0.015680020306535	-0.357482180814465	0.00402351829373405	-0.350811078617224	0.00481876385984607	0.018029640943818	0.888461279761767
ANPEP	black	0.112509496670169	0.37998393465222	-0.0215277714370302	0.867000993317852	-0.116259585087496	0.36420306801882	-0.210217618567397	0.0981938746912562	-0.0842273611955322	0.511621890468002	-0.0138064890848047	0.914474636263974	-0.0780391615460814	0.543226525918392	-0.0216806797568824	0.866064994932369	0.0116911712764055	0.927539761234962	0.23135762868485	0.0680899879244197	0.119271899965564	0.351820873938098	-0.0409764361251906	0.749831605834627	-0.0486895942180886	0.704726712107634	-0.0649171087678222	0.6132223261938	-0.0916770281175019	0.474856634858318	0.0334079716842917	0.794917674900232	0.126305489692437	0.323936444104919
MOAP1	black	0.192587459438307	0.130482843512616	0.0284094152685659	0.825075433095539	-0.0163540266380667	0.898770103256579	-0.180480988489881	0.15692461201989	-0.126628192028237	0.322691750132849	0.28508454847394	0.0235313614030963	-0.0617138005849712	0.630880756514206	-0.00509290449739046	0.968400519881777	-0.105371358569135	0.411132206810321	0.298887625158958	0.0173355533508471	0.182413409909152	0.152457458758566	0.0119224933483999	0.926110024453218	-0.0936375834252985	0.465421803903888	-0.289835991090446	0.0212151647435198	0.0563871783335355	0.660700287840093	-0.11542293536762	0.367688704922823	0.095709058308092	0.455564611264791
RNF2	black	0.240107839546087	0.0580309432921704	-0.148142499876612	0.246576379953237	-0.133698114166474	0.296187367201141	-0.181642363844387	0.154228422277404	-0.242454321778584	0.0555488725734364	0.0584837265635111	0.648897278702582	0.0959891651840623	0.454240564715444	0.339135294303616	0.00654822829981621	-0.0561084297024937	0.662275865331745	0.794186236575297	8.08263063393227e-15	0.588895426543138	3.83929581957815e-07	0.105554136722716	0.410316649541437	-0.298863715044023	0.0173449420217236	-0.332300351352207	0.00779531512037792	-0.456601653446295	0.000168971760000915	-0.449717183104875	0.000217579156094905	0.0539632755489068	0.674449347084577
CASC3	black	-0.0752409805400398	0.557822110837868	0.119255481424003	0.351887649887369	-0.194122146016349	0.127387662231488	-0.0836236806693522	0.51466329204659	-0.129698267592984	0.31100257554103	-0.184629498065949	0.147451532264031	0.165985019482711	0.193558852700234	-0.068668303957666	0.592819075056322	-0.0230687447079054	0.857576758652783	0.481762884340511	6.39852482956711e-05	0.278310102806717	0.0272012213228953	0.0109546699456971	0.932093367241404	-0.208646538410721	0.100790371372827	-0.316872072099925	0.0113964721650013	-0.195116767709371	0.125411645504231	-0.173218687499878	0.174578963708549	-0.0784310119142158	0.54119750051454
CREB3L4	black	0.00765164183247267	0.952539772243964	-0.251537777968065	0.0467410493871915	-0.276097858967247	0.0284993621469955	-0.280041938370144	0.0262200352689376	0.0401325706130902	0.754820558647242	-0.173453925090365	0.173985358849112	-0.1878119999735	0.140478312245008	-0.0842120081278782	0.51169912718261	-0.351607192871401	0.00471708953537667	0.762504054137876	3.84505823937515e-13	0.233531247259281	0.0654694098063171	0.392739817192591	0.00145339827785789	-0.374586047636125	0.002489638796245	-0.153294453074813	0.230342625218708	-0.198890500348053	0.118125735280429	-0.047916299612673	0.709206348447317	-0.181737461106156	0.154009179416898
KLK14	black	-0.0849888507240604	0.507798523144843	-0.150956465288007	0.237615311667293	-0.0661949153939737	0.606238218305553	-0.0329719308343038	0.797537253081148	0.116231568731079	0.364319462311075	-0.105620349484652	0.410021439260855	-0.0822782990995511	0.521474266573597	-0.0835118309782724	0.51522780609646	-0.133420967018228	0.297198797279267	0.283474997915259	0.0243629880507504	0.0901807546188791	0.482125501544414	0.0705990357395934	0.582437309957185	-0.188245311867654	0.139548338364473	-0.116164631349786	0.364597646260828	-0.0237011879031764	0.853714528049349	-0.0276799644450217	0.829498670232306	-0.391341007543484	0.00151658709782567
SASH1	black	-0.154135562182282	0.227764371559471	-0.0749662584272098	0.559265053719828	-0.160302238645675	0.209473312653861	3.45483818625508e-05	0.999785586133056	-0.211586487707268	0.0959743066548427	0.154384556688638	0.227004990132087	0.27042399711985	0.0320685327752474	0.0122823741764815	0.923886166282992	-0.159640178881182	0.211385776986859	0.442361355812846	0.000283397547324207	0.436249560018388	0.000351405119593968	0.1274396508065	0.31957533660328	-0.113404979045295	0.376178874710274	-0.453856845608768	0.000187012794469856	-0.352589263377116	0.0045942778273929	-0.263802454674381	0.0366987112385119	0.289040960073738	0.0215886561017172
BPNT1	black	0.160620800498638	0.208557463727929	-0.146904728402678	0.250590254139163	-0.276063176353642	0.0285201209878818	-0.319855711770056	0.0106049343951803	-0.0591383305245083	0.645229405136047	-0.0202945787419789	0.874556281570948	-0.0021455940425336	0.986684635533422	0.0638095636952371	0.619303692104695	-0.180467974391878	0.156955021026336	0.689924938128405	3.99112687419934e-10	0.407989700631063	0.000902854749296409	0.117818941857615	0.357760483809034	-0.104522258381282	0.414933183679276	-0.313265758337283	0.0124210242952032	-0.397047900169959	0.00127337517222524	-0.203627310549715	0.109444042587555	0.101770045844902	0.427391762687603
TRMT1L	black	0.03420180262717	0.790154424987402	-0.179714400595746	0.158723274854994	-0.125794033652562	0.325915417484883	-0.274579902121067	0.029419877229225	-0.122909952104408	0.337217840402979	-0.0232443921400346	0.856503770009102	0.0595045950713635	0.643180812397422	0.265076106519665	0.0357673482117906	-0.210524195140523	0.0976933309769363	0.762513975292091	3.84077421008115e-13	0.547397819473418	3.43983113008497e-06	0.386882089021248	0.00173481266441835	-0.200938716843676	0.114309241722883	-0.229208746606832	0.0707627665129773	-0.430300747853358	0.000431577589008007	-0.421942743274498	0.00057243870668266	-0.225175844172741	0.0760049380873104
B4GALT3	black	0.186753530020256	0.14276953443887	-0.0129823609149425	0.919562323972109	0.00138104142347831	0.991429153377622	-0.154764387102864	0.225849980628394	-0.00329240809934827	0.979568863101405	0.0537471048795366	0.675680775345725	0.0961724933142489	0.453375131541115	-0.0357926623699851	0.780631878828826	-0.31418549613995	0.0121524485383622	0.684740466688271	6.06891404643056e-10	0.0450278149117717	0.726024904284681	-0.0623721309455201	0.627234416892954	-0.299898979257948	0.0169423893540209	-0.118874828460102	0.353437999416389	-0.10191171047706	0.426745341654966	-0.204905728418465	0.107187399441865	-0.0630133392070154	0.623691426885756
DLST	black	0.00727702792221008	0.954860878776995	0.0250875209176112	0.845260485304401	-0.0861797312478125	0.50184867729679	0.0883884639891074	0.49090947483456	-0.0457103037778064	0.722039043182545	0.0238675742897207	0.852698996678362	0.0118002998177846	0.926865239653985	-0.0928108747330841	0.469387755321204	0.0964216443969107	0.452200425358448	0.220030054548935	0.0831371050047839	0.129699254936348	0.310998860660307	0.0582314137148641	0.650313263046082	-0.151255672972931	0.236675855063654	-0.0775478265209352	0.545775896863878	-0.00295377616522669	0.981669872475042	0.131475252979698	0.304362878642614	0.114004857976756	0.373642760889128
ACLY	black	-0.156109495857775	0.221792615332549	-0.205464420865923	0.10621256388273	-0.437833241524191	0.000332484580743803	-0.187660956025534	0.140803572755029	-0.166547868021356	0.19203108882352	-0.238289855158783	0.0600151335648777	-0.0214650215404117	0.867385157250133	-0.112329331525838	0.380752265675105	-0.101018023641315	0.430832567890295	0.58242370005494	5.51437213941082e-07	0.462501934083981	0.000135468245505848	0.177677728297166	0.163575820156557	-0.330250076191869	0.00820776203922674	-0.367036833281671	0.00308691332097264	-0.380275506997101	0.00211003413991347	-0.0771026036403048	0.548090993214596	-0.0250371743784333	0.845567207328511
DDX17	black	-0.00266391244183851	0.983468403196523	-0.119011021459016	0.352882820094865	-0.130987756893352	0.306175199846769	-0.281190577169477	0.0255858536608829	-0.168177042936487	0.187657728766243	-0.104025672666218	0.417165492052751	0.224464536410139	0.0769607889912787	0.184588652781699	0.14754267550964	0.00442412480665736	0.972548318458591	0.608502660255821	1.21978473140021e-07	0.665961675576861	2.5843242071167e-09	0.0319191801608426	0.80387092306137	-0.179817941976453	0.158479448417531	-0.41533402155583	0.000712060562504833	-0.501410649605842	2.83865890330605e-05	-0.36275341151441	0.00347970362194128	0.00926456191516011	0.942550849091136
C8orf33	black	-0.0991338898004112	0.439521709282521	0.0714655449667158	0.577805063276326	-0.12003238404044	0.348736483979258	0.202047625718761	0.112282860164346	-0.101360770183154	0.429262424441636	0.0324725768793425	0.800539925784433	0.00313937642764449	0.98051831717481	0.255726770969448	0.0430840726188427	0.149998505603175	0.240640390722904	0.583964772174576	5.06245304868037e-07	0.220884068944532	0.0819181517933528	0.0215806662780644	0.866677187248964	-0.343049526660923	0.00591589362798343	0.00649354580064673	0.959716515865581	-0.165988322345944	0.193549862284303	-0.245437831057475	0.052518252356057	0.022846553539892	0.858934439456211
ARHGEF2	black	0.0577736631417147	0.652885310179893	-0.0485633846014476	0.705457157973474	0.111626421148629	0.383758777911943	0.226133143974159	0.0747334591909459	-0.0385169789975944	0.764399695883461	-0.180150666855768	0.157697796814112	0.273187167244229	0.0302862683527327	-0.182589626769363	0.15205484540306	-0.101517643762295	0.428544860081585	0.365348506112252	0.00323676131462939	-0.0153135715928374	0.905179762381413	-0.154256193022705	0.227396252455985	-0.273952619532908	0.0298074883614292	-0.234468856306363	0.064364326992312	0.299163918204323	0.0172273775368861	0.0146049032365863	0.909548946738546	0.175172563838364	0.169693049608436
TMEM206	black	0.0637275255579961	0.619755170465961	0.11784044476171	0.357672135027743	-0.061783463758781	0.630494491432733	-0.0663825603654002	0.605215535539968	-0.166384223538324	0.192474381716018	0.130390819512738	0.308403861027557	0.136038952781517	0.287734325207065	0.30222756944028	0.0160660581812707	0.0655837727780208	0.609574215010691	0.509708252058074	1.9834683182566e-05	0.151478600120462	0.235977571922882	-0.21347950316902	0.0929696068565955	-0.168608527128782	0.186511556004734	-0.0330032747868732	0.797348875209329	-0.145588263354032	0.254907882998003	-0.317855607879803	0.011130077920574	-0.101634428586816	0.428011110093179
PRKAB2	black	0.175619151659286	0.168590476437884	0.0684157718850524	0.594183062522928	-0.115888808227474	0.365745299962144	-0.0463353287487264	0.71839522284745	-0.0658106536406796	0.608334829314479	-0.101266030565454	0.429696107920979	0.177101374415925	0.164968622424941	0.26427173111995	0.0363532341799881	-0.0299283962439575	0.815882163257381	0.646762429416971	1.02544481152117e-08	0.405332245426913	0.000982545611946888	-0.0399919498930208	0.755652888325801	-0.201037871178155	0.114126915801778	-0.247876448508183	0.0501424607287873	-0.274332936359007	0.0295719749539272	-0.359511579452852	0.00380583568627372	-0.0315431977482507	0.806136017794747
HEY2	black	-0.142912852705047	0.263837156176523	-0.114336896100895	0.372243447767432	-0.166167711581582	0.193062012672229	-0.188146149670461	0.139760751423177	0.179706726220621	0.158741358022558	-0.202087518190884	0.112210480174883	0.0823543332257335	0.521088142763974	-0.177398812185734	0.164248758629203	-0.307876659026839	0.0140999905243673	0.224928346803251	0.0763364463303018	0.118652990591607	0.354343455031209	0.385162060892933	0.00182624919027367	-0.0963671293505329	0.452457311331726	-0.19664383587028	0.122423270613018	-0.134783107263306	0.292249390991872	-0.0308924205737543	0.81006034588922	-0.392763869828374	0.00145233274638517
PYGO2	black	0.17451496134972	0.171326176428819	0.0981202826691897	0.444236485646008	0.0517702732438763	0.686980829860275	-0.0769631700445521	0.548817000063033	-0.190384426274608	0.135024969548035	0.11695259329818	0.36133117649369	0.0817363742784778	0.524230473248763	0.228304112570997	0.0719127515290884	-0.018804708031491	0.883698971906817	0.676575539054779	1.15433478454692e-09	0.144750104899788	0.257682935686211	-0.0593123099926051	0.644255973696695	-0.317481672513527	0.0112307173319011	0.12745594700168	0.319512948282769	-0.16968948251685	0.1836623256474	-0.261670524629397	0.0383027368744961	0.0159162084908934	0.90146649423598
SLC41A1	black	0.0280383116488359	0.827325060167201	-0.132218172695916	0.301614377797223	-0.261248353547944	0.0386271659388297	-0.112259591141272	0.381049929648648	-0.0481157106153131	0.708050230015578	0.123371344953675	0.335393371542155	0.150831445123517	0.238008611593041	-0.252882198271552	0.0455406039056491	-0.385395056641479	0.00181361549952019	0.575576575106478	8.02054671188506e-07	0.189700496983062	0.136459024799136	0.139044989994383	0.277114196983951	-0.230138702713534	0.0695959687795837	-0.412459818370361	0.000781886065494454	-0.235905047986136	0.0627007667150641	-0.0545579029199835	0.671066411022582	0.124599360765302	0.33056774712335
GNPAT	black	0.00302798294058151	0.981209452548192	-0.175703204616814	0.168383547073203	-0.35004789101236	0.00491804317344015	-0.310117825822271	0.0133794221562273	-0.0989543756932748	0.440354668821184	-0.190134165390034	0.135548390412474	-0.0526361213336662	0.682022853469854	0.278441955086112	0.0271254481994306	-0.193736699519868	0.128159747605429	0.82778151915096	5.96471554501977e-17	0.468750216708892	0.000106727969624039	0.351177857961527	0.00477168355414752	-0.294731866510588	0.0190340523660891	-0.11241758680667	0.380375776628129	-0.450909387317705	0.000208338028726011	-0.395797175589412	0.00132345085972016	-0.230619625881557	0.0689986349874533
UAP1	black	-0.00707689735437806	0.956101041338878	-0.191256281376768	0.133213375743704	-0.258502202120415	0.0407935446234579	-0.276192835882923	0.0284425798630491	-0.106297119697501	0.407011119665931	-0.0800650345215358	0.532776434312035	-0.0987582015492686	0.441265940896889	0.0711931681165315	0.579259331854781	-0.254447263043906	0.0441751747956239	0.873796413846744	9.2192314917925e-21	0.392677701528687	0.00145615325120804	0.288639405331265	0.0217794110863324	-0.358327264388365	0.00393156651854181	-0.228852775163052	0.0712135155711223	-0.330507078957627	0.00815503922221748	-0.215463697074066	0.089899736842315	-0.170011009710764	0.182820928524441
CC2D1A	black	-0.0220353514542367	0.863894648674228	-0.102154040303398	0.42564087110882	0.0439033834164483	0.732607554164641	0.0446066442188449	0.728488241733749	0.273421755456907	0.0301388566908617	0.0102194758956414	0.936641053346574	-0.233824025201155	0.0651227105583439	-0.0844028429545045	0.510739515685671	-0.100533775800319	0.433056465784769	0.223501486083659	0.0782701261724668	-0.164610864580359	0.197325299009758	0.178827268534967	0.160823714654085	-0.0723586984845294	0.573048152452995	0.0668176505849013	0.602847159053284	0.201115470405506	0.113984381402335	0.147300791353815	0.249301081966678	0.0186920301362261	0.884391057420867
YY1AP1	black	0.0851018218269408	0.507232554218067	-0.0510329683912516	0.691213133954605	-0.199320828713195	0.117315913645959	-0.124590617039673	0.330601950916252	-0.110177073875299	0.390002541581526	-0.174017431733861	0.172569372680886	0.0795279967769128	0.535536953262655	0.139609039725086	0.275150853339027	-0.0462586147543884	0.718842122059284	0.802752099214243	2.5299580815091e-15	0.335507643352674	0.00718640800564065	0.0446081847840081	0.728479226294951	-0.296385368468705	0.0183419807974915	-0.193975087422558	0.127681816950224	-0.303494133799421	0.0156059310667508	-0.227007118569792	0.073587500819165	0.0549997350086107	0.668556951616661
PBX1	black	0.0962347998416015	0.453081209192244	-0.0474909175685186	0.711674752274217	-0.0062083603448722	0.961484326267341	-0.0505182831747261	0.694173144988994	-0.0217234724435032	0.865803080612601	-0.233168173104502	0.0659014113279301	0.471195055699757	9.70980632878418e-05	-0.0580904364681256	0.651104966788878	-0.176072103758788	0.16747755513505	0.519909254718622	1.26002366640516e-05	0.297038161984468	0.0180747300404008	0.119543125621099	0.350718903059415	-0.114202021684452	0.372811468548011	-0.378048037750201	0.0022520062075684	-0.281023436051224	0.0256773225662983	-0.298556133845997	0.0174661067178886	-0.0142339150498738	0.911837289224896
LCMT1	black	-0.261958036757356	0.0380830857550905	0.103647436752831	0.418870403318449	-0.102575923579112	0.423721934334942	0.117136165798885	0.360572760955037	0.0146521977950659	0.909257274958239	-0.122122416122466	0.340346306192941	-0.139671137275679	0.274935271480455	-0.0184951084233545	0.885600788099846	0.065619503167808	0.609378957441628	-0.35229364978967	0.00463094495777778	-0.164312251122178	0.19815064597443	0.0153251835105499	0.905108193855794	-0.0730921864296339	0.569155218564221	0.214828244773327	0.0908740993085861	0.314629945381183	0.0120244717696901	0.104568183349654	0.414727084987242	-0.257400857790879	0.0416901263673382
CHD1L	black	0.161004544809114	0.207457981043106	0.0258705148140765	0.840493288154021	-0.207563210205269	0.102611624543654	-0.0746881325212123	0.560727671801997	-0.0994244925711978	0.438175161192392	-0.0996897438787633	0.436948104606601	-0.0113981070729316	0.929351435887202	0.321473069699696	0.0101961300118464	0.132134516264416	0.301923064938845	0.67722599821045	1.09751997390366e-09	0.435339519985959	0.000362716661979971	-0.0852380857981863	0.506550321543343	-0.188836971301724	0.138285991294886	-0.152264212945942	0.233528101533989	-0.254322406214151	0.0442828536884258	-0.338864046588359	0.00659416556443502	0.00333181555666976	0.979324372015516
TPRKB	blue	0.0429966563073199	0.737929750360532	0.0479497458894782	0.709012392426074	0.137141123406846	0.283809767957856	0.0545793575515526	0.670944472902232	-0.305718338236609	0.0148252383658378	0.0511555424407857	0.690508873236536	-0.0658858190203153	0.607924463779328	0.796068868983674	6.29134586663688e-15	0.395751638370054	0.00132530701773649	0.0726493286347418	0.571504181109497	0.218101264722257	0.0859428333837993	-0.0608159881324271	0.635867676663955	0.0795325993030431	0.535513265214992	0.257002035933817	0.042018784470935	-0.269551904344309	0.0326489161403054	-0.48822399018833	4.92470285904849e-05	0.00302682108744339	0.9812166612818
HMGN2	blue	-0.191957679784204	0.131769331224903	-0.0108658607751584	0.932642601796435	0.107610039137609	0.401207964562249	0.170037715600493	0.18275116802644	-0.209744737915968	0.0989698549585909	0.242304011275072	0.0557052390267381	-0.12062534315694	0.346343207146841	0.458591505833308	0.000156906565863337	0.532789360772464	6.95554154367871e-06	-0.139661815124231	0.274967627686457	0.0409395175820909	0.750049657469764	-0.136303078954308	0.286790600756538	-0.00629159696044892	0.960968338855774	0.476587967821632	7.86171428952905e-05	0.0134867740753837	0.916447976316308	-0.0623255265879642	0.627492257183043	0.210270190669629	0.0981078992760714
PTPN1	blue	0.0422137469603194	0.742535062862398	0.0147442748621768	0.908689457789943	0.0172329912177298	0.893360292921156	0.0515959268137217	0.687980762077606	0.199542333716527	0.1169007304025	-0.0213861181546252	0.867868258516877	0.245330961039974	0.0526244323058066	-0.345866178991018	0.00549469885143312	0.0376930893132592	0.769298358801632	-0.0754224622142744	0.556869871318963	0.00995442577680003	0.938281074615598	-0.117450946674475	0.359274537607094	0.326953848742415	0.00891080244519308	-0.235490954053314	0.0631768204800458	0.0399406442214122	0.755956633932971	0.213534774437469	0.0928829965339774	0.0608658712334098	0.635590174334256
TMEM69	blue	0.0970842123528454	0.44908470381228	-0.0143030062187987	0.911411064033076	0.0149950749752421	0.907143065217742	0.207477818080727	0.102756261113903	-0.304897852578017	0.0151092299418296	0.0495509340287938	0.699748772728249	-0.0990104640630664	0.440094319606108	0.668780548544155	2.0930134933471e-09	0.345656726390348	0.00552508569373676	0.267913203635035	0.0337632157391665	0.429298367020027	0.000446619516522264	-0.187574651428808	0.140989675787469	-0.0342390835417886	0.789930913449365	-0.0173311105544562	0.892756688061056	-0.281592865274134	0.0253668255176531	-0.603693170564572	1.62754500053795e-07	0.245539688829221	0.0524172149015628
PIGX	blue	0.141647572133687	0.268132478517846	0.216510022706911	0.0883132560662086	0.221570517507173	0.0809486529255207	0.264649384133976	0.0360771759983259	-0.339969982556122	0.00640862500053529	0.470671333031145	9.90909583330017e-05	-0.0544919493844767	0.671441313041623	0.609782989210696	1.12872808773451e-07	0.450833823847755	0.000208912902089229	0.114684452492522	0.370782133892982	0.215173281052486	0.0903440200313731	-0.192046828742239	0.131586641295621	-0.00660536519306619	0.959023420963828	0.23712630755159	0.0613135963735969	-0.159067381206394	0.213050298319686	-0.419025971886244	0.000630669048802729	0.197166910373694	0.121412222210971
EP300	blue	-0.142005422455891	0.266912939973784	-0.270595900808388	0.0319551531386959	-0.400961719627339	0.00112750133191307	-0.259925739443544	0.0396583389126456	0.0571006200202333	0.656674372149385	-0.177103742585756	0.164962881809286	0.129004210901276	0.313621027754106	-0.52015684276825	1.24599696939309e-05	-0.227023596753197	0.0735660299323385	0.220681679607197	0.0822057405709651	0.180214193315377	0.157548882093658	0.0199781577087659	0.876496696253898	-0.195953546441878	0.123767331703229	-0.441879576617864	0.00028828593077732	-0.132246381581899	0.301510334933835	0.31654873330757	0.0114852466926425	-0.0029227247947489	0.981862534148081
HSPA4	blue	-0.117615801000893	0.358595787583316	-0.196531826674522	0.122640604269845	-0.114853587057809	0.370072259291001	0.126252717060426	0.324140282982628	-0.375314850336818	0.00243783224007109	0.0129604271475537	0.919697775078854	0.023064022271859	0.857605610450133	0.632288120111742	2.72304362429614e-08	0.514631376515901	1.59631409691601e-05	0.21621062762395	0.0887649461223493	0.568867902075272	1.14836756277471e-06	-0.0812566570500535	0.526676354349179	-0.0386150166456465	0.763817393501227	0.0784837770412403	0.540924561712821	-0.40249833560854	0.00107447553983968	-0.504531030909314	2.4833599081217e-05	0.0702473099667336	0.584322402176322
FARSB	blue	-0.00622921283328808	0.961355059296628	0.229108683742137	0.0708892400301991	0.0610290271065584	0.634682878203434	0.17146582315563	0.179048674749477	-0.485294508307778	5.5489966026263e-05	0.0526821165888066	0.681759849528604	0.175443364013536	0.169023848243158	0.584971262104487	4.78634721852904e-07	0.377491173134708	0.0022888062900405	0.204765396720541	0.107433340144392	0.410892831979783	0.000822510928986591	-0.22449785354173	0.0769158053990705	-0.0592537118462677	0.644583769486411	0.047355188942462	0.712462979367664	-0.318307718040163	0.0110094427295368	-0.47976140881552	6.93172325401821e-05	0.144864126036256	0.257304227844852
SNW1	blue	-0.0479103033618064	0.709241122840049	0.18508029656617	0.146448394552849	0.126611884803868	0.322754575597602	0.178088416320414	0.162588648659839	-0.493364839556562	3.98353547433886e-05	0.173029711600235	0.175056897507485	0.176056109398846	0.167516762022283	0.820474172228081	1.89078941912834e-16	0.479499334769419	7.00449678625615e-05	0.276354438209981	0.0283461837486568	0.510728606750564	1.89670222815093e-05	0.0223607473576586	0.861904330190977	-0.107160003530698	0.403191660092457	0.121393109046846	0.343259577344941	-0.397823737450153	0.00124317627423329	-0.598301630438815	2.23618591036807e-07	0.16262300668469	0.202865981238695
PDHB	blue	0.00898937813878978	0.944254500084243	-0.108911837406057	0.395502081472913	-0.0534071488823436	0.677619065658521	-0.114142123816504	0.373063894965306	-0.207842304748961	0.102139997592898	0.214381017818038	0.091564800102951	-0.108735922945509	0.396270321568929	0.450467607334232	0.000211719643477201	0.169209249072073	0.184924240573987	0.191139250445486	0.133455478151403	0.286198439699892	0.0229700048581465	-0.00220524550533879	0.986314478823133	0.0708954513124444	0.580850808799465	0.232824117712413	0.0663128945816066	-0.260967376496209	0.0388443500265242	-0.247431745891968	0.0505690326857472	0.144635942232071	0.258062491162731
OSTC	blue	-0.168342936865384	0.187216458129228	-0.0950382091908316	0.458744264497144	-0.0607506194459586	0.636231401597585	-0.14047425584431	0.272157245597672	-0.315937531474655	0.0116546913398058	0.112672965551443	0.379287611188993	-0.112482376987532	0.380099529606962	0.622714752839469	5.05510131602997e-08	0.175417482346606	0.169087723450004	0.234698080249992	0.0640964564288212	0.553921532929917	2.48465929203121e-06	0.11324299435813	0.376865471288927	-0.123110421861773	0.336424367252025	-0.0708148352667649	0.581282093643333	-0.461468253364906	0.000140856914708801	-0.528440761353233	8.52384594180991e-06	-0.119268621044234	0.351834209033395
BTF3	blue	0.0560456499300291	0.66263091846221	0.133101215440577	0.298368503663329	0.0821821306060478	0.521962844208126	0.110008805888189	0.390731318220634	-0.317523485148056	0.011219425065298	-0.0288379234733296	0.822479562642167	0.0226798935968636	0.859953068566948	0.727317575368586	1.46968579129508e-11	0.337191039054264	0.00688379400622919	0.179785702698848	0.158555338043986	0.359461101864782	0.00381112098434476	-0.109710629031777	0.392024716008684	-0.00332960880249576	0.979338063072905	0.139045421302888	0.277112692138822	-0.319978142717879	0.0105734989866937	-0.547577971284393	3.40938303896263e-06	0.0702687725865085	0.584207292895165
GPN3	blue	0.0725413434264814	0.572077626716542	0.127823694554608	0.318107130813486	0.269564022923401	0.0326407914559574	0.424364369291315	0.000527850204077175	-0.3717657233506	0.00269949669123953	0.26425893905523	0.0363626156210743	-0.00583696076578095	0.963786837215713	0.686226449657589	5.38670918492844e-10	0.613054802010259	9.24283750530604e-08	-0.0918036419084986	0.474244252049336	0.177120351704113	0.164922624221163	-0.25806269920525	0.0411494053675199	0.171757481907324	0.178299261577261	0.2552828148042	0.0434601127717834	-0.114021525668751	0.373572442403192	-0.4114938616573	0.000806708521638828	0.244685702221046	0.0532692480846182
CNNM4	blue	0.105810392346985	0.409174815313666	0.00736298047709113	0.954328283334736	0.0292893129481493	0.819747127532458	0.0222559127977056	0.862545469133777	0.0939414657401079	0.463968574229131	0.0907775068768559	0.479219439836543	0.32934131486939	0.00839658243010561	-0.416605470469248	0.000683014865682094	-0.172605023577437	0.176134437272456	-0.173372713456779	0.174190124073635	-0.081676725148718	0.524534290326784	-0.211400321353564	0.0962738466116737	0.0808879714977525	0.528559984362001	-0.282325854104983	0.0249718121300261	0.0477069204162326	0.710420962352955	0.307873148583692	0.0141011448698386	0.410728627315049	0.000826876657523773
PAK2	blue	0.112764045761288	0.378899971841531	0.268309546605128	0.0334908405093905	0.184561760399195	0.147602706801885	0.211510244697737	0.0960968928906798	-0.392847209685876	0.00144864621921739	0.33660159976798	0.006988459198996	0.172924260672349	0.175324004110537	0.574690770066267	8.41364786132597e-07	0.356225893600756	0.00416373096487479	0.274191803586887	0.0296591894909796	0.525362995762207	9.8265409593934e-06	-0.171759845354406	0.178293198044086	-0.0380284175567947	0.767303476533605	-0.176941217645559	0.165357194482855	-0.389021820161717	0.00162680484572169	-0.581197692962779	5.90069073086026e-07	0.308045013831384	0.0140447254798035
CIAO2A	blue	-0.059994149076692	0.6404467641879	0.256155338421168	0.0427236146285866	0.181238046400976	0.155163141996635	0.0120477876418804	0.925335712454359	-0.270223181744885	0.032201406780749	0.195334134815549	0.124982920324365	-0.149931445279494	0.240853142456701	0.707820099437166	8.76537764335775e-11	0.290851437198859	0.0207461199169641	0.111455407914343	0.384492379079465	0.343286697713489	0.00587936502711549	-0.0206516018950137	0.872367762678386	0.115666327547739	0.366672604761807	0.10209514359499	0.425909155802177	-0.338278927285222	0.00669422186845382	-0.503191097738177	2.63055076267621e-05	0.0231872273651115	0.856852947815401
CISD2	blue	-0.0873327645555566	0.49612239917003	0.0222831248033107	0.862379039591265	0.135355874873995	0.290184430186269	0.0561675487384795	0.66194158328592	-0.340485132864231	0.00632377413010861	0.322201355399096	0.0100165605887087	-0.155933504832595	0.222320556936425	0.675489714377946	1.25544946025378e-09	0.415212557359115	0.000714893091279108	-0.119048123146364	0.352731671471235	0.263883967270244	0.0366385074535306	0.0147464497296438	0.908676046453206	0.144615257439769	0.258131302115838	0.272764996974236	0.0305530754328421	-0.232666652840516	0.0665019065493206	-0.286653404484888	0.0227440053783537	0.0647882578614032	0.613928505027142
RCOR2	blue	-0.0689297264532764	0.591408544569579	0.341823773845919	0.00610787818385044	0.0763675224802331	0.551923636686781	0.312519008946498	0.0126428404954441	-0.177550648373351	0.163882173032422	0.0289845667678733	0.821591642118799	0.177577087173418	0.163818402039537	0.247648489515297	0.0503607568810395	0.370168035922033	0.00282524628908161	-0.133594926211653	0.296563681983579	-0.0437878619113883	0.733284937645908	-0.273673076809341	0.0299815977397514	-0.0989594698833958	0.440331019215468	0.175938790054254	0.167804551829857	0.149013089485227	0.243779667369969	-0.0905564606776956	0.480294801166016	-0.0162111703109237	0.89964978888827
GORASP2	blue	-0.0146246560248899	0.909427127239637	0.0867083816243391	0.499219028470317	-0.123213689033796	0.336016086114738	-0.144458962079357	0.258651642251428	0.0692294869653119	0.589793011298881	-0.113588671721183	0.375401177204528	-0.00830450260335739	0.948495598566513	-0.397685929257632	0.00124849280153757	-0.10682710991199	0.404662689366651	-0.00509747257459092	0.968372191224501	-0.0251155827433626	0.845089536505947	-0.221587152097094	0.0809252724545552	-0.042219585965213	0.742500682532431	-0.4072183827247	0.000925360729382713	-0.0944111131934442	0.461727475215439	0.228640264302677	0.0714836996848601	-0.0608770940975907	0.6355277478209
C18orf21	blue	0.0364515614210175	0.776697139905682	0.12434317716766	0.331570814403291	0.103742556371456	0.418441272555595	0.177793991087195	0.163295913148254	-0.33608545108559	0.00708125210132287	0.0395487321150862	0.758278086611771	0.031145333653069	0.808534665994103	0.796451205908335	5.97732878349204e-15	0.336147113661372	0.00707011000443017	0.105067500190205	0.412490099666356	0.244099498697632	0.053860614241021	-0.0589439061619854	0.646317929434339	0.042555240029819	0.740525179974691	0.281153443129071	0.0256061516870239	-0.247544418557132	0.050460674304889	-0.553114248684573	2.58768019214198e-06	0.101773818721336	0.427374539704785
DERL1	blue	-0.0594841172229371	0.643295279599968	0.244202027786888	0.0537567983405672	0.225294378294312	0.0758465746794882	0.341829235585756	0.00610701074183187	-0.269123367988506	0.0329373083079463	0.159344902588272	0.212242686486264	0.134500728278095	0.293270966675399	0.414544812429104	0.000730647899958226	0.309461128690519	0.0135871972624734	0.105805291575834	0.409197525537263	0.356669216188206	0.00411376642953263	-0.259021084031716	0.0403766891444632	0.0530596424910784	0.679602558442609	-0.261411294044919	0.0385016810116674	-0.206983377019325	0.103596852592903	-0.483358056151217	6.00095360433333e-05	0.362953904717431	0.00346037354724062
GTF2H1	blue	-0.00126024523457377	0.992178799045203	0.145245691366281	0.25603964316114	0.113552394356899	0.375554687453604	0.174674237093041	0.17092957310603	-0.419383275379308	0.000623258076036768	-0.0282250874424731	0.826192652944768	0.102460474831498	0.42424656202302	0.660378956268657	3.89804879490139e-09	0.513092988100404	1.70900983264257e-05	0.230244878416163	0.0694637377025213	0.591286235792841	3.35190428163044e-07	-0.20997974291729	0.0985836256932353	0.109841603435361	0.391456278466789	-0.212884751779915	0.0939055895034323	-0.447048396079573	0.000239640927751168	-0.561307441578789	1.7048086279972e-06	0.115679355526391	0.366618264464215
AK3	blue	-0.168328199568848	0.187255628431062	0.210319892732319	0.0980266714017457	0.00854678564451649	0.946995089706037	-0.0344667254166133	0.788566490604026	-0.314269683838029	0.0121281171879898	-0.0751648358072824	0.55822187435314	0.208019812127284	0.101840913697715	0.606399517507365	1.38455027859801e-07	0.204089615423984	0.108623799609279	0.212124337503992	0.0951129966512086	0.50481248259118	2.45342971574109e-05	-0.0325103899087662	0.800312450489444	-0.0838311722131096	0.513616896916348	-0.147804386552772	0.247668434124842	-0.401654951380915	0.00110329389882472	-0.521477287789006	1.17361047087633e-05	0.0966460845833762	0.451143664759448
AKIRIN1	blue	0.111510243452916	0.384257058189465	0.271528555252326	0.0313458423568152	0.134597645423706	0.292920081924331	0.218154395141883	0.0858645602501036	-0.307930501379058	0.0140822956299022	0.129179730130751	0.312957517764025	0.187126978437735	0.141957975895695	0.324469107495056	0.00947488796108161	0.125695855263534	0.326296173449404	0.00251908701137266	0.984367039432901	0.13957823880838	0.275257825521678	-0.168970411313971	0.185554161342	-0.0266366250224329	0.835834399715011	-0.0704181000095882	0.583406698446897	-0.112968930529201	0.378028847208123	-0.353386098425778	0.0044967142616801	0.262346528626659	0.0377879490273288
RPS15A	blue	0.189103290799163	0.13772058828098	0.176991101793952	0.165236093701449	0.0994144977113565	0.438221435309116	0.124954261179077	0.32918132919135	-0.0798439054887512	0.53391224642133	0.0223001547479907	0.862274886906317	-0.0680610004502256	0.596101629867571	0.246155460391293	0.0518097723465791	0.0305494073814925	0.812130672259346	-0.0604346634270843	0.637990651148881	-0.13153876787497	0.304127267430503	-0.0411029503850656	0.749084523842008	0.0986445886549481	0.441794179137293	0.202683294032021	0.111133782277632	0.0735688358550705	0.566632056966289	-0.110299989028477	0.389470699929523	0.0387814421879644	0.762829194168315
NUP107	blue	0.115666977933885	0.366669891855175	-0.0452253457155989	0.72487053827362	0.078813843998062	0.539218744099035	0.234512940367839	0.064312740598145	-0.288289674371345	0.021946711072423	0.0752690959920997	0.557674537702645	0.131187250681778	0.305432718001656	0.573827518150271	8.81408158644653e-07	0.471838300746916	9.47008520122775e-05	0.151720741560654	0.235220714737333	0.347160098675093	0.00531022016667682	-0.217535571129381	0.0867797182651611	-0.0766594894330299	0.550399813006117	-0.10693859485903	0.404169698395734	-0.225670008145037	0.0753464609874043	-0.44902697978036	0.000223099107819599	0.238014371854073	0.0603205325803575
SLC16A1	blue	0.0373652269989954	0.77125026694093	0.193642489182108	0.128348998123382	0.174794730910907	0.170629984212049	0.274826302253117	0.0292687823296919	-0.216126536502727	0.088892138330228	0.225440923799617	0.0756511506757284	0.140931594917991	0.270583689539598	0.375963792396609	0.00239251440456446	0.42347335969339	0.000543875346440398	0.0645104208777516	0.615452403453075	0.134283426164984	0.294058699850356	-0.419736831133385	0.000616002677878386	-0.0236096528777702	0.854273308629707	0.0534573603627769	0.677332648895924	-0.0581250423984662	0.65091059030906	-0.292784354757115	0.0198776166022466	0.117611328731293	0.358614190748248
ACAA2	blue	0.28508738867786	0.0235299154248369	0.26990163354562	0.0324151242554897	0.502708534884852	2.68551172544789e-05	0.290317584934616	0.020991600733302	-0.246895116894945	0.0510877256920928	0.20772671482809	0.102335122324456	0.219728497696375	0.0835709307061501	0.268647802294561	0.0332598359812265	0.348008519363961	0.00519223904907961	-0.238693204322438	0.0595702398651377	-0.143931315352741	0.260413522848635	-0.347243147010685	0.00529856817344052	0.134927758537155	0.291726983263937	0.263323537070634	0.0370540933914435	0.264394556537517	0.0362632588374145	-0.0932733664285132	0.467166812073883	0.261064952431079	0.0387688133460124
UBXN7	blue	0.100106450479791	0.435024316151419	0.159383807902409	0.212129641172168	0.291238056919932	0.0205698681646857	0.275634367442622	0.028777830030874	-0.372426443184121	0.00264896782371946	0.100688668972526	0.432344418628147	0.367376199372463	0.00305754830727446	0.487385565814557	5.09639840315666e-05	0.350416168942654	0.00486991273563142	0.278918691652719	0.0268529569299169	0.518222632032481	1.35955504662155e-05	-0.212402485044706	0.0946699474183194	-0.154871849464723	0.225523946779765	-0.363092866278563	0.00344703186806474	-0.356056443552899	0.00418297012238345	-0.57453357510941	8.48526968748059e-07	0.336482938541265	0.00700969725888447
PM20D2	blue	-0.0739660637048584	0.564533320964597	0.160382272819648	0.209242951837241	0.202114993324529	0.112160650789106	0.16037476099334	0.209264565369441	-0.334885181629929	0.00730121723167797	0.118560610728807	0.354720934570778	0.184988749347023	0.146651696555188	0.489388922817066	4.69500632752405e-05	0.484905817292944	5.63711141280818e-05	0.0632929163140296	0.622149273893471	0.428653916408107	0.000456540588237479	-0.309094021380365	0.013704554510693	-0.0862371949416569	0.501562491578938	-0.230720061069602	0.0688744087356072	-0.25654376579823	0.0423990689422911	-0.400004267838899	0.00116172246050586	0.251025959452246	0.0472048275669274
TMEM9	blue	0.00327344493542391	0.979686514713419	-0.253769383835066	0.0447623908816794	-0.263671561371241	0.0367955586621979	-0.3485134781618	0.00512312125483364	0.357846379112644	0.00398365978886353	-0.176088311350136	0.167437832412059	-0.355768875380496	0.00421580027026483	-0.531143783993878	7.51433555169712e-06	-0.536226889620801	5.91093034569182e-06	0.253161370479936	0.0452945325487896	-0.319399792265839	0.0107227103417236	0.320759504009287	0.0103747735714194	-0.196729175839306	0.122257880854824	-0.0097734913696042	0.939400769469721	0.282167116015527	0.0250569138545604	0.383585591750028	0.00191382148404748	-0.402696537102108	0.00106780230807111
LDHB	blue	0.0194544294055641	0.87970998414439	0.103629375151482	0.418951916483857	0.0960986070319963	0.453723815722836	0.341339245876075	0.00618526354320134	-0.320715234381848	0.010385945537646	0.0297588646634112	0.81690701260827	-0.0480079950436149	0.708674647649867	0.500632648629375	2.93430040324958e-05	0.403883330613787	0.00102862033976105	-0.102042470626799	0.426149171771204	0.119071625920483	0.352635944150937	-0.152624149692079	0.232411743317373	0.0310769480530697	0.808947127424481	0.137480774268083	0.282607513678439	-0.106433870073822	0.406404409918121	-0.380940359862189	0.0020692381405733	0.0836786382841937	0.514386031605158
TBCA	blue	-0.057037517167865	0.657030068938069	-0.0114405058644964	0.929089311227354	0.173645128532884	0.173503955138207	0.157281377403908	0.218299507639632	-0.256722173860126	0.0422506852290147	0.122486247628588	0.338898748190786	-0.123850689311161	0.333504496396365	0.734094220680971	7.6197560177556e-12	0.361893580374474	0.00356369308088532	0.0328707366067189	0.798145511143291	0.249370928670658	0.0487304114406706	0.0723622686243543	0.573029174400274	0.062765741201221	0.625058527108596	0.408126424864053	0.000898917333599039	-0.26117312975975	0.0386852120684338	-0.424908769085447	0.000518271324742557	0.0270115386580435	0.833556500387475
RSRC2	blue	-0.028381636647354	0.825243778607408	0.232161640135439	0.0671110160965896	0.103316376033521	0.420365946297444	0.050138526711499	0.696360089153296	-0.519583911907354	1.27867877746197e-05	-0.00762265128847996	0.952719383789842	0.0870616221417515	0.49746590208229	0.717853252521158	3.56252618702853e-11	0.377248252909107	0.00230502708826446	0.287462084906736	0.0223469503789407	0.625585084721943	4.20851864420572e-08	-0.0388228133419344	0.762583599508696	-0.205724886548266	0.105760439214461	-0.154057281590857	0.22800347536181	-0.441159211416854	0.00029573891125351	-0.60739503201673	1.30410422696456e-07	0.178654816374514	0.161234391593806
CCNL1	blue	0.105198730059353	0.411903337331037	0.0485766467137272	0.705380390226772	0.235449978928181	0.0632240845575965	0.00748869769248555	0.953549326479065	-0.108671655862098	0.396551202797839	0.0786205937222933	0.540217161033308	0.0874199614638309	0.495690742479736	0.508642847835713	2.07798665746052e-05	0.281193837775994	0.0255840720125873	0.221530244643656	0.081005279924631	0.336967787841894	0.00692327347111888	-0.178797115796272	0.160895464624426	-0.0513724701321643	0.68926313526268	-0.119049149029718	0.352727492690969	-0.224667305469835	0.0766873408355681	-0.359969213799695	0.00375821422821084	0.205672607008024	0.105851068095269
HMCES	blue	0.0345213196207849	0.788239361791762	0.0181153043820017	0.887934734761353	0.0236639378442842	0.853941914455839	0.265878843892983	0.0351905054229948	-0.11256417251241	0.379750948378643	0.141684550159913	0.268006286328307	-0.161125199187088	0.207113137750739	0.490184821215714	4.5438128060516e-05	0.420087389237107	0.000608884526902397	0.0500841008493652	0.696673719463248	-0.0257937128920773	0.840960641307498	-0.024016128221458	0.851792505943501	0.0335918261566323	0.793813816351812	0.49694915164563	3.42900961486241e-05	-0.063767221470633	0.619536695503718	-0.127739011671539	0.318430503966469	0.173990389131579	0.172637133074586
UBE2D3	blue	-0.0554568984625302	0.665964211543433	0.00785896248414054	0.951255381685509	-0.126247621787814	0.324159968227304	-0.0628913761146597	0.624364682521658	-0.426616381983783	0.000489241090423377	0.117081225593387	0.360799639935331	0.0340465464396201	0.791085418544937	0.713405961497694	5.33486454302512e-11	0.246561355677009	0.0514125168151856	0.343301065008281	0.00587715858724808	0.720477364833554	2.79712476851238e-11	0.0858374146473817	0.503555257239925	-0.0319409148983694	0.803740031687347	-0.145937585535603	0.253757320495742	-0.572722961232481	9.35255679086711e-07	-0.640116940089038	1.6158711496464e-08	0.086962617540932	0.497956937475039
SMIM26	blue	0.147113216299301	0.249911068135071	0.189200021068521	0.137515658297389	0.272184285540257	0.0309232925132363	0.126550857364132	0.322989759878445	-0.114903115476522	0.369864539552891	0.238069988047676	0.0602587758342247	-0.175353433670143	0.169245869646626	0.683190711799593	6.86749417843629e-10	0.220454839846453	0.0825290208097708	0.0151924576835431	0.905926276674531	-0.0510254654772142	0.69125625112303	0.107307705143233	0.402539980778294	0.0279379851088057	0.827933476961628	0.495262190974311	3.68043111057079e-05	-0.04942120742358	0.700497703285682	-0.345318448741065	0.00557447445020537	-0.0490061307621109	0.702895906411353
COPS2	blue	-0.160911588684649	0.207723936602253	0.0498105812107581	0.698250647539095	-0.306317911850867	0.0146206216815189	-0.00945995918594508	0.941341308081147	-0.362795622548987	0.00347562600166837	-0.186115967886716	0.144163068190047	0.0750487501377376	0.55883159097678	0.610437011305216	1.08472613738473e-07	0.262314913887551	0.0378118955693412	0.448068765791368	0.00023097507318176	0.694410543571094	2.75770481427891e-10	-0.0112701981948698	0.930142259998212	-0.207421162162129	0.102852311730671	-0.177109043617424	0.164950032255086	-0.551766731393684	2.76859171373358e-06	-0.622574689139439	5.10027454728064e-08	-0.114359909756066	0.372146578511251
GNB1	blue	-0.183132923260749	0.150818511515374	-0.0337625943016375	0.792788888449716	-0.150492329942588	0.239077687400463	0.0545972248970514	0.670842929691133	-0.0622524016281305	0.627896913066576	0.087760871322815	0.49400499174048	0.11771018613305	0.358207532593955	-0.367031428987079	0.00308738297046838	0.0908773942766503	0.478733921239299	-0.190195154453781	0.135420691115897	-0.0139555573888836	0.913554734141902	-0.143805472427325	0.260834921745065	-0.0710685440022541	0.579925280436765	-0.204115021929512	0.10857886005624	-0.0647312894702725	0.614240836763573	0.164656736357756	0.197198730326341	-0.0409259721501459	0.750129665608989
GRIN2D	blue	-0.22430045996174	0.0771826242198424	-0.17351266324851	0.173837367053624	-0.184818300616883	0.14703077854906	-0.184451745486569	0.147848480317891	0.220876717536053	0.0819285839638781	0.162246989711409	0.203926345454368	-0.1971806929138	0.121385668374478	-0.315501593851769	0.0117768644618709	-0.194550751318362	0.12653327483677	-0.0719426201617993	0.575261919389804	-0.143831721338791	0.260746986434757	0.0253969515163275	0.843375870963522	-0.0226279021910353	0.860270887735599	-0.0694955994393987	0.588360485414765	-0.0541911675822905	0.673152067549614	0.21522535756118	0.0902642260299493	-0.0855374050131926	0.505053373808928
CSTF2	blue	0.109669866434323	0.392201727948177	-0.136126423575089	0.28742156554404	-0.0717322671231255	0.576382611985805	-0.0737418844606366	0.565717313774815	-0.181386433652208	0.154819607532099	-0.030842327666489	0.810362611452019	-0.0198281785947114	0.87741667913533	0.299671423298888	0.0170301800344143	0.346767978634627	0.00536554140368634	0.0436601406924566	0.734034092376021	0.279135898730905	0.0267295728571101	-0.0859185844549984	0.503150324451084	-0.00989978341661047	0.938619211065811	-0.164250321251383	0.198322123671826	-0.214594388837647	0.0912347567970163	-0.153104161043736	0.230928723321238	0.0274870536828136	0.830669328401654
CYP27A1	blue	0.150734024780562	0.238315396029313	0.257309007161027	0.0417656292369704	-0.0336725433544184	0.793329318979464	-0.14778544041616	0.247729724764541	0.267037806768523	0.034371356448486	-0.0357867074198544	0.780667465081909	-0.0284964366472682	0.824548112213572	-0.373536657147072	0.00256595933088355	-0.318991653807237	0.0108291034045887	0.082126092574251	0.522247647505895	-0.312106483072728	0.0127668379848659	0.154050910742387	0.228022942442072	0.183241959534821	0.150571289619028	0.0125215638757321	0.922408430216128	0.16214878103328	0.204203939573213	0.400836639336902	0.00113191972858672	-0.102845848571553	0.422496773725964
MCTS1	blue	-0.124650616645087	0.330367288778154	0.0848907908340424	0.508290050945517	0.0352277701094575	0.784009609783644	0.0785791800997691	0.540431239515058	-0.373246811015868	0.00258740377135512	0.036844796975457	0.774351512722894	-0.0286527706426628	0.8236009738067	0.735553871526523	6.59718764315301e-12	0.425929606255202	0.000500734049569099	0.0821241537504467	0.522257502625785	0.393988832112595	0.00139898635493361	-0.047481621293561	0.71172872965939	0.020480911149176	0.873413963343137	0.182758970827571	0.151668679038313	-0.401140431876875	0.00112121538478442	-0.555092569899051	2.34202094026238e-06	-0.0447207705276575	0.727820469981355
MOB4	blue	-0.160211512435126	0.20973466467081	0.0766359504165296	0.550522592115678	0.0265227103222446	0.836526789318495	0.0155093831488771	0.903973004539598	-0.508073829717087	2.13016372052433e-05	0.196639107794078	0.122432438656275	0.128568974800568	0.315270228978946	0.680426730973587	8.54557558619061e-10	0.329669824785807	0.00832789269914791	0.309617784100825	0.0135373816351875	0.681750969268902	7.69807310231954e-10	-0.0551521981363913	0.667691847417727	-0.143039800425241	0.263408768802783	-0.13706431940595	0.284082096747477	-0.512243629667776	1.77435343225723e-05	-0.630853289242338	2.99162884346674e-08	0.187965242961621	0.140148892460967
PWP1	blue	0.00318595352332367	0.980229336090287	0.0500724258505988	0.696741003507249	-0.0841051893780307	0.512236664757886	0.183256920118591	0.150537392461164	-0.231860190150703	0.0674767320889699	-0.047021720793473	0.714400825007817	0.0902264203706558	0.481902789007748	0.439068389254775	0.000318378299853219	0.43251838606199	0.000399924531426443	0.177638951551062	0.163669254998434	0.299127175656872	0.0172417298200748	-0.192543892034136	0.130571534089346	-0.17335277680444	0.174240418729421	-0.00035657219816683	0.997787047466679	-0.180105186490255	0.157804472872415	-0.403603007790613	0.00103775631308951	-0.0952051352004173	0.457951946184989
SRP19	blue	-0.15715023965063	0.218688471899934	-0.0740187050008079	0.564255466960309	-0.045992127139197	0.72039527987574	-0.0581414223818646	0.650818594393134	-0.35653899124578	0.00412838807243007	0.0537242286337576	0.675811140756057	-0.0948781576544279	0.459504656068961	0.745691167602454	2.36113962580518e-12	0.25868893441962	0.040643121251653	0.176668950025985	0.166019310486816	0.363371200808079	0.00342044622373992	0.14446294707411	0.258638366565506	-0.0399885375695954	0.755673089203956	0.202976025298564	0.110607674654738	-0.36216456799517	0.00353703065703552	-0.474763823637645	8.44702311419271e-05	-0.0876382011504487	0.494611233544344
CRIPT	blue	0.237742005966175	0.060623709391085	0.21486352999683	0.0908197789135797	0.359140377784723	0.00384485484574068	0.115235334031725	0.368473058451394	-0.311960256369135	0.0128110421794788	0.260331510421752	0.0393395859329039	0.01288410689401	0.920169105448066	0.695714494496255	2.47360719598468e-10	0.249733327496299	0.0483929515408921	0.226598510885791	0.0741215120793987	0.314600229047726	0.0120329919421581	-0.110155678983904	0.390095159126371	-0.0341238448733117	0.790621862154451	0.00330355521747497	0.979499704147248	-0.309051147852149	0.0137183171242852	-0.582183301777	5.588196988344e-07	0.310165648123335	0.0133643990011411
NT5C3A	blue	-0.0490009433568757	0.702925896174707	0.140261026711602	0.27289298176352	0.0419504340641222	0.744085980970005	-0.014833850817097	0.908137108030603	-0.313278246173379	0.0124173436342164	0.0238104237837754	0.853047785305159	-0.0820533164146496	0.522617635576383	0.497167323707213	3.3976811486061e-05	0.189644392728953	0.136577170317592	0.181197233268056	0.155257728233044	0.349605568112544	0.00497640471056697	0.138636422479456	0.27854213720972	0.11743275171631	0.359349499399209	-0.0236998358692544	0.853722781094515	-0.324458307250667	0.0094774060834248	-0.331715056110833	0.00791116864978327	0.14079332647439	0.271058783841371
SEC61B	blue	-0.217892841300586	0.0862504312208359	-0.103298894407517	0.420445003201651	-0.288181714795088	0.0219985751449856	-0.215877733732957	0.0892693042229696	-0.0875510978665039	0.495041937457709	-0.188900624989053	0.138150694557572	-0.258114724160071	0.0411071479842086	0.427892382367755	0.000468522312627969	0.00495548270614303	0.969252750915587	0.170633283450503	0.181200435711939	0.297152851642332	0.0180281217058391	0.400130933421982	0.00115714211754979	-0.0860631157906787	0.502429714761415	0.203263596016944	0.110092711385781	-0.357561094739209	0.00401485198368804	-0.332718297443705	0.00771349638212357	-0.356844978174143	0.00409410455167382
RPA2	blue	0.00825167420335559	0.948822799583236	0.00832523971819673	0.948367162291248	0.00813684404061665	0.949534047240045	0.183511392185255	0.149961687278015	-0.247191805772687	0.0508004188896206	0.200363671041175	0.11537105255005	-0.0372010308570328	0.772228330425453	0.597352752505052	2.36335616131239e-07	0.548079267596078	3.32597767328238e-06	-0.0498828976212706	0.697833596468822	0.108887521860888	0.395608218148267	-0.187343204648375	0.141489666579992	-0.0283883506320476	0.825203089433543	0.493580649750449	3.94793122729771e-05	0.00442427123237628	0.972547410237139	-0.224559085759514	0.0768331863600033	-0.0282898284117406	0.825800215586632
HSD17B11	blue	0.245730470588169	0.0522283960243293	0.109549168032118	0.392726138966325	0.389583143320735	0.00159948870886868	0.197651100608703	0.12048202034883	-0.108696051648652	0.396444566480527	0.186012261798349	0.144390699041671	0.0147661904106829	0.90855431655505	0.365889133634442	0.00318808925295581	0.269929941603794	0.0323962618232007	0.0844841062176685	0.510331162601894	0.14147822127805	0.268710918304899	-0.169590838645048	0.183921024329394	0.201216933668874	0.113798219724227	0.0333722930803556	0.795131934990741	-0.109867531336482	0.391343807546969	-0.268799011282799	0.0331570018465587	0.0296564567563566	0.817526235151614
TAF1B	blue	0.00953093813827649	0.940901969297353	0.232351224154669	0.0668818307999495	0.241182730506524	0.0568830106930266	0.196713152132117	0.122288921976489	-0.426947376495285	0.000483788112249543	0.324186622726835	0.00954094220927899	0.0920729099378228	0.472943312922738	0.562704361175933	1.58595126921726e-06	0.399395252597049	0.00118397391528043	0.119913840605718	0.349216169972159	0.399295820567991	0.00118764307837209	-0.121897302928749	0.341243884432225	-0.0531077774135858	0.679327685066537	-0.153038896609993	0.231129975085953	-0.295124742755481	0.0188676297432808	-0.509481828393492	2.00321527382182e-05	0.29649398450932	0.0182972813682679
ARMC10	blue	0.0241151531146561	0.851188352252849	-0.0506104599606534	0.69364269014962	-0.130850878663141	0.306685311516419	-0.0877208062565642	0.494202952550793	-0.359899236245102	0.00376546172436529	0.208120983713165	0.101670753131806	-0.0907899879718115	0.479158759163918	0.588405060533928	3.9471714579747e-07	0.0646222894265541	0.614838624522821	0.253034846579406	0.0454059190295099	0.50368813536185	2.57503278804529e-05	0.127448307226605	0.319542195414526	-0.0231416747273308	0.857131215132109	-0.00341745526055003	0.978793054161382	-0.470381138010873	0.00010021136309368	-0.542336141562336	4.40673846448037e-06	0.05240260022357	0.683358723393249
WDR3	blue	0.23172847843928	0.0676370245097925	0.122907566688198	0.337227289101889	0.0588410877751922	0.646893877856651	0.180244741449644	0.157477310088932	-0.405676898507854	0.000971863873516869	0.0293681852191639	0.819269901132461	0.0743737572259301	0.562383090869439	0.5771528262577	7.36334292538255e-07	0.407846356786627	0.000906999525648589	0.389262032504981	0.00161506436706169	0.543560849406834	4.15190974241606e-06	-0.288599546094694	0.0217984236497859	-0.159510812203244	0.211760906131804	-0.320990666359504	0.010316606222404	-0.359926029198819	0.00376268534660238	-0.537648548747735	5.52330689331289e-06	0.273151640773461	0.030308645223822
OSBPL9	blue	-0.0295667128562564	0.818068974476557	0.135106669478093	0.29108169391747	-0.0129667168912717	0.919658932784554	0.0107744059733772	0.933208230769918	-0.326801145517169	0.00894460575429033	-0.0784946712564868	0.540868217430944	0.139420521723624	0.275806013730973	0.527592892916259	8.86565869406804e-06	0.221788415456485	0.0806428135447358	0.225257183422607	0.075896239309533	0.602685159730386	1.72791613515794e-07	-0.103546582913448	0.419325679614033	0.0236985394485591	0.853730694681743	-0.389011030153543	0.00162733400446381	-0.437388544171685	0.000337701348423698	-0.565115598603087	1.39886542976707e-06	0.217998304247956	0.0860946774890279
CREM	blue	0.0120852947929812	0.925103933657468	0.0514374604500065	0.688890078852616	0.12070371866407	0.346027636239886	0.171586476352865	0.178738381467391	-0.30869818725285	0.0138320722344939	0.140486042495053	0.272116615018752	0.0551091768840086	0.667935914475116	0.597270397272776	2.37470890590617e-07	0.396133472491008	0.00130981519866816	-0.164747420511042	0.19694868658826	0.175550033555498	0.168760777181737	-0.131695163146393	0.303547616161033	0.311946223653989	0.0128152911922246	0.0930841445726021	0.468074791653378	-0.28651619749376	0.0228119623990572	-0.410676711831411	0.000828261294674778	0.0405955820724174	0.752081974309484
STK38	blue	0.127840579861483	0.318042677060158	0.49637509329562	3.51272382710034e-05	0.389624837152204	0.00159747624647429	0.210411599689251	0.097876932625919	-0.196417090424725	0.122863533911983	0.317555658398292	0.0112107427849808	0.154766417244719	0.225843818270615	0.442037178760105	0.000286678406426973	0.273045966828444	0.0303752874033379	-0.0844326999649766	0.510589462952161	0.0867259595640499	0.499131713869163	-0.183501351128892	0.149984372596427	0.177421201606116	0.164194664917894	0.102057345883765	0.426081381594471	-0.141637837311923	0.268165706446226	-0.279260440733669	0.0266590425906036	0.277012218219126	0.0279566440369468
IFRD1	blue	-0.111963692370594	0.382314425430661	0.31878575151331	0.0108831241369359	0.166329736252831	0.192622143750061	0.233970684056809	0.0649495972856087	-0.448905648332068	0.000224082606386958	0.278983135880164	0.0268162995795572	0.123933767504956	0.333177805422373	0.518209625130289	1.36035025665467e-05	0.291828461884339	0.0203031723368717	-0.142768176204093	0.264325940690963	0.280723874903121	0.0258419491924888	-0.0770437510860909	0.548397371932565	-0.0910453038441826	0.477918360813048	-0.0301994866090717	0.814244011197407	-0.265862874589467	0.0352019049329232	-0.366098248347529	0.00316943803355023	0.181961114018598	0.153494467305492
RWDD1	blue	0.00178341973246781	0.988932102000558	-0.00195591550302579	0.987861670706535	-0.0598921853745145	0.641015817696506	0.12319115909107	0.336105134846872	-0.318649852987006	0.0109189064053692	0.0979188099375429	0.44517697470111	-0.0682668857664255	0.594987888005896	0.720113096832522	2.89310863979358e-11	0.355588698763235	0.00423648601563694	0.0689214309933588	0.591453280416153	0.248147330110399	0.0498840675997174	-0.0316438577501855	0.805529438331185	-0.0525678731995002	0.682413170276107	0.34819633337788	0.00516643606272534	-0.283705110290292	0.0242425926482782	-0.446066567510591	0.000248259199511007	-0.0676513140262981	0.59832058999206
MRPS21	blue	0.175121498664564	0.169819458636715	0.0283444182605817	0.825469343783509	0.0246348680564718	0.848018960855152	-0.15179624891242	0.234985045864445	-0.0658404793613325	0.608171981331702	0.0719732042658164	0.575099060893823	-0.0933407970238661	0.466843477229801	0.340922629943808	0.00625248936909623	-0.120459364387311	0.347012093389973	0.425324803068055	0.000511057857906417	0.157670274297502	0.217148862077111	0.142083260334249	0.266648165247872	-0.210492198877728	0.0977454777617609	0.0741229721779002	0.56370530817277	-0.20475379418786	0.107453693850273	-0.357121175362146	0.00406337531876407	-0.147171684689248	0.249720822430759
EIF3M	blue	0.152660760802054	0.232298399775029	0.122553867659296	0.33863013699482	0.29109549487067	0.0206347104364869	0.188949436489807	0.138047012485253	-0.26621045712995	0.0349544804294962	0.0168034656744075	0.89600332786976	-0.0973417898564303	0.447876661420942	0.73042265028765	1.09035712468852e-11	0.505165408451515	2.4163715369062e-05	0.056530721513998	0.659889506432515	0.304614145857199	0.0152085092044426	-0.173294785410566	0.174386775082817	0.192813765774106	0.130022882661461	0.187943461075232	0.140195680671585	-0.242162944288498	0.0558523146156255	-0.496879521063638	3.43906439416841e-05	0.0643014067685101	0.616599885137868
COPS5	blue	0.0985891711335425	0.442051968545198	0.237769527541634	0.0605930186710365	0.197539800345418	0.120695361783122	0.210986162179478	0.0969428411747884	-0.352517473273237	0.00460315883370905	0.328079937146941	0.00866494188483202	0.0103879974227484	0.935598447229559	0.73849909380878	4.9184201506001e-12	0.473396709204338	8.91171775294044e-05	0.183140104263415	0.150802220493834	0.265472616360071	0.0354814431347006	-0.0875957285324065	0.494821225590055	-0.11744593279094	0.359295193455165	0.177878403651922	0.163092907502475	-0.233382589147012	0.0656460136554318	-0.46004941919629	0.000148574154406974	0.169370033262155	0.18450105143728
FKBP4	blue	0.14188620697557	0.267318807259547	0.0591565013194712	0.645127710069463	0.135610302498473	0.289270238520548	0.316389610903897	0.0115291539446276	-0.169732462689155	0.183549690155652	0.180917645494797	0.155906833355932	-0.176273096594879	0.166985435337717	0.341424495595117	0.00617158598653383	0.135050954952486	0.291282542567569	-0.0101341700564762	0.937168862562526	-0.0716913235133595	0.576600862940235	-0.175170722205402	0.169697607273406	-0.00876832982819612	0.945623181197679	0.23967129492236	0.0585024799574496	0.0296368239083602	0.817644960383199	-0.217002230382701	0.087574603505878	0.118069263022545	0.35673282123217
RPL7L1	blue	0.207555631805937	0.102624454392938	0.250371715382633	0.0478031514455093	0.239127190399769	0.0590945372489163	0.247083887161334	0.0509047717407465	-0.402849442375871	0.00106267971818973	0.0514146693320693	0.689020895678255	0.0868109753292009	0.498709528198822	0.729743258813732	1.1643655899409e-11	0.47511204687251	8.33228044254676e-05	0.347046073156343	0.00532625513150932	0.423472514008944	0.000543890764028905	-0.167040148618343	0.190701975531029	-0.106842235337476	0.404595783564453	-0.00245783583361091	0.98474710652433	-0.321452889944259	0.0102011451539109	-0.545158683634465	3.84010906653559e-06	0.153660208753623	0.229218998233858
COMMD2	blue	0.0310555431714915	0.809076239634077	0.211416835424292	0.0962472461758078	0.221185249990584	0.0814916570132767	0.33171192859798	0.00791179172762477	-0.407990061142473	0.000902844346747747	0.124798816099118	0.329788122281862	0.191829129237506	0.132033102874844	0.728031573827283	1.3726740269099e-11	0.555598455351246	2.28280358298724e-06	0.121081363475538	0.344509593453767	0.379560045271107	0.00215473753910631	-0.261615895791742	0.0383445902559777	-0.066704084192958	0.603464955616765	-0.102976199166563	0.4219058518055	-0.352413153417183	0.00461609104636413	-0.575132296175327	8.21550117392506e-07	0.367778901745348	0.00302302530615472
MRPS28	blue	-0.11390853722624	0.374049280099798	0.20089101120968	0.114397042908069	0.193861667055675	0.127909038289689	0.236263665102805	0.0622908315468444	-0.231500516893486	0.0679151741789166	0.537987969981635	5.43433700894942e-06	-0.0471123749321323	0.713873838510809	0.626849551763431	3.87976772715343e-08	0.362141098125486	0.0035393328338683	-0.0623171180122001	0.627538782656854	0.0619027771662687	0.629833156831387	0.0401686666535181	0.754606952032851	-0.100591556207628	0.43279077070146	0.457421597801583	0.00016390066246202	-0.0618617109679358	0.630060747396064	-0.263114772487467	0.0372098995086008	0.1652269457809	0.195630252756082
MRPS16	blue	-0.0129733944798385	0.919617695560086	0.321968311559686	0.0100737197721811	0.181048480651115	0.155602830315531	0.386135882326076	0.00177396448775141	-0.3601999573916	0.00373440387903902	0.279219685440151	0.0266821057378851	0.0519267295576287	0.686083957540012	0.627756517713849	3.65907662224582e-08	0.564505318375542	1.44415571675387e-06	0.155297036805145	0.224237169787416	0.266966888967286	0.0344210203163749	-0.173919822136577	0.172814043500225	-0.126614480090484	0.3227445764358	0.203292868113781	0.110040396543179	-0.163841606380145	0.199456469018903	-0.410230099917342	0.000840259770706464	0.0896381778495955	0.48477582774038
PRRC2B	blue	-0.10736691068037	0.402278931002957	-0.136479317180519	0.28616203537809	-0.164108365313879	0.19871558488124	-0.0266037588920553	0.83603415198001	0.0516203723025807	0.687840527307927	-0.205839231582646	0.105562426275975	0.398000444423762	0.00123638889103856	-0.47787479612171	7.47155319303976e-05	-0.0551208594029379	0.667869634122461	0.0619793727407526	0.629408752566217	0.100185565578339	0.434659608737329	-0.167074463438005	0.190609575443954	-0.0993615222257763	0.438466746504774	-0.385159015489911	0.00182641484138022	0.0725674943998584	0.571938729891166	0.189410844369908	0.137069808618658	0.0801260429156165	0.532463279402419
USP1	blue	-0.0321970253284136	0.80219808342338	0.327820790358212	0.00872099188885445	0.226147300416848	0.0747147846257673	0.384588121693353	0.00185770676950123	-0.547462332434754	3.42889847593646e-06	0.327718427248376	0.00874321855243505	0.106614710052544	0.405602900166201	0.641797708424419	1.44180656579344e-08	0.670278407226358	1.86943303876039e-09	0.0335693560128579	0.79394870508778	0.406954268914686	0.000933182901370636	-0.338638650923547	0.00663255222838964	-0.0489962627813881	0.702952956208	-0.00128946567136943	0.991997460117354	-0.243899164143809	0.0540639340896138	-0.446042802464139	0.000248471272985256	0.328408927459638	0.00859423808417688
PRPSAP2	blue	-0.10254302076608	0.423871415138475	0.116284569726268	0.364099288158972	-0.0900646622311336	0.482691931450679	0.135508666776152	0.289635201757215	-0.438590518370149	0.000323769842956896	0.0812763549579395	0.526575811055029	-0.045903453488619	0.720912342475059	0.652109529235145	7.05470275847022e-09	0.42283448035609	0.000555636467939996	0.0705235807022459	0.582841481734745	0.335257225275353	0.00723240472000012	-0.0921106568707975	0.472761095931042	-0.130078280929359	0.309574883872165	0.283157605978335	0.0245298771659514	-0.260921106304033	0.0388802118664531	-0.378725739446668	0.00220793428924399	0.0318939323752985	0.804022977517187
TCEAL9	blue	0.155974612557359	0.22219716264309	0.140506686731451	0.27204546060059	0.440556068333526	0.00030211396710683	0.142586753171257	0.264939731958711	-0.348925934741262	0.00506726790542962	0.152345992134017	0.233274135256409	0.117309340473418	0.359858196895121	0.599164743877584	2.12613246119108e-07	0.365840711545423	0.00319242196482626	-0.0481714272494985	0.707727320683288	0.176327999661609	0.166851192685876	-0.252520389912704	0.0458611466864595	0.0386841782741769	0.763406680857053	0.0203607881037948	0.874150353122539	-0.221874436939002	0.0805223268785929	-0.486977293215387	5.18199300540903e-05	0.0617394476897726	0.630738538211582
C5orf22	blue	-0.139876100375827	0.274224506688637	0.0732390630895362	0.568377163970532	-0.0606608969848514	0.636730775261688	0.0499800269791869	0.697273588355843	-0.552019769118496	2.73374265722723e-06	0.122649877989421	0.338248978277846	0.161433399227637	0.206234110612509	0.608830392790937	1.19583862986134e-07	0.353582423591864	0.00447295928144348	0.343664154009839	0.0058216386859998	0.689128830382596	4.2588223408618e-10	-0.114491192566528	0.371594273343676	-0.266709067701272	0.0346020770491862	-0.330839749802473	0.00808723252479011	-0.512366292652099	1.76477539131163e-05	-0.599725913798985	2.0573375650185e-07	0.233817433939912	0.0651304994608083
METAP2	blue	0.228276704684569	0.0719478244543319	-0.000539091693834683	0.996654303341761	0.131983636059637	0.302480321910382	0.229907480596779	0.0698846298054217	-0.37391757721557	0.00253801775959165	0.170082823229349	0.182633382639194	-0.0212365616843434	0.868784078888627	0.633404678391359	2.5299864014933e-08	0.500606516954336	2.93756406314443e-05	0.11176673596775	0.383157489251785	0.296994262394223	0.0180925974546029	-0.235695498377947	0.0629413079301299	-0.0395070958811322	0.758524840070968	0.0583569023069737	0.649608864475507	-0.239848169385036	0.0583110552240636	-0.468626310683516	0.000107238650270842	0.118125680811556	0.356501455683761
EIF5B	blue	0.151274467036449	0.236616930784485	0.123178653668405	0.336154568439773	0.237522744017611	0.0608686685644287	0.147588810585754	0.248366432396569	-0.423300867576123	0.000547028262306281	0.355984037411415	0.00419121497900095	0.0537547915068614	0.67563697350687	0.720373200808648	2.82425720721125e-11	0.401752086940157	0.00109993964763066	0.0916906573111214	0.474790695300619	0.35179004912372	0.00469400552077477	-0.248871106691727	0.0491989960200201	-0.0837493671902395	0.51402931668624	0.0747156689860747	0.560582781567744	-0.286457832715256	0.0228409218965541	-0.544936571490965	3.88210231404593e-06	0.186699333645537	0.142887599110268
GTF2A2	blue	-0.109084367589254	0.394749474079494	0.0611992785489636	0.633736694471547	-0.0593600973323202	0.643988703074049	0.0124018975229126	0.923147707669023	-0.374244923924343	0.00251422305609309	0.191088192961181	0.133561204957167	-0.12077973046551	0.345721753238198	0.770401062237568	1.55575746924559e-13	0.327752653640388	0.00873578130203994	0.23388626430208	0.0650491994573833	0.390942639502517	0.00153502851286786	0.102344856758405	0.424772330139122	-0.0900422148963209	0.482801495589956	0.237829373201923	0.0605263250406739	-0.431234491641819	0.000417981993881206	-0.578281860140458	6.92405876355838e-07	-0.164638965413086	0.197247756757772
FAM173B	blue	0.0490799577116939	0.702469142156865	-0.0703159627773008	0.583954236554303	-0.0399072639340444	0.756154275418685	0.0720477024956218	0.574702451321611	-0.292093300088748	0.0201844994924827	0.300918491181035	0.016553801958138	0.0496424164936468	0.699220802280842	0.468563535032043	0.000107498238065113	0.0878458826576359	0.493585089252251	0.213940906384474	0.0922485215402324	0.301260698443666	0.0164250920527854	0.109655552805024	0.392263896221955	-0.269204116231711	0.0328828051516175	0.0339747117081687	0.791516273886084	-0.256751972921278	0.042225942862507	-0.332992080538362	0.00766030721527181	0.186362220417637	0.143623628312155
SSB	blue	0.109946251198378	0.391002451117104	0.147119375778235	0.249891021638664	0.324262161830055	0.00952323957764727	0.156825738069969	0.219653053802635	-0.386968514830482	0.00173032852204931	0.407548255523526	0.000915674202118045	0.00175466989183956	0.989110512541278	0.841874421795156	5.48850194610632e-18	0.398175198488334	0.001229709351421	0.120862142908395	0.345390303005017	0.340816937874117	0.00626964566396764	0.0385568842672184	0.764162659673113	-0.0360197471052709	0.779275175600419	0.137840076345722	0.28133936997428	-0.324285980444363	0.00951766359747376	-0.547975503417002	3.34308375098214e-06	0.21402959746287	0.0921104175493928
LZIC	blue	-0.0233254921960361	0.856008436080197	0.0454895590417423	0.723327434258867	0.0397433267236101	0.757125157569605	0.121447572613091	0.343041483375128	-0.493068903882051	4.03284186332844e-05	0.455272521703425	0.000177498489720261	0.175850546527451	0.16802125577013	0.594206390428501	2.83549578442211e-07	0.424246389434349	0.000529947183514938	0.304714607644589	0.0151732901251715	0.58110838021839	5.92980478260309e-07	-0.0670048609460148	0.601829348809153	-0.346722640893422	0.00537197037227286	-0.131800740333385	0.303156718120455	-0.461908710821901	0.000138537151831831	-0.548851428204524	3.20122920751284e-06	0.0759154801049327	0.554286898851915
LSM6	blue	-0.0644039110783432	0.616037024955008	0.0889686620576149	0.488056792946522	0.290215091965654	0.0210390112870333	0.126113730390231	0.324677520773698	-0.204993210026599	0.107034302277235	0.0689463741143173	0.59131877145716	-0.0693904155359867	0.588926519768774	0.765833797616932	2.63683805136944e-13	0.398386855931896	0.00122166279077819	-0.0396603290607241	0.757616835659985	0.201386946255274	0.113486809319934	-0.101384361896773	0.429154468758663	0.24296505777913	0.0550202217780402	0.396354314566825	0.00130092971940837	-0.207683604433817	0.102407970011833	-0.449950531847562	0.000215741397381968	0.0316534729629555	0.805471502804693
FYTTD1	blue	0.173437325312617	0.174027198900462	-0.0773616775085752	0.546743270012479	0.202846940675845	0.11083943348397	0.19723096929634	0.121288842003341	-0.168957655168918	0.185587848409214	-0.0277883000465367	0.828841408967798	0.227830479086591	0.07252076822135	0.437100126373419	0.000341124591807132	0.374260103848389	0.00251312447645268	0.245665090883638	0.0522930404941424	0.431813167056448	0.000409753213815548	-0.280032464031026	0.0262253207827143	0.0156952789085162	0.90282755635934	-0.245211802139178	0.0527430280352294	-0.308923837958582	0.0137592543928492	-0.518289824585088	1.35545393828574e-05	0.165471620315993	0.194959966900251
MLLT11	blue	-0.00916861885707119	0.943144799750302	0.305627714303119	0.0148563786786447	0.0487765693933842	0.704223492406479	0.205010642778504	0.107003814291709	-0.187031929969582	0.142164201699134	-0.0258709654345289	0.840490546211219	0.221127365378865	0.0815734892525226	0.173829925558822	0.173039604313897	0.134961747860216	0.291604319756882	-0.090641973575433	0.479878639867469	-0.00940123525464356	0.941704805062438	-0.24328430958966	0.0546918541973794	-0.061334752526408	0.6329842057557	0.0165125527333521	0.897794067793808	0.0147767552981848	0.908489169577625	-0.16730718123728	0.189983780405789	-0.0112142675348296	0.930488084500957
VBP1	blue	-0.129166147482953	0.313008831631858	0.0870665461756268	0.497441486803868	0.0105731110030077	0.934453313864607	0.181500085724999	0.154556870405276	-0.502675943166233	2.68926182866705e-05	0.0929037952526425	0.46894108283781	0.0206928208848491	0.872115155094503	0.782916260168005	3.43679800805358e-14	0.55871261506457	1.94803781453049e-06	0.211669038389799	0.0958417163660405	0.54955088569128	3.09201553518221e-06	-0.135594829012306	0.289325782685673	-0.0674886607735715	0.599202571728125	0.123806038996874	0.333680159461165	-0.410992120480986	0.000819881259252314	-0.567556015414984	1.23072749244886e-06	0.0189134385343882	0.883031213948054
MRS2	blue	0.132206714296559	0.301656646479294	0.187523100097775	0.141100926496089	0.135455740074919	0.289825375672325	0.213335325569414	0.0931958313013558	-0.348558369464973	0.00511701604392584	0.220393609745795	0.0826164547825317	-0.0873021037045397	0.496274228090074	0.706682428843177	9.68450257134796e-11	0.424007478708295	0.000534216790879845	0.330030513606166	0.00825303952599305	0.443334716754091	0.000273751576677785	-0.138849847463527	0.277795610679146	-0.202210752473894	0.111987113309841	-0.101239742039103	0.429816491200611	-0.355260529013888	0.00427439330067759	-0.576725464290608	7.53634585622984e-07	0.148187448252587	0.246431451751099
CCDC59	blue	0.0197821824560443	0.877698855235718	0.207302570793465	0.103053588927268	0.182073379596457	0.153236581986156	0.31801562857975	0.0110872498320872	-0.442937290189942	0.000277653229430117	0.115833742986439	0.36597468018225	-0.0179314091793411	0.889065137198634	0.86748834002572	3.70773276445296e-20	0.614013066296018	8.71365882190556e-08	0.0647025767691882	0.614398281293459	0.314411718735802	0.0120871626528166	-0.250109174819457	0.0480449928281987	0.0153851681446853	0.904738498444795	0.174964501818834	0.170208526826744	-0.28566363195187	0.0232380947021428	-0.581623581438714	5.76369779931103e-07	0.131029538626374	0.306019598866733
ELOA	blue	-0.0789885377793445	0.538316974813302	-0.0989716505246927	0.440274473879269	-0.157603757884165	0.217345364782108	-0.0105889975680162	0.934355043920966	-0.458819142301423	0.000155577926727005	0.148452878555154	0.245576804904068	0.298135780053178	0.0176328653048662	0.538059695565217	5.41570810915903e-06	0.39401568720971	0.00139783682804808	0.38847583860171	0.00165377523127664	0.650856185151364	7.70619968646224e-09	-0.183147548495199	0.1507853336841	-0.160360794527293	0.209304754816905	-0.174708832295439	0.170843518299003	-0.469440162683057	0.000103925023901676	-0.55647634478954	2.18335387999301e-06	0.116949247959008	0.361345006546176
CD248	blue	-0.087255512572623	0.496504988139783	0.017486936876697	0.891798209331906	-0.029026882115835	0.821335465400461	-0.0398415043190267	0.75654367730983	0.102278589432435	0.425073845201864	-0.0589036207147052	0.646543568164119	0.184408203916252	0.147945836445838	-0.299976169622365	0.0169126975476314	-0.175240457119099	0.169525090081165	-0.273958135238657	0.0298040615250114	-0.20602249844216	0.105245658798874	0.010052711190473	0.937672894697878	0.0653761601214047	0.610709301958407	0.182767474681695	0.151649306365596	0.035265704447422	0.783782659149407	0.21654933611223	0.0882540793393264	-0.0356259900417349	0.781628066845943
MCMBP	blue	-0.000813061992713258	0.994954014476794	0.177947777565564	0.162926207616419	0.0216359493572127	0.866338784433503	0.237005976802979	0.061449164063413	-0.414098188545772	0.000741360352648662	0.381725032088215	0.00202199855341329	0.126653791309136	0.322593141637013	0.410008389751045	0.000846274324594703	0.460640842663193	0.000145311335974335	0.0620673191061008	0.628921602473062	0.389142240633663	0.00162090970677881	-0.290051475026558	0.0211148847078904	-0.0516274437790501	0.687799962802765	-0.11667769958406	0.362468700921625	-0.218970243643862	0.0846696705119122	-0.354860367163687	0.00432102205769485	0.115271037465598	0.368323705671332
CEBPZ	blue	0.105550994390068	0.410330662724479	0.273641274749339	0.0300014591112493	0.179707103441694	0.158740469139169	0.127997796605796	0.317442957687173	-0.490098715527887	4.55995005028254e-05	0.158364972488354	0.215104030250122	0.176753326292961	0.16581391185245	0.699064670613051	1.86581216210331e-10	0.521643465447912	1.16478312066861e-05	0.23729270197726	0.0611265301536111	0.508348766305888	2.10480300523108e-05	-0.292205322934275	0.0201344804438807	-0.103944796130685	0.417529710069543	-0.189147743022201	0.137626384580486	-0.366595557340926	0.00312547134508588	-0.544035489418446	4.05690398471366e-06	0.39029237078113	0.00156556394880093
SYF2	blue	-0.000320881557440542	0.99800854966283	-0.0504894732935479	0.694338968787698	0.0416684490132232	0.74574800144431	-0.0884142770577003	0.490782373317821	-0.284796259758812	0.0236785239583977	0.279033341385998	0.0267877707455085	-0.0652008031209149	0.61166874811273	0.727337225969893	1.46693043479482e-11	0.150758119685179	0.238239493927342	0.211338309758552	0.0963737844924813	0.387211136697213	0.0017177957376293	0.207008756925021	0.103553575263132	-0.122181192385914	0.340112194768199	0.166281592637201	0.192752770258606	-0.365626233585444	0.00321167600135536	-0.571241861491714	1.01231528112103e-06	0.115172773567446	0.368734846793185
FBXW4	blue	-0.0314721681244758	0.806564112401655	-0.182951848918129	0.151229734221111	-0.283491583594176	0.0243542935149547	-0.184394880397562	0.14797563651161	0.233318194536725	0.0657226323628715	-0.104552723966037	0.414796455880216	-0.325264148526343	0.0092911113428903	-0.406645713113958	0.000942396908732317	-0.424232241328296	0.00053019916014854	-0.0656678104845758	0.609115013268244	-0.370167321751287	0.00282530364625699	0.29415811667919	0.0192793405055281	-0.0846915205239169	0.509289647811279	0.212715169487655	0.0941738131229379	0.326588604363573	0.00899184099961678	0.340488829436873	0.00632316884411444	-0.411423790086083	0.000808536607143337
HSF2	blue	-0.18816614700026	0.139717896084624	0.0267591065401878	0.835090078174462	-0.207280773878611	0.103090616576986	0.057776965660832	0.652866739246831	-0.226546575061529	0.0741896079093011	-0.145318118853438	0.255800080097982	0.13231268884279	0.301265865567322	0.554961117749588	2.35764193668988e-06	0.255660515986274	0.043140021154874	0.246151231166152	0.051813924694199	0.453423560427763	0.000190016825834467	0.161693616869771	0.20549399540134	-0.153759636132358	0.228914209070894	-0.00825100553437918	0.948826941143918	-0.349166456937668	0.0050349456212862	-0.493346457399538	3.98658184005878e-05	-0.130298667305228	0.308748840492866
PDCL3	blue	-0.138913913983425	0.277571775716193	0.0824568201569337	0.520567911018148	0.104776927458765	0.41379104264742	0.00547093473509669	0.966056322825605	-0.407024020481775	0.000931111309465734	0.389767840567234	0.00159059106290962	-0.100080286072194	0.435144967599003	0.620211867492615	5.92224604330307e-08	0.332535229573631	0.00774924163702868	0.0732288267123875	0.568431373388538	0.338161361357956	0.00671448559795813	-0.0459352567568442	0.720726880947037	-0.281635528182812	0.0253436905108955	0.142013910721792	0.266884057572433	-0.291446539402723	0.0204753549247137	-0.411531830924766	0.000805719510576236	-0.0348058174404889	0.786535239646645
TSG101	blue	0.185252846898718	0.14606577795076	0.0424620346817014	0.741073576291458	0.313522903723303	0.0123454230907597	0.101780702107552	0.427343118423962	-0.170757649618853	0.180877818358954	0.112194963482549	0.381325895968291	-0.051596356457084	0.687978297281463	0.401405599706575	0.00111194668497221	0.234898465116114	0.0638630231017844	0.0548149146116897	0.669606232674601	0.145709445963925	0.254508343756859	-0.0127657397401485	0.920900158561663	0.140158521816889	0.273247141377159	-0.0290763816877428	0.821035819039019	-0.153098674989014	0.230945635641724	-0.256508369015467	0.0424285598267166	0.143746738722501	0.261031755359452
ZCCHC10	blue	-0.156385451810606	0.220966561188123	-0.0825858993276927	0.51991306649407	-0.0942023413814862	0.462722979709319	-0.191063603528425	0.13361214583544	-0.362764678813251	0.00347861477661633	-0.0889368685934077	0.48821288691992	-0.0379040985624676	0.768042881012734	0.697432722001321	2.14156187885778e-10	0.236623428072181	0.0618817615991775	0.282072630593888	0.0251076849589299	0.667739696523806	2.26308083323628e-09	0.152439492465459	0.232984002902109	-0.0465975296902763	0.716868474868973	-0.00782588484889946	0.951460295683454	-0.510625801877694	1.90528187318891e-05	-0.558120140117297	2.00795539752785e-06	-0.0306674474650864	0.811418071843714
PCBP2	blue	0.142484238632117	0.26528698277326	0.0960843643163198	0.45379104690848	0.14933868207506	0.242739327130562	0.322701914182353	0.00989473883060277	-0.162455126562631	0.20333891659999	0.0617449590296951	0.630707978475118	-0.087129394716666	0.497129913916706	0.590607754589678	3.48395069727779e-07	0.59704557505707	2.40596284113122e-07	-0.00442143389288294	0.972565009150225	0.0741021699374934	0.563815049672694	-0.214682598598658	0.0910985862945583	0.122616815845583	0.338380203860065	0.214971195722523	0.090654188593932	-0.033911937330978	0.791892837268056	-0.302423530307894	0.0159941166080155	0.10477700581022	0.413790691535911
GPN1	blue	0.3115964096375	0.0129216062152455	0.290128171773593	0.0210792895438308	0.366733248461306	0.00311339440739351	0.311283601873472	0.013017317819556	-0.368683893439	0.00294670383776882	0.435475356014967	0.000361007451252356	0.184813431408137	0.147041618508445	0.550763212375856	2.91093219023357e-06	0.396107551878046	0.00131086167503301	0.049486532411016	0.700120537089856	0.105544303323186	0.410360502355973	-0.333606065149493	0.00754218945875013	-0.0511017628053859	0.690817837058844	0.0105410322205131	0.934651747401974	-0.114931907688446	0.369743818920636	-0.381334472014238	0.00204538944496259	0.478686115593344	7.2348234507451e-05
RPL39L	blue	0.180984300187776	0.155751902461231	0.256987098137659	0.0420311357148216	0.507836433479019	2.15228945775341e-05	0.282156781556614	0.0250624627816568	-0.205518921926602	0.106117835779784	0.53645679067724	5.84657302525786e-06	-0.134986622544907	0.291514571343625	0.367884718870595	0.00301401148980412	0.380256680164555	0.00211119976988176	-0.144106864235168	0.259826445822852	-0.21111077740149	0.0967411690813112	-0.204680997908136	0.107581464456576	0.0437248224095306	0.733654667857708	0.201571347496798	0.113149783793891	0.0545892099689906	0.670888479187044	-0.0896346186767971	0.484793238616073	0.301941439825472	0.0161716007755626
DAG1	blue	-0.0632418177370621	0.622431014179714	-0.24663801973641	0.0513377644604953	-0.152365134150604	0.233214717081588	0.0354234578112888	0.782839057052413	0.0330985458425456	0.796776364686552	0.056326845825656	0.661041182671942	0.0506414660237217	0.693464290730977	-0.31876648510247	0.0108881908191962	0.0244168405776744	0.849348274840405	0.142994766213867	0.26356068396242	-0.0371738248259824	0.772390422113955	-0.207527416529987	0.102672232378459	-0.155289495204341	0.224259948834587	-0.0311402712690028	0.808565197519305	-0.00492379424336686	0.969449274069223	0.214399103818057	0.0915367883488081	0.104306963930634	0.415900153022999
SPAST	blue	0.0469330100834717	0.71491664266186	-0.0272880220956964	0.831877514316052	-0.00587612144714251	0.963544044325702	-0.0653938834116855	0.610612367194216	-0.346305831972923	0.00543139308362903	0.082049200781258	0.522638563043579	0.198869054339159	0.118166205434867	0.612873561540224	9.34627327092332e-08	0.186434040192833	0.143466584886127	0.521156216501855	1.19084232686497e-05	0.688750949299945	4.39178238396773e-10	0.0254587878971386	0.842999355509387	-0.213088324794295	0.0935843931247701	-0.192655360711375	0.130344707130714	-0.494364012640132	3.82115162794502e-05	-0.671704558286617	1.67777734546335e-09	0.0725542745549004	0.572008943086694
EIF2AK1	blue	0.215665811620623	0.0895915520849951	-0.0166957888070516	0.896666082453251	0.0540632668993567	0.67388002803713	0.0970651283147144	0.449174279914224	-0.480616001373204	6.69923388178963e-05	0.292870852799938	0.0198394857934725	-0.121046184143946	0.344650830756277	0.47814225394773	7.3927357484152e-05	0.267983292346448	0.0337149153120872	0.264461879197863	0.0362140204268213	0.266220198567783	0.0349475669578031	-0.156438726203618	0.220807336170233	-0.259374663710759	0.0400946555392526	-0.0422757778936665	0.742169847483769	-0.336711993425605	0.00696875149079277	-0.411017786855412	0.000819202719919105	0.165190657760862	0.195729803879419
COA5	blue	0.285909957411596	0.0231142887739301	0.168962918908753	0.185573947126845	0.379173482373092	0.00217924132195624	-0.099257411234216	0.438949072799523	-0.103711670949099	0.418580584007827	0.326800763600672	0.0089446904374302	0.205539884307158	0.106081418539616	0.524004476649686	1.04585730320392e-05	0.07268005976227	0.571341035007816	0.176583735134569	0.166226939941511	0.19861960057996	0.1186377219784	-0.0154503703000425	0.90433666941064	0.0868789790554118	0.498371957097047	0.0534633085298109	0.677298722322483	-0.238525436042309	0.059754962936837	-0.451794848428483	0.000201708683628736	0.134799424187147	0.292190431817499
RPL39	blue	0.0832873007245767	0.516361973378413	0.149227520140149	0.243094171279301	0.206908832572334	0.103724045408462	0.0757904774644274	0.554941259511395	-0.14627987989484	0.252633330228577	0.283058153057925	0.024582369227412	-0.132225975139934	0.301585597703319	0.571631854943491	9.9146626329963e-07	0.098222302472351	0.443760672056871	0.0648457110384931	0.613613584597717	-0.00279818450071787	0.982635268475046	0.115437611755908	0.3676273863431	0.0150625304882606	0.906727203856703	0.361777127797084	0.00357520548646651	-0.0835351480348435	0.51511009724331	-0.246627599221281	0.0513479199153883	0.0583137361067034	0.64985113263426
ENC1	blue	0.0796570914065501	0.534872730943359	0.140193352129846	0.273126766517391	-0.0928800461218253	0.469055223995217	0.152700165141221	0.232176451485919	-0.21385715811221	0.0923790777305055	0.00164207213441073	0.989809256290355	0.128002335913774	0.317425652777498	0.0952312082708953	0.457828257377508	-0.0193515760903356	0.880341260087489	-0.0612490532895928	0.633460178241634	-0.077042968500784	0.54840144652521	-0.185776045558496	0.144910187168988	-0.0807500461202344	0.529265509655731	0.0110505586800914	0.931500384989426	-0.0246852114912536	0.847712076589893	-0.123210230611857	0.336029754432351	0.191434305690137	0.13284573190043
CTPS1	blue	0.0114828069277963	0.92882779823559	0.22840599416092	0.0717824968951486	0.295307442184017	0.0187906618239535	0.424497221832597	0.000525497902778991	-0.252570147199211	0.045816954806189	0.19612781292369	0.123426962842361	0.166888536233577	0.191110609621765	0.411965385833788	0.000794503933542284	0.520588351233576	1.22189715970858e-05	-0.100222444537119	0.434489661740362	0.0502581454165416	0.695670961498273	-0.479014691816783	7.14093333902087e-05	0.100505402116815	0.43318697186584	0.1253289076944	0.327721766103144	0.0495981001619271	0.699476546317458	-0.247781513922658	0.0502332770151956	0.276590041746697	0.0282061376185727
HBS1L	blue	-0.163290017083473	0.200994664948697	-0.0145861561804817	0.909664565598858	-0.180723066502675	0.156359761340435	0.185532118710201	0.14544809654094	-0.379526794562817	0.00215683554041637	0.00969007590795632	0.93991701736227	0.147978256149318	0.247106450362123	0.616762239249164	7.34965747314916e-08	0.454740571359689	0.000181020255062685	0.379108956164676	0.00218335573191327	0.547633605431045	3.40003114530289e-06	-0.122338758240415	0.339485091756875	-0.319441959108228	0.0107117701605928	-0.143981517212888	0.260245544639866	-0.400271120747599	0.00115209179176207	-0.534023039673185	6.56229603568797e-06	0.212583615011411	0.0943823014433942
YRDC	blue	0.0821622003089711	0.5220641274625	0.329457119569106	0.00837231208517251	0.108221649889646	0.398521248214247	0.28675034600888	0.0226960948425132	-0.248789577817188	0.0492757781690101	0.193757937085607	0.128117114639849	-0.0266930177956302	0.835491682358018	0.311715156606461	0.0128854318097888	0.278884440513913	0.0268724569246824	-0.10876193656929	0.396156661551279	-0.0148371330742943	0.908116869558865	-0.352258077554162	0.00463537461334074	0.00576746466135434	0.964217715193561	0.152246608615786	0.233582796991369	0.129099456825417	0.31326086055842	-0.208968226493221	0.10025442596511	0.181198353837523	0.155255130694069
TAF13	blue	-0.0306265563652716	0.811664911575473	-0.0392644910853999	0.759963092267157	-0.0464468921836421	0.717745475022723	-0.136805516267258	0.285001020903123	-0.371991198743604	0.00268215765808264	0.380041415786774	0.0021245684669276	-0.129555011216722	0.311541880406185	0.568507253167663	1.170478323192e-06	0.179103093219463	0.160168469642829	0.261947669515835	0.0380909878424852	0.432130211519641	0.000405307647146691	0.127117375387075	0.320810731553114	-0.212308470140356	0.0948195189198721	0.126358773031152	0.323730715209846	-0.40075731826605	0.00113472978436506	-0.462964081001877	0.000133120838043561	-0.00364503797970689	0.977381151908675
ATP5PB	blue	-0.003178357758683	0.980276462779386	-0.0606929946089563	0.636552109094035	-0.128392731282019	0.315939630325425	0.115930655669931	0.365571038442111	-0.156954353427241	0.219270388677736	-0.161273912391803	0.206688657649352	-0.249391134985718	0.0487115450703705	0.52116861433141	1.1901725911566e-05	0.310866643052941	0.0131458473704311	0.177850852190676	0.163159146211295	0.340899655477192	0.00625621515327048	0.141176303691572	0.269744228295019	-0.0808434793551304	0.528787522568776	0.131348827381119	0.304832211449164	-0.252453429832545	0.045920672464374	-0.40387023829423	0.00102904540939348	-0.0822972894040967	0.521377814734021
PPP2R3C	blue	0.0635333461422382	0.620824350038923	0.134055098428347	0.294887890851304	0.0759983902090428	0.553853086313152	0.0588752679542156	0.646702390941866	-0.436071123506669	0.000353597352062255	0.16476437651464	0.19690195887059	0.191270571354254	0.133183836727428	0.74630787144431	2.21462303661358e-12	0.289829760023396	0.0212180705103522	0.228671323522954	0.0714441602800983	0.518856763848835	1.32130586690851e-05	0.0718579175371348	0.575713066639279	-0.00538613063404566	0.966582175948858	0.0771736130565016	0.547721437291267	-0.471427014352025	9.62272468101726e-05	-0.607752565224393	1.27630379403367e-07	0.110192629514707	0.389935210088071
UMPS	blue	0.0625154772398872	0.626441626697891	0.332386091275392	0.00777846880219066	0.386909607291256	0.00173338376913859	0.284581367544211	0.0237887256754109	-0.203803458652634	0.109130951140021	0.101920673576356	0.426704461400539	0.0261128746546906	0.83901884624085	0.549785109961574	3.05622917243992e-06	0.543068191193812	4.25271724337842e-06	0.101816227309856	0.427180973848977	0.165388631333839	0.195187130871606	-0.333675664444039	0.00752890102111638	0.0034989626426724	0.978287382189815	-0.0235551625754491	0.854605981536302	-0.121336636382505	0.34348580775033	-0.363100371674686	0.00344631257721943	0.365190360091456	0.0032511232572735
DNAJB11	blue	0.0202818541318476	0.874634299626415	0.168420704377713	0.187009857349051	0.303671957990577	0.0155422436945709	0.188739001735999	0.138494421379392	-0.293313784907055	0.0196452030686022	0.386435921845667	0.00175812787192007	-0.0101177003727393	0.937270767849064	0.577375616289093	7.27463955501366e-07	0.30407206429792	0.0153997613054279	-0.0190803817913014	0.882006105844532	0.0487009536698983	0.704660981596727	-0.162020327723625	0.204567426885354	-0.0454292356073611	0.723679649175407	0.19477256177295	0.126092826826997	-0.188931655040067	0.138084775858604	-0.408679363887522	0.000883151443604147	0.0935406255841666	0.465885995430964
HSPD1	blue	-0.0358352034868677	0.780377669931166	0.222537229320369	0.0795987561956333	0.135695758926866	0.288963607318049	0.303178318618668	0.0157195916073069	-0.442438372674261	0.000282623151292106	0.35290903798211	0.00455490269401319	-0.0499414707742636	0.69749586842017	0.686707484167857	5.18195707900287e-10	0.566196330961978	1.3219113722575e-06	0.153082166959602	0.230996531503657	0.458323683746727	0.000158483080708202	-0.262298623198783	0.0378242398431116	-0.112290323980117	0.380918739432406	0.0493336537458435	0.701003323980435	-0.279552399365195	0.0264943155756438	-0.48908451231807	4.75405327215292e-05	0.138028084867886	0.280677303899647
ACTR6	blue	-0.0568886624694645	0.657869430001218	-0.0113698371190479	0.929526215119152	-0.178679134469069	0.161176433841681	0.0203461447178431	0.874240128689582	-0.293145491512898	0.0197188296676504	0.0748124677401105	0.560073590265322	-0.0631958864121618	0.622684310017479	0.518358347293855	1.35128349261185e-05	0.115942062433369	0.365523547056196	0.385472466035221	0.00180943550589878	0.424918342356951	0.000518104302550302	0.331560559637839	0.00794199944079874	-0.196536113758733	0.122632280549487	-0.0705721678459363	0.582581212086362	-0.411855744691208	0.000797326801442286	-0.469490471466526	0.000103723314523376	0.0334588631253579	0.794612083533945
CALM2	blue	0.046192074504452	0.719229829832455	0.0822111116347927	0.521815583860097	0.294696458034634	0.0190491127043657	0.0859882231101423	0.502803051009247	-0.191869921835884	0.131949357754703	0.122733036446	0.337919058398614	-0.102940725610529	0.422066618230709	0.464307992488941	0.000126505288635727	0.162524378345811	0.20314373252501	0.222677954729931	0.0794037468003926	0.197555586477287	0.12066508523801	0.232330979584578	0.0669062741523599	0.112026305912146	0.382046643246877	0.34853881086147	0.00511967522263015	-0.206388812866818	0.104614707911485	-0.322234231818504	0.0100085196283703	0.0313132032067488	0.807522396485455
NOL11	blue	0.0297402343816051	0.817019654715408	0.28341473263335	0.0243946023700668	0.425419034705381	0.000509436735412502	0.281821818598794	0.0252428784693134	-0.432163922087554	0.000404837553649929	0.365096697848829	0.00325965580705122	0.118201529269072	0.356190551640921	0.777140486802928	6.9830958700032e-14	0.628946647493014	3.3874428760075e-08	0.102120174256342	0.42579512505491	0.446072294723031	0.000248208116021127	-0.323993136410421	0.00958641639448216	0.0191217946442862	0.88175184171568	-0.0324120787123552	0.800903904438406	-0.324966702361374	0.00935950075637995	-0.563264186708735	1.54053465992004e-06	0.264652892299036	0.0360746197795932
BOK	blue	0.0327858194864821	0.798656023039183	-0.139293149860899	0.27624925868632	-0.0364100717845379	0.776944739409435	-0.254006481769109	0.0445562779053834	0.442909468410259	0.000277928257526254	-0.0669331233185371	0.602219276872755	-0.0721731262751979	0.574035012321435	-0.647572395305954	9.69420062859726e-09	-0.588641659678996	3.8947709708884e-07	-0.169120849977101	0.185157207973936	-0.474973740830942	8.37768051559626e-05	0.341138926085488	0.00621750785101854	0.03564035772248	0.781542178507506	0.0948766880218331	0.459511641358955	0.378792097365989	0.0022036606409976	0.612658696484689	9.47031367125635e-08	-0.0951422408022581	0.458250388009695
CPSF3	blue	0.17449925380487	0.171365325242401	0.13002007929413	0.309793270335577	0.0417019939330135	0.745550226974672	0.183762201148031	0.149395873240699	-0.441007444909716	0.00029733136988271	0.113269848730286	0.376751592886152	0.00744910941611135	0.95379461489657	0.620053002648464	5.9817772930883e-08	0.564531000704598	1.44222239556769e-06	0.0370585767855073	0.773077169465396	0.277551702686342	0.0276405271163897	-0.370366171001834	0.00280937345421091	0.0548165224868557	0.669597101567114	0.167914775820868	0.18835687439028	-0.173237497960752	0.174531442720127	-0.397121632069179	0.00127047708416985	0.262152489494994	0.0379351222481499
SBDS	blue	-0.0137210136019049	0.915002156873681	0.180119374116255	0.157771189495957	0.320067152760446	0.010550695501621	0.204965727053114	0.107082380636136	-0.376360066708453	0.00236521240655228	0.272468044649542	0.0307419230252876	0.283467842476554	0.0243667398808986	0.555545561152207	2.28892896642331e-06	0.341455499001352	0.0061666183554125	0.0678492114700587	0.59724827337403	0.407138106343302	0.000927731959871156	-0.280402021151281	0.0260198178036361	0.0201824089592803	0.875244065984561	-0.0135351357338368	0.916149446707479	-0.320987624092319	0.0103173699060903	-0.443535715652731	0.000271797445892251	0.35276415446445	0.00457270570613642
TAF12	blue	0.0286343270493603	0.823712699999462	-0.282284015075484	0.0249942189047848	-0.173538417136961	0.173772508616792	-0.136449331992751	0.286268915424527	-0.26405438742058	0.0365129031475705	0.0586696523874377	0.647854650591194	-0.168368265080368	0.187149151979602	0.57709528094813	7.38641894857049e-07	0.283132551518832	0.0245430921820959	0.234330761251866	0.0645261390087613	0.382344848732004	0.00198536834234718	0.0034718220043503	0.9784557618324	-0.00397187251600693	0.975353622488068	0.254209012926147	0.0443808332744891	-0.320082629311904	0.0105467349193748	-0.365825422008953	0.00319379112846743	-0.126756990313872	0.322195813206894
TOMM22	blue	0.160866240778118	0.207853768386334	0.229998098597575	0.0697713870115202	0.285120305023029	0.02351316284498	0.234856577306187	0.0639117625710338	-0.291447943567821	0.0204747196160614	0.255722437186942	0.043087730421121	-0.0457458135773705	0.721831859576767	0.622605745972774	5.09022534527171e-08	0.621524102187673	5.45146962678248e-08	0.033146036463221	0.796491020015679	0.0743614106201206	0.562448151844653	-0.231948987709309	0.0673688380649771	0.0152894117154378	0.905328671010333	0.41390008451148	0.000746157326319945	-0.139149523930844	0.276749634520832	-0.282836235051007	0.0246998415614781	0.223832427605478	0.0778182076468236
KYAT3	blue	0.102211742638187	0.425378120308153	-0.0356345974604674	0.781576612377515	-0.0826398125815001	0.519639676457256	-0.069367069261028	0.589052188133108	-0.372504429539864	0.00264305974415972	-0.073344798514037	0.567817355416962	-0.0317416518517574	0.804940238117425	0.454531580656448	0.000182421310645796	0.0834988848304536	0.515293166546881	0.228123177890715	0.0721445400749408	0.386719290339111	0.0017432876642043	0.0816638523955747	0.524599867987832	0.098619075072703	0.441912851955658	0.112271585773138	0.380998724575673	-0.305179303155002	0.015011290607181	-0.348009002558279	0.00519217251962101	-0.0373587663718713	0.771288744124088
MRPL1	blue	0.0532363754812819	0.678593532714316	0.042371049656346	0.741609032552363	0.112715842441074	0.37910509659123	0.124216815546129	0.332066279525894	-0.322298072835344	0.00999292131424483	0.185599206596589	0.145300005400982	-0.141959580878911	0.267068957987247	0.789693551450569	1.45452640660214e-14	0.382856287672346	0.0019555914725561	0.0383510619649189	0.765385469127646	0.28157543531207	0.0253762824673172	-0.0656255474438085	0.60934592967975	0.0381885322825894	0.766351476326413	0.401857858461602	0.00109629764125728	-0.220104803255473	0.0830298456611963	-0.445066366008453	0.000257329319020703	0.0164215153137949	0.898354561273103
HMGN1	blue	0.0270743309936766	0.833175119502893	0.139017711488344	0.277209383339627	0.354298761062216	0.00438722131027885	0.182694907466544	0.151814681182412	-0.347587942772996	0.00525043247636555	0.421121037543232	0.000588328353619973	-0.0842105582911455	0.511706421186426	0.688273197694065	4.56553830287064e-10	0.410071986024445	0.000844545115512564	-0.0914729350769005	0.475844645893749	0.137627609641934	0.282088807731023	-0.052703083759061	0.681639970357564	-0.0502230687615788	0.6958730140006	0.36517100186997	0.00325288514629	-0.138363597439272	0.279498372369172	-0.339896699406443	0.00642077632277659	0.169383103065013	0.184466682042406
MRPS18A	blue	0.176810164792544	0.16567565401331	0.450826778739484	0.0002089665739631	0.377209159061144	0.00230764711571111	0.343526216961812	0.00584267608519295	-0.200364797042171	0.115368966046928	0.206381842495607	0.104626686489166	0.126352723972518	0.32375406666564	0.305115148922061	0.0150335669227755	0.379696203781959	0.00214616543799375	-0.192519029869391	0.130622166667189	-0.145142245612638	0.256382066545901	-0.297108329174516	0.01804620283479	0.11508654443807	0.369095863106361	0.157033942804311	0.219033822883847	0.0564220620633192	0.660503216732484	-0.020738480470793	0.87183534848713	0.402624367482129	0.00107022784209371
NSMCE4A	blue	-0.025056070695345	0.845452084193758	0.183529592212724	0.149920575258946	0.203544156223281	0.109592084220062	0.246858244609768	0.0511235244828718	-0.329950128668235	0.0082696706583626	0.177984497855586	0.162838022471102	0.0938389677882355	0.464458465609069	0.685791402755958	5.57849070853455e-10	0.467676020592061	0.000111230645108354	0.0732631430608375	0.568249651677419	0.334242406505542	0.00742145402198778	-0.116414678533827	0.363559140600016	0.202006756547341	0.112357049477939	0.28308020696702	0.0245707208134862	-0.23569799212073	0.0629384410048974	-0.446890586313031	0.000241007426352498	0.0377779806730714	0.768793195050936
MGST1	blue	-0.0483250259448119	0.706837395115579	0.002792984088382	0.982667535789066	0.0777811842300048	0.544564361607173	0.073396289797277	0.567544831748924	-0.164975552230596	0.196320659415596	0.0181363266287174	0.88780552528047	-0.0840556922305658	0.512485843608451	0.32760111217678	0.00876875249916111	0.146477517097539	0.251985892884267	0.139607967175212	0.275154577860516	0.187644505902176	0.140839030786399	0.111939445908272	0.382418151514463	0.0106319073002185	0.934089620939827	-0.134259429960589	0.294145772276623	-0.210523062097685	0.0976951772141874	-0.165207216145927	0.195684373768231	0.186872895825967	0.142509758240865
NDST1	blue	-0.0567194538510858	0.658824073665259	-0.0909237523736699	0.478508679381161	0.138391158775275	0.279401672865615	0.186196925938715	0.143985554927758	0.0538323068626355	0.675195316230357	-0.162915118545238	0.202044935932849	0.418801598312417	0.000635363628629003	-0.40058325373389	0.00114091830347078	0.0172173532009187	0.893456499542496	-0.0477104822100945	0.710400294290404	-0.0361131029108517	0.778717617203435	-0.310542468734363	0.0132465302909557	-0.0600504114741481	0.64013285522395	-0.286954787613962	0.0225953357880743	0.166690285248286	0.19164589417088	0.0901896112211312	0.482082303500816	0.162258750137872	0.203893121698635
MXD4	blue	0.00312740238147195	0.980592608876153	-0.077237276074162	0.547390216570165	-0.0674931566463121	0.599178185292296	0.0588598968474761	0.646788501355259	0.295748068912905	0.0186061348021006	-0.0813609146628479	0.526144304739921	-0.0676133134881736	0.598526595176541	-0.430324443252526	0.000431227657676524	-0.191279716465592	0.133164935331794	-0.143188273518491	0.262908337785383	-0.375753501766073	0.00240711667641678	0.0565703064205522	0.659665985674086	0.162982417527284	0.201856112435919	0.262164775589092	0.0379257895159237	0.268088079649102	0.0336428104256718	0.349047583221803	0.0050508975359273	-0.221501263907928	0.081046048650846
C6orf62	blue	0.289645757970433	0.0213040296748909	0.260569408785535	0.0391536934320994	0.364714350438064	0.00329469402826287	0.145711779149323	0.254500655411988	-0.288232776270922	0.0219740321306506	0.230268948161095	0.0694337892639381	0.230989563935834	0.0685419514865719	0.621836852027778	5.34460414894962e-08	0.328850993713406	0.00850002508067055	0.179370679435585	0.159534678593648	0.367964384687029	0.00300724109997227	-0.22717658581381	0.0733669253263183	0.105330640258238	0.411314019902448	-0.158660165620872	0.214239244017118	-0.337686198259975	0.00679693372359456	-0.600764856950353	1.93547087320619e-07	0.303845936636432	0.0154801495445588
ZRANB2	blue	0.0222530940920791	0.862562708772491	0.00361651729491979	0.977558087914581	0.0986518738717242	0.441760296247822	0.0330666750698491	0.796967873254414	-0.256515849074517	0.0424223263945473	-0.0751869783158056	0.5581056111111	0.0653362296348867	0.610927719895472	0.709226260610565	7.7438877878862e-11	0.24533053113081	0.0526248597921061	0.42837067487323	0.000460964068752839	0.593863082441738	2.89207035510832e-07	0.0231518538434123	0.85706903248034	-0.0831443522646973	0.517084704411654	-0.116578721140073	0.362878813765792	-0.410649820380499	0.000828979340319645	-0.632540625397517	2.67820282729257e-08	0.0344694195758417	0.788550346331713
RPS12	blue	0.118939265702091	0.353175259327196	0.228768452025022	0.0713206252885949	0.239992312552745	0.0581554298755965	0.288188376517167	0.0219953718287008	-0.140135895719655	0.273325356964139	0.207603331405865	0.102543722095775	-0.157242913609175	0.218413543818369	0.389002739508918	0.00162774069545648	0.245609100493934	0.0523484530840194	-0.0865281573223347	0.500114709818103	-0.180228807001279	0.157514640317274	-0.218361467488386	0.0855600317611631	-0.000900845059712745	0.994409227776355	0.232471055341558	0.0667372930535175	0.130050755610076	0.309678153092968	-0.211137223305844	0.0966984122483209	0.0537947775811434	0.675409132257759
OLA1	blue	0.0316402096328845	0.805551419978522	0.165377502260091	0.195217608634755	0.0214128245092804	0.867704738290222	0.190604659649417	0.13456561242299	-0.501708775062901	2.80278149880177e-05	0.176794313425088	0.165714203452073	0.140270373820512	0.272860702268009	0.700271584304519	1.68398921022685e-10	0.411869401315679	0.000796974698057485	0.168495430910966	0.186811490115819	0.403134966549655	0.00105317346754735	-0.305542100507861	0.0148858490079367	-0.245429664399902	0.052526360113086	-0.0490995259122455	0.702356041492769	-0.319287454997505	0.0107519035199418	-0.565175790227465	1.39447134469993e-06	0.318348762603231	0.0109985472308099
SLC35E1	blue	0.229975137439181	0.0698000670286556	0.0657255885843523	0.608799387264433	0.290490038335484	0.0209120331890048	0.196319173750287	0.12305402753051	-0.0658855947985872	0.607925687739279	0.186287255497855	0.14378768610877	-0.0541097099269662	0.673615658072952	0.126982223492556	0.32132972068902	0.268793926507545	0.0331604555818204	0.0166740779073157	0.896799722272867	0.0546739719433877	0.670406829651648	-0.283451127700516	0.024375505886201	-0.0187084061693923	0.884290467870877	-0.189003670770022	0.137931880311898	-0.00947998006455249	0.941217382978463	-0.11118554244455	0.385651730015349	0.255371478495108	0.0433847974981988
DKC1	blue	0.0493653359121541	0.700820345193491	0.371864834292155	0.00269186280813686	0.253456562053842	0.0450355310020378	0.348693353471179	0.00509869684446397	-0.310814395263138	0.0131620298877885	0.0885122770497826	0.490299986144698	0.0449767243508631	0.726323575410525	0.55100577520569	2.87591285320423e-06	0.650881990947755	7.69222892223773e-09	0.0335165138523827	0.794265941344388	0.263880848072649	0.0366408097279696	-0.484219913786523	5.79576166633059e-05	-0.0877229037502668	0.494192587843776	-0.101144291743895	0.430253748139627	-0.0465943353239792	0.716887068454522	-0.340653274423115	0.00629629359819431	0.137354254852946	0.283054957463507
MEST	blue	0.177973371377097	0.162864739416178	0.201639666030621	0.113025115139894	0.320737972647995	0.0103802059630738	0.0986022499857251	0.441991121202553	-0.187107048809494	0.142001198454582	0.226729965426617	0.0739493776114199	0.0272964884926487	0.831826112646124	0.390247675203055	0.00156768266394836	0.17847677847598	0.161659180148928	-0.0977066726262428	0.446168442043126	-0.059365781034734	0.643956917584641	-0.191012673372735	0.133717702286866	0.0869962091608471	0.497790304159764	0.0335116569622309	0.794295101198561	-0.0550208364560384	0.668437192446388	-0.260409574744811	0.0392785065167015	0.0121585927576124	0.924651000238504
H2AFZ	blue	-0.0918647100007382	0.473949040218452	0.0534581140073776	0.677328350296236	0.0958000036784449	0.455134486508379	0.285226037609319	0.023459419131895	-0.229654485607533	0.0702015694322301	0.0540678732806643	0.6738538051476	-0.185976605399641	0.144469025482417	0.506286582801615	2.30206093131462e-05	0.709691351416251	7.43174965053923e-11	-0.148609109094251	0.245074714148792	0.0567383234622559	0.658717587918191	-0.221676682648386	0.0807995260872963	0.0459586205880944	0.720590644405757	0.411058202720609	0.000818135279418025	-2.29316628285459e-05	0.999857681712724	-0.0955703640215092	0.456220993108102	0.0390564804270374	0.761196902442848
YBX1	blue	0.206272705890938	0.104814376179618	0.192613943817167	0.130428951290935	0.22086670376715	0.0819427959032933	0.282434268236535	0.0249138301423906	-0.151290358034834	0.236567116261591	0.0639320659247564	0.618629789381257	-0.0651266575594962	0.612074622892444	0.509337890807052	2.01586312932109e-05	0.524945062822385	1.00170860540594e-05	-0.144605722790878	0.258163024681166	-0.0026864699393951	0.983328436603098	-0.361074293138202	0.00364539003953955	0.154906615362307	0.225418539490083	0.264177158379385	0.036422639467939	-0.000155903752261891	0.999032431708976	-0.284599815534562	0.0237792481259053	0.074631786361716	0.561024206799275
RNF185	blue	0.00649322755301016	0.959718488516078	0.171712469113501	0.178414772554938	0.265347941281048	0.0355711349724662	0.114444201132034	0.371791908733707	-0.195039260517184	0.12556478723637	0.210366889410927	0.0979499131237704	0.215592171148861	0.0897037430568071	0.418842057564306	0.000634514762636107	0.231275080554524	0.0681911441103393	0.118209816722502	0.356156591340785	0.237709496914937	0.0606599780820342	0.0665723262737434	0.604182060960251	0.0291228774917481	0.820754379222855	0.0434650340380852	0.735178976107532	-0.327749695130605	0.00873642395600679	-0.273144835263814	0.0303129333547191	0.272227350107664	0.0308957095457025
NLRX1	blue	-0.125493693504765	0.327081085754847	-0.133411649015699	0.297232841788181	-0.287961502084841	0.0221046883019013	-0.280247999672936	0.0261053003441614	0.269397231455792	0.0327527622237585	-0.18604928047414	0.144309413670671	-0.0679744856925074	0.596569909920841	-0.709692002436792	7.43132125025458e-11	-0.492210030855982	4.17915533773817e-05	-0.150868232072655	0.237892837313852	-0.353003376697469	0.00454334346327007	0.261092203982666	0.0387477387932516	0.0940175341282966	0.463605185029219	0.0437784420819357	0.733340181641861	0.232966872302554	0.0661419131830587	0.603928393397145	1.60492705620621e-07	-0.097158511374775	0.448736055389523
IQCB1	blue	-0.0988370037628767	0.440899760742391	0.144265883136455	0.25929542079987	-0.119155315739186	0.352295203848603	0.123086815705449	0.336517741160206	-0.149391511952064	0.242570811472606	-0.084525320681959	0.510124120942669	-0.0630388048250055	0.62355089128535	0.516964069312749	1.43853603393241e-05	0.144718871941929	0.257786738045139	0.379189483412441	0.00217822211422088	0.367887028330318	0.00301381503000693	0.245865379626213	0.0520952100833811	-0.138909318604464	0.277587827016149	-0.0738801351450448	0.56498701141439	-0.332704558142375	0.00771617406524058	-0.448249497119377	0.000229470377966544	-0.0113226872532421	0.929817726939259
HNRNPC	blue	0.132982483878573	0.298803606434974	-0.00645707186020865	0.959942600291195	0.194060021859378	0.127511863620329	0.098482188548024	0.442549864008584	-0.360824552914207	0.00367062148562951	0.241666534712873	0.0563723778262494	-0.0749352582154555	0.559427989238805	0.811636595718605	7.13170146958346e-16	0.425835659612367	0.00050232515239452	0.134872538263715	0.291926338882758	0.315001070652081	0.0119185023241811	-0.0821405301365356	0.522174263723802	0.0047550904425453	0.970495558937051	0.238192601870493	0.0601228048358564	-0.290521191342657	0.0208976869998801	-0.500372378636127	2.96695670641088e-05	0.118200941178467	0.356192961592361
UBE2E3	blue	-0.192806210033902	0.130038219648481	0.203174589725752	0.110251900391223	-0.0447222043948001	0.727812081469989	-0.0498630294736986	0.697948167856511	-0.439088994599746	0.000318147674926068	0.0578720455545819	0.652332170005193	0.0573247809234533	0.655411440651366	0.507597905701077	2.17473527708714e-05	0.0804108836065921	0.531002401123922	0.268548885005243	0.0333272514804691	0.383438986355533	0.00192215340184942	0.130032082740928	0.309748222410637	-0.160780553750418	0.208099248365753	-0.0763769518645283	0.551874391617733	-0.393428578139362	0.0014231625274614	-0.434918278914138	0.000368064110417365	0.0407068749173602	0.751424160050478
FGFR1OP2	blue	-0.0654625945133271	0.610236625512328	-0.0366230233746017	0.775674133838163	-0.109278741283015	0.393902594010314	0.00289054839084472	0.982062177304054	-0.429861508264687	0.000438111214107097	0.0177968551950758	0.889892379046004	0.15724562849625	0.218405493442725	0.756501047191546	7.47500717486716e-13	0.39329499578247	0.00142898205104899	0.263375370748313	0.0370154927026784	0.694169866607946	2.81342748694428e-10	-0.0218167751796941	0.865232067415324	-0.0845137482512325	0.510182250945668	-0.0298761305050505	0.816198086530315	-0.510552003104097	1.91146299763738e-05	-0.622062373249652	5.26877546415574e-08	0.0584313677464745	0.649191015817707
CETN3	blue	-0.163421350632719	0.200627656895148	-0.132187911009491	0.301726017917244	-0.135704798245444	0.288931185305964	-0.128573305948305	0.3152537900283	-0.39161951864772	0.00150381258596804	-0.0035168169895397	0.978176614913148	-0.0671687715048651	0.600938834046717	0.667421168149736	2.31769388983303e-09	0.16565885414915	0.194448150412455	0.27434160249304	0.0295666266378569	0.497354935209207	3.37095317993799e-05	0.296394762162629	0.0183381112742993	-0.0377683686727001	0.768850388463492	0.175829004322939	0.168074189116249	-0.391730550297233	0.00149874688371357	-0.477168908170417	7.6833074457217e-05	-0.0463871662229147	0.718093295562737
PLXNB1	blue	-0.114728860387403	0.370595669783185	-0.132267210179665	0.301433527751774	-0.0474135340555848	0.712124110627154	-0.216875723201991	0.087763986260584	0.439058289204204	0.000318491400184175	0.0621998418363851	0.628187833680848	-0.19100328449269	0.133737168289432	-0.608373056193316	1.22937855376638e-07	-0.496261510951045	3.52950997269306e-05	-0.282914202209343	0.0246585157189789	-0.477616402341283	7.54843459250008e-05	0.193895145762264	0.127841936659788	-0.0756685614801094	0.555579816689164	-0.0621293963186609	0.628577840874984	0.479625866804075	6.96927345906559e-05	0.528611508761665	8.45651266944448e-06	-0.100558355080782	0.432943430171679
BOD1	blue	0.0758631736186612	0.554560666722631	0.230570473073095	0.0690594964852044	0.267553151651963	0.0340122497630037	0.301726461123145	0.0162512888399661	-0.271326120983259	0.0314772618094065	0.0166814441377242	0.896754379672283	0.122534540829986	0.338706896539543	0.470384160407193	0.000100199634187692	0.480579505422941	6.70901360829055e-05	-0.124534663968429	0.330820881565199	0.111016628646361	0.386378447718568	-0.284807998733254	0.0236725164013171	-0.00599600306612622	0.962800809080852	0.144680373255839	0.257914726875054	-0.0895396424516894	0.485257968373944	-0.374908826739511	0.00246657427587719	0.0393666058267281	0.759357618835835
CCDC86	blue	-0.0703223067327281	0.58392022103107	0.246846424632985	0.0511350046687175	0.215284758996539	0.0901732759674887	0.39211869574318	0.00148115837880964	-0.311047794419149	0.0130898727937865	0.232173363015901	0.0670968262215138	0.134837094371039	0.292054345055244	0.601102406345572	1.89736315700433e-07	0.658118397737142	4.59267372911733e-09	-0.2146549053642	0.0911413195126942	0.0901919264464335	0.482071011336658	-0.349780167229423	0.00495329498267563	0.0848371421278454	0.508559069452995	0.265336133241116	0.0355796395003834	-0.0411450227820828	0.748836132086253	-0.291204247388288	0.0205852302453081	0.220185852411035	0.0829136691738232
MRFAP1	blue	-0.0698178873074831	0.586627660666883	0.0978256840488823	0.445612066778218	-0.0919639396596042	0.473469560089594	0.141216406626657	0.269606823515016	-0.410836581206582	0.000824004121518228	0.120450949998806	0.347046024297972	0.103228795966074	0.420762093883821	0.498209417002832	3.2516644515595e-05	0.417973061619658	0.000652975012123169	0.00103227101436004	0.993593595664161	0.225474482491845	0.0756064553181145	-0.0855330788570804	0.505074993471773	-0.260772947864374	0.0389952270238138	0.168833304680316	0.185916470469931	-0.174313700161131	0.171828285562995	-0.313283454571505	0.0124158087909037	0.251262739821048	0.0469898049363733
BCCIP	blue	0.0191052543192811	0.881853393578373	0.207387572703142	0.102909289899342	0.2511366451432	0.0471042125538249	0.26689150724346	0.0344738758096556	-0.30418566453869	0.0153595118769312	0.117875110414687	0.35752973278345	-0.0339956971131243	0.791390399738773	0.75877812635412	5.82214202678376e-13	0.440038366004841	0.000307685730071739	0.11582163569295	0.366025126159828	0.266257701425699	0.0349209619089324	-0.0948176108710361	0.459792488145106	0.109617515485182	0.392429131733184	0.226906414144008	0.0737188261544768	-0.219864649637867	0.0833748389751261	-0.486721485157617	5.23629801163672e-05	0.100203246371605	0.434578126773877
EIF3E	blue	-0.150982313620555	0.237534051485056	0.118230982293495	0.356069868165882	-0.132324069836215	0.301223917736643	0.100006548392302	0.435485094100414	-0.298246582115393	0.0175887774865642	0.00470727525835811	0.970792113228217	0.0582096954685542	0.650435203900074	0.599458285040424	2.08988092236496e-07	0.230209139355155	0.0695082246016722	0.369255509461891	0.00289938520266697	0.507462303488332	2.1875922882463e-05	0.0196938336227642	0.878240898197108	-0.289042145906874	0.0215880948893257	-0.125836866610888	0.325749390760892	-0.373443035357885	0.00257286860493474	-0.557418400995376	2.08115440640671e-06	-0.00777727937783701	0.951761409382637
CGGBP1	blue	-0.124077122469851	0.332614560037403	0.0383516479243226	0.765381987077254	0.0333372962471311	0.795342115495618	-0.0317252400081269	0.80503911038978	-0.46551084719061	0.000120841714161229	-0.0215349333759944	0.866957148838786	0.415541201059194	0.000707252614401865	0.587558775093319	4.14007936194045e-07	0.19804140463202	0.119736155868864	0.468384155388043	0.000108243191657328	0.732888892141294	8.57654207024098e-12	-0.0887985740473152	0.488892166589507	-0.154602965383917	0.226340339975119	-0.350530834418535	0.00485501210333909	-0.546493092626099	3.59662307066766e-06	-0.694999607498605	2.62571831210151e-10	0.131969123773212	0.302533956355073
PPP2CA	blue	-0.10451479608067	0.414966678017267	-0.0268080554727161	0.834792655213208	-0.056382981356557	0.660723999663846	0.103258401454069	0.420628156599967	-0.399090041236012	0.00119526913828147	-0.0983044329692341	0.443377827185936	0.0369711463485783	0.773598271148937	0.614516327529418	8.44732565737335e-08	0.479369815059542	7.04072178445083e-05	0.0494420969134871	0.70037708601926	0.580209596049855	6.23039854192207e-07	-0.0600463445076412	0.640155544246676	0.0620204153981388	0.629181390619443	0.0492831345542887	0.701295130064288	-0.426454101628016	0.000491934944494943	-0.489709282073737	4.63359841054659e-05	0.0708982938188862	0.580835604444472
DENR	blue	0.0764655362461185	0.551411861442838	0.256337144960773	0.0425714543597357	0.243136374856355	0.0548438142942824	0.320213961758476	0.0105131776853159	-0.51987097400031	1.26220546181757e-05	-0.0129189397545944	0.919953985031783	0.192561403971141	0.130535879393766	0.77743984108593	6.73465981300883e-14	0.580754970612012	6.04633761233129e-07	0.101957899591065	0.426534699207738	0.459070624567414	0.000154122114523415	-0.251453906381528	0.0468167914409599	-0.0642911960817206	0.616655964961554	0.0360805110200829	0.778912256473786	-0.328706616888479	0.00853069511293313	-0.659896302532618	4.03741949819753e-09	0.222337467454543	0.0798762267516542
PHF10	blue	0.0239776722150885	0.852027150018363	0.0113204981565503	0.929831261613902	-0.0381322134439294	0.766686294246876	0.00737429767179078	0.954258159073721	-0.348593380956905	0.00511225893701431	0.171806497076568	0.178173541512037	0.0933533537228794	0.466783280275021	0.647433518994957	9.78815442675388e-09	0.244914878215708	0.053039496478316	0.50926189227016	2.02257101341054e-05	0.502307273031139	2.73202150459935e-05	-0.0207660556333995	0.871666372645543	-0.273562635264283	0.0300506192578778	-0.00459025332116081	0.971517910874351	-0.337322366124968	0.00686066253185107	-0.542932153102668	4.28095340484236e-06	0.0434096719728588	0.735503944761303
COMMD8	blue	-0.101491915091839	0.428662500387163	-0.0712322783100499	0.5790504125696	-0.0772158738850652	0.547501555340169	-0.0725291030735761	0.572142644816109	-0.347041916206163	0.00532684051187288	0.0992170440123873	0.439136166345598	-0.0814546804172659	0.525666026278852	0.734056713315307	7.64792821488105e-12	0.186995627725515	0.142243025527456	0.28601877754656	0.0230597726881188	0.535746022207413	6.04768446178457e-06	0.216452678105608	0.0883996302811607	-0.080626243015712	0.529899193308353	0.0410618117177216	0.749327427487903	-0.46699930608848	0.000114156215871317	-0.549324283980757	3.12700981881205e-06	0.0366324329147593	0.775618003974699
XRCC6	blue	-0.180390498722481	0.157136142417444	0.128413499423068	0.31586070230899	0.0773207456874728	0.546956094165052	0.200378521023955	0.115343537550436	-0.312826426179456	0.0125511139181401	0.29878667005682	0.0173752244927074	-0.0789969881419977	0.538273372758097	0.597200123765399	2.38443675517368e-07	0.628521496590529	3.48221279149222e-08	-0.10205173787809	0.426106937924613	0.144123663112717	0.25977031327899	-0.215078296527647	0.090489702172801	-0.0653086382124188	0.611078663444229	0.467176183993532	0.000113384784329651	-0.143846720108189	0.260696748703536	-0.181138048257111	0.155394967932917	0.169293221083749	0.184703136266476
GNG10	blue	0.122672859525409	0.338157781993988	0.024756325762775	0.847278615520478	0.144758219167858	0.257655972641537	-0.0250940901594844	0.845220465745542	-0.184183456400157	0.148449117005926	0.0951341663216668	0.458288710138585	0.0907003614975486	0.479594596528864	0.56756987629305	1.22982907403115e-06	0.284021324542347	0.0240779691534349	0.187898947524102	0.140291333686299	0.32762022883229	0.00876458728132313	-0.140426542735876	0.272321762126512	0.0220598594753264	0.863744713277764	0.0620342707728418	0.629104644434006	-0.18353206657239	0.149914986578416	-0.330416121321804	0.00817366483214133	0.267127188340265	0.0343088474216185
SEC61G	blue	-0.00688793873242981	0.957272069124613	-0.00962427149111863	0.940324290078325	0.104888994099834	0.413289021156897	-0.000368068775488214	0.997715697784026	-0.314723632285128	0.0119976442833655	0.129871070346187	0.310352839681549	-0.199933634811234	0.116170036413641	0.754930040258578	8.8674839109954e-13	0.366478739275237	0.00313575013098973	0.128586026430264	0.315205512380808	0.301831543930343	0.0162122949263002	0.0625692714834739	0.626144221084162	-0.0901018677781476	0.482510362349987	0.274059953751488	0.0297408623022146	-0.339023889631424	0.00656706121261676	-0.507654767253662	2.16936488971795e-05	-0.0677227495410067	0.597933415016376
TOMM5	blue	-0.0701639119432083	0.584769783843259	0.237950986627287	0.0603909785030272	0.0622961318406502	0.627654907499896	0.222182327724849	0.0800922452239399	-0.257676274681287	0.0414644039101002	0.0608827549392251	0.635496260684837	-0.107163708684048	0.403175304926479	0.598229068646157	2.24567849841359e-07	0.535583036037422	6.0947019151785e-06	-0.0191281536115257	0.881712800365242	0.0531125181082578	0.679300615686091	-0.221740417199247	0.0807101047113566	-0.0368818039728418	0.774130871156363	0.25863065652067	0.0406900180842212	-0.0774971326306482	0.546039259189505	-0.201739311824737	0.11284346932532	0.104971101993007	0.412921428312772
SNRPA1	blue	-0.0797917287637434	0.534180421918427	-0.0158842499916145	0.901663360869133	0.0157215218287312	0.902665869174523	0.0970608281644353	0.449194465198721	-0.320661514094433	0.010399516507001	0.264143457485023	0.0364473985611855	-0.174589926046191	0.171139427562736	0.529742427522651	8.02289953079688e-06	0.375413606348941	0.00243088673530281	-0.067058660962973	0.601536993051019	0.158468597310107	0.214800176070527	-0.144377645577136	0.258922642145742	-0.0137219776089724	0.914996207202329	0.2680518247228	0.0336677431336309	-0.13096451349697	0.306261783618292	-0.289085732023252	0.0215674757309062	-0.0209914135325379	0.870285633024165
CMSS1	blue	0.113386808435923	0.376255856071822	0.256540205390542	0.0424020345365137	0.260541420992266	0.0391755251190367	0.357239383374682	0.00405028618808381	-0.176410644993515	0.166649267014175	0.104315245850335	0.415862931791264	0.00614802327543677	0.961858368241058	0.65196323332069	7.12796591917084e-09	0.503074902117008	2.64368858513322e-05	0.0252424248684457	0.844316920504768	0.051041036416598	0.691166770337735	-0.286198291414785	0.0229700788262863	0.0485574442874897	0.70549154443343	0.197966665242335	0.119878707899804	-0.0838610780140411	0.51346616884667	-0.425521674474448	0.000507676281526297	0.255262305713399	0.0434775495247952
AP3S1	blue	-0.0059640762544943	0.962998744058678	-0.049582868701994	0.699564452856705	-0.0945141387606138	0.461236639707375	-0.0629285616610745	0.62415937995775	-0.352557522552599	0.00459820255199508	-0.0638364214065613	0.619155917165917	-0.0109092963849478	0.932373973161686	0.684032053933372	6.42233320349663e-10	0.282310828674226	0.0249798570048373	0.269096749465939	0.0329552917001497	0.649422376233482	8.52134869960762e-09	0.0696399031291098	0.587584331785669	-0.104979953693095	0.412881810986261	-0.0554829815265548	0.665816401979471	-0.516356266657401	1.47818701956151e-05	-0.595800406299229	2.58619247705469e-07	0.0397974742148851	0.756804439516068
DROSHA	blue	0.159345640339738	0.212240542442369	0.0240938880173092	0.851318084047715	0.130491643867252	0.308026701573852	0.162675818434025	0.202717366856397	-0.275165230512252	0.0290620124157705	0.00628317082371629	0.96102057212324	0.279884795000144	0.0263078180325383	0.301321639646995	0.0164022611913824	0.335482754440543	0.00719096810683776	0.0868669593193765	0.498431614550471	0.31330525773777	0.0124093854758332	-0.283612997179389	0.0242907259724825	-0.117647272062594	0.358466302120887	-0.30161677660376	0.016292076036812	-0.210432722840888	0.0978424680865955	-0.348736228015282	0.00509289028208716	0.234961967115882	0.0637891910642734
ATP5PF	blue	0.220108032223993	0.0830252147741609	0.0464684348917089	0.7176200327467	0.167591200498494	0.189222033466584	0.122812992796923	0.337602032585956	-0.279393961568403	0.0265836016094924	0.187207704393294	0.141783001546248	-0.101097522361159	0.430468090147923	0.781708089236117	3.99326457530185e-14	0.430362032837326	0.000430673068135153	0.0918825721836842	0.473862710511917	0.157886440486424	0.216511124851662	-0.0574969949255749	0.654441832176432	0.0338776041587832	0.792098811008279	0.394274350369444	0.00138680820596128	-0.220578698250758	0.0823523799243089	-0.503019053797917	2.65002477418335e-05	0.0396608704787517	0.757613627989874
COX7A2L	blue	-0.0216602125241748	0.866190270506938	0.112120682616221	0.381643230130197	0.0297936703411515	0.816696580967312	0.0728534077943686	0.570421166041941	-0.289040497316951	0.0215888751113053	0.11466457783941	0.370865603878481	0.00938715776146533	0.941791945511857	0.575677929767571	7.97668374916332e-07	0.250769995185469	0.0474381782548508	0.13244196661549	0.300789599406404	0.309973865299365	0.0134247345687872	0.00999563194296186	0.938026090850727	-0.0397355293982709	0.757171344843078	-0.00618043603486714	0.961657433818213	-0.334830199088284	0.00731143512790029	-0.546220831970312	3.6450984024303e-06	0.130966460717394	0.30625452943734
CBX1	blue	0.028649371554311	0.82362156428287	0.270124055217201	0.032267165471869	0.108901700338604	0.395546327449499	0.222040654027504	0.0802899175424711	-0.485535865355027	5.49492380715692e-05	0.17602999962857	0.167580779204565	0.172440542134432	0.176553060656879	0.652063347812263	7.07775240606516e-09	0.559980707307715	1.82537563448935e-06	0.174428709523023	0.171541227326088	0.365480017683469	0.0032248611165583	-0.189296869391281	0.137310707995374	-0.16534879060973	0.1952962532534	0.0469193368893011	0.714996158173609	-0.303330974202893	0.0156645631670717	-0.499610499162548	3.06449604794744e-05	0.1908187117548	0.134120277922638
RPS23	blue	-0.0278538779960025	0.828443610835683	0.027475933612349	0.830736820548745	0.051098806465828	0.690834822676522	0.140244711009315	0.272949332844074	-0.233362805687432	0.0656695449854194	0.0189740620725836	0.882658935461967	-0.102622550108329	0.423510156817888	0.643271941269482	1.30388847118566e-08	0.246682478389316	0.0512944550921855	0.16171266050697	0.205439905193961	0.168940910761017	0.185632074574341	0.0388125251658233	0.762644671797603	-0.0917812912273199	0.474352323039127	0.261544131647873	0.038399629297356	-0.176291020807378	0.166941600419603	-0.399375713650368	0.00118469411906369	-0.0270903560567144	0.833077794441311
RYK	blue	-0.0919872436432068	0.473356992409807	-0.0253046178906174	0.843938146008558	-0.0866504041231438	0.499507075203734	0.114793894484396	0.370322700888672	-0.326051313625727	0.00911221843854392	-0.0161654418956949	0.899931402358901	0.233200919571223	0.0658623544018883	0.510437709385013	1.92107258958051e-05	0.258253486088337	0.0409946135932637	0.42966616677778	0.000441045704075271	0.53762267051282	5.53014561837945e-06	-0.122065998666613	0.340571116952675	-0.29837000121106	0.0175397803412025	-0.331438888944305	0.00796635342753032	-0.443074587023312	0.000276299639352339	-0.583665026211177	5.14753075192824e-07	0.189471811832429	0.136941077372567
UPF3B	blue	-0.107473996016196	0.401807020587479	0.271299660057974	0.0314944741347921	0.148349601705527	0.24590910005656	0.16578531502345	0.194103005389601	-0.355088145815907	0.0042944253821702	0.158521207467899	0.214646025307394	-0.0290849557277255	0.820983918552593	0.716217803325921	4.1364985078917e-11	0.575071425338886	8.24255583320773e-07	0.0552729390192874	0.667007046482395	0.324975715946211	0.00935742191917251	-0.251767182888205	0.0465343937985371	-0.172057964088574	0.177529559952485	0.0532837614009837	0.678323086594927	-0.241299891293238	0.0567590098900009	-0.469344652861699	0.000104308956775861	-0.0306107866450408	0.811760110605224
CABIN1	blue	-0.0630401397777587	0.623543524529102	-0.139289587748191	0.276261661387961	-0.084120493024917	0.512159635514904	-0.103452704562159	0.419749721926943	0.364740826505454	0.00329225703316595	-0.20959185698451	0.0992217454289747	-0.0347136399318653	0.787087267746028	-0.639306892188265	1.70669424809098e-08	-0.242459415212433	0.0555435801805749	-0.130428650572366	0.308262309312679	-0.2706962425662	0.0318891274130242	0.148500875674688	0.245422477863321	0.0959827985788887	0.454270635719417	-0.113030804625247	0.377766008968016	0.278892486212732	0.0268678752444236	0.537805074975111	5.48211033758674e-06	0.0472447883643788	0.713104337995321
RPL21	blue	0.242676833157105	0.0553180511845922	0.235751545339744	0.0628768990781508	0.25306068485732	0.045383153790431	0.178829899105201	0.160817456197049	-0.116359593231427	0.363787767894067	0.0452996814189735	0.724436279652689	-0.0447391152279188	0.727713150912813	0.358666191270391	0.00389521457252402	0.139134414682844	0.276802308358454	-0.0570187155449136	0.657136064176087	-0.0846252359222591	0.509622372706741	-0.137811992973846	0.281438353328008	0.113357090693808	0.37638177829306	0.277071239796151	0.0279219123077645	0.0331792530389334	0.796291455889934	-0.253490587378758	0.0450057555538866	0.0711380362400394	0.579553894540818
GPR107	blue	-0.0839309592574518	0.513114048324855	0.0915259683030874	0.475587807278106	-0.0350942161268902	0.784808768718433	-0.0387129116293349	0.763236068442425	0.0134245392411188	0.916832159959273	-0.0832638185076734	0.516480661711034	0.0689887638172118	0.591090211036736	-0.238151627253346	0.0601682154789917	-0.00129181096144003	0.991982905513576	-0.0190120053632177	0.882425945241592	0.142791759949223	0.264246222326672	-0.0424831921232472	0.740949080076999	-0.0350834685545181	0.784873089561668	-0.340640601898683	0.00629836109818069	0.0289992483651383	0.821502757763851	0.119244044759314	0.351934168639436	0.0242671639710473	0.85026109552008
MSANTD3	blue	-0.220701340676873	0.082177767858038	0.130207423281681	0.309090665136126	-0.101941900156156	0.426607656895462	0.0458898717783048	0.720991549425987	-0.514247716576421	1.6237541954899e-05	-0.000295957211580052	0.998163234488783	0.11295260844426	0.378098200961226	0.647065422356825	1.00413726715168e-08	0.343047304261138	0.00591623685845045	0.248069851784238	0.0499578625289739	0.50218073436273	2.74684258084251e-05	0.0100333577787793	0.937792648804044	-0.293846569266401	0.0194136573014069	0.0135875712725232	0.9158257826484	-0.454227390327635	0.000184478342403682	-0.53825343640198	5.36568629344338e-06	0.0222996647665679	0.862277883529401
CEP70	blue	-0.11481467159037	0.370235518407035	-0.0664051300150318	0.605092579634815	-0.0846251111193042	0.509622999277397	-0.169276209751597	0.184747912903302	-0.221264651191905	0.081379512163559	0.00811531800568985	0.949667381937198	-0.0340949808362541	0.790794950479112	0.564105185326118	1.47459251406766e-06	0.0237852719162992	0.85320129563457	0.435316526497991	0.000363006715613516	0.471223290970405	9.69916764092321e-05	0.195862304180318	0.123945826360736	-0.137686119570401	0.281882292971015	-0.131022840398336	0.306044540557419	-0.456646147253254	0.000168692929874261	-0.527033257183328	9.09822095871248e-06	0.00897655123802526	0.944333917003217
MED30	blue	0.0854403637803908	0.505538444854144	0.233486743467365	0.065522239609667	0.404208205164511	0.00101812321589537	0.352957534212587	0.00454895725827507	-0.138217325999585	0.28001193996091	0.687786448038991	4.74927850476458e-10	0.0561777700329664	0.661883794766547	0.418457393185961	0.000642627072684408	0.325226694035112	0.00929969895814478	-0.144501851858731	0.25850878263371	-0.0772015263782507	0.547576200257442	-0.141563119085323	0.26842083448276	-0.00926580742145649	0.942543138791755	0.181026627036889	0.155653577906429	0.061518563824093	0.631963819956301	-0.250760550809483	0.0474468063113023	0.321481003124326	0.0101941589560964
PRPF38A	blue	0.0609477136840717	0.635134988542791	0.348546845871549	0.00511858263902692	0.137060639455152	0.284095149309967	0.241003687213863	0.0570729312794939	-0.409049046139952	0.000872750585046816	0.0417856565697614	0.745057039243622	-0.00735704953214774	0.954365033138987	0.765950837058884	2.60181396734797e-13	0.517263048364367	1.41939656072993e-05	0.16611635565991	0.193201585181607	0.434294141070112	0.000376119421542624	-0.153948045836696	0.228337421390417	0.00928821659286565	0.94240441584605	0.025127996821056	0.845013913914012	-0.29890411153473	0.0173290822557465	-0.516285347509727	1.4828791443438e-05	0.145692469858686	0.254564288398
RBMX	blue	0.0411788492426407	0.748636442045998	0.0972736364110752	0.448196126800741	0.0002295316324296	0.998575483501016	0.196532712603743	0.122638884131403	-0.278529637176056	0.0270751572922675	-0.157301835211467	0.218238872011773	0.0952538898995431	0.457720672202293	0.605861885274251	1.42991831877724e-07	0.601548408740607	1.84809477649429e-07	0.220266092448599	0.0827987790496654	0.450392555391952	0.000212299098679337	-0.33067082223178	0.00812160246820113	-0.0442100459246723	0.730810363380492	-0.0512727420319425	0.689835736216772	-0.241513460908336	0.0565335361333256	-0.537795894970858	5.48451851056208e-06	-0.0590152923890724	0.645918173199408
DDIT3	blue	-0.00556917950365281	0.965447144846829	0.162117041220022	0.204293711806972	0.108579635295142	0.396953585413026	0.156817104628235	0.219678757333154	-0.357405305854172	0.0040319766023745	0.224753496350245	0.0765713406375285	-0.0394576641454394	0.758817824023067	0.437376230149191	0.000337846861347489	0.315862025003343	0.0116757734679903	-0.185369199471102	0.145808196854001	0.0625638839395511	0.626174003864336	-0.156119744042039	0.221761899619873	0.125309249248189	0.32779825030791	0.159614027867449	0.211461570202569	-0.118468782224069	0.355096406445734	-0.218805805280068	0.084909445017186	0.123671287371895	0.334210651512375
NREP	blue	-0.0385045544962077	0.764473501477823	0.362637776955734	0.003490895764367	0.154720452102748	0.225983371013413	0.329699910244622	0.00832162655421131	-0.377139004253083	0.00231235548403969	0.0332302855112124	0.795984879741003	0.481816165987551	6.38486209134805e-05	0.394184627387564	0.00139062483128976	0.398060487183607	0.00123409023118134	-0.0911961575223539	0.477186275492723	0.142099128383042	0.266594209838321	-0.280979380563132	0.0257014780519527	-0.0877112616828314	0.494250118229363	-0.0358801585299336	0.780109061243636	-0.123996036736241	0.332933074288765	-0.358169745210737	0.003948563410189	0.218436772325822	0.0854494969094813
GDI2	blue	0.0216832179163179	0.866049459627389	0.096918739668968	0.449861723289058	-0.0195154776759502	0.879335327472498	0.204040957737883	0.108709906386992	-0.408714404600451	0.000882160803520592	-0.0212422895558078	0.868749000664253	0.282880880006491	0.0246761707226491	0.60739377570612	1.30420291189799e-07	0.35949313288697	0.00380776639595898	0.237680284480068	0.0606925838603122	0.495090340983947	3.7069786398985e-05	-0.158004698116004	0.216162795954755	-0.174615434730338	0.171075915319485	-0.141811208202623	0.267574351370018	-0.401065538081478	0.00112384581131019	-0.575403638424699	8.09591119535384e-07	0.0741508669204211	0.56355816617907
LRPPRC	blue	0.0714870300553844	0.577690421888728	0.243980238662723	0.0539815763243873	0.119844747391864	0.349495944021657	0.215652050346945	0.0896125089574021	-0.354809708645623	0.00432695697760353	0.13465919300345	0.292697394046667	0.0846666773919846	0.50941433841179	0.478837553515053	7.19140979911966e-05	0.401041213634925	0.00112470133257154	0.215221741506409	0.0902697649267401	0.432716096201614	0.000397207836827659	-0.32761233523653	0.00876630696241108	-0.0330648404502704	0.796978897679188	-0.155527336741977	0.223542336260814	-0.304138171697496	0.0153763279546073	-0.446322428536098	0.000245986418489828	0.259730437064859	0.0398125187221655
NUP43	blue	-0.0361360896022601	0.778580348468443	0.0978523417433444	0.44548749562891	-0.102179588468555	0.425524524718709	0.15585245982707	0.222563972303127	-0.233951692521459	0.0649719936396009	-0.105667138721189	0.409812903229628	0.0161005053953998	0.900331327834135	0.499242573323727	3.11265564795875e-05	0.504351819829147	2.50259366336689e-05	0.261457382015995	0.038466248763119	0.42399401374322	0.000534458352791844	-0.180586912923644	0.156677268803673	0.00632598580062731	0.960755165577221	0.0642792381114405	0.6167216441065	-0.233876173850093	0.0650611128357886	-0.348438971059321	0.0051332683789214	-0.0751021944562532	0.558550846266437
CLNS1A	blue	0.232019185906468	0.067283641324081	-0.041933767756552	0.744184179991306	0.364557971645126	0.0033091206499032	0.164286544946432	0.198221810995057	-0.13158507946143	0.303955547110133	0.0297305892088292	0.81707797265043	0.271948905539253	0.0310744184928708	0.435748309295183	0.000357595089183827	0.257346485719906	0.0417348075677643	0.134545939233468	0.29310724795957	0.15922966115817	0.212577787026908	-0.166710557753082	0.191591108394002	-0.0771371478714812	0.547911198877662	-0.0179263401658684	0.889096299512663	0.0537845152444947	0.675467604440049	-0.398169075141623	0.00122994285070919	0.0437441256580847	0.733541446819684
MMADHC	blue	0.0655565662315039	0.609722910109745	0.0976434297364507	0.446464257766804	0.139882864783998	0.274201070166267	0.103837640874218	0.418012552565388	-0.561541115362212	1.68436208088584e-06	0.095250082683705	0.45773872990304	0.142994851809867	0.263560395163148	0.682531216277622	7.23678511762538e-10	0.299055238383836	0.0172698593925664	0.398599581566791	0.0012136234231975	0.661264016389754	3.65425366270985e-09	-0.0283651975697736	0.825343407291718	-0.18058319768454	0.156685939344842	-0.282129530317266	0.0250770998855568	-0.539732842865647	4.99769598892503e-06	-0.714158380147706	4.98524202444286e-11	0.225672095389514	0.0753436893813027
SKP1	blue	-0.145060974126559	0.256651306704929	0.0812642812591263	0.526637437250192	0.0012481332236567	0.99225396501481	0.204309135443123	0.108235981364616	-0.348690199517109	0.00509912421937748	0.148401943429149	0.245740651204786	-0.027034258260557	0.833418504257949	0.674744268102649	1.32967795631018e-09	0.278206596785574	0.0272608290850377	0.0321198172811913	0.802662846355872	0.41078546940731	0.000825363024125699	0.141166080819734	0.269779262436428	-0.100676876354117	0.432398606279551	0.0983703892815021	0.443070510295513	-0.362436299423668	0.00351047288047367	-0.571396671213349	1.00399041556085e-06	0.161410408268863	0.206299592514337
MRPL15	blue	0.127481369102689	0.319415637880498	0.291539670286557	0.0204332545428872	0.413275105746101	0.000761475575339686	0.370437770807192	0.00280365706987408	-0.327684296626743	0.00875064048527315	0.687332074346049	4.9271255305912e-10	-0.0277048153797125	0.829347891793332	0.601091009982655	1.89863814000279e-07	0.509183798084853	2.02948544439619e-05	-0.0824921837172019	0.5203884633763	0.0590356970547489	0.645803927285762	-0.245132755675303	0.0528218210157695	-0.0731884496211544	0.568645224361204	0.183836459095946	0.149228655751883	-0.0591733987811954	0.645033147174938	-0.390424447790182	0.00155931808397392	0.173876666383697	0.172922299459031
MAPK14	blue	0.061437311505509	0.632414789215566	0.261567229520369	0.0383819073933406	0.337161966423854	0.00688892398006395	0.294171708767225	0.0192734986495259	-0.293271906203612	0.0196635026480837	0.316672106979048	0.0114513033864275	0.576376316143819	7.68051163497627e-07	0.293287503067957	0.0196566856492887	0.309441229619496	0.0135935363549996	0.185892227073861	0.14465450589562	0.391836108331185	0.00149394512749384	-0.299876020561953	0.0169512291768708	-0.0574100882226226	0.654931068010518	-0.374603780480715	0.00248836670065776	-0.277842261004069	0.0274715203282465	-0.401825031017932	0.00109742681575526	0.343918388847563	0.00578303858906158
GTF2E2	blue	-0.285975139792885	0.0230816209882224	0.0506687445713265	0.693307351998541	-0.323472674467109	0.00970967444488526	0.0664061974117199	0.605086764895779	-0.269792381794375	0.03248800772904	-0.033229007231184	0.795992558597742	-0.0347196847186694	0.787051063826103	0.539296287982995	5.10375842317081e-06	0.24357772586652	0.0543914670325679	0.0751108698985538	0.558505280197214	0.301873372807093	0.0161967954757227	0.148721450395591	0.244714108197437	-0.0673172773507684	0.600132513559148	0.231808488554623	0.0675396162670816	-0.337321324650655	0.00686084570517372	-0.378783102034912	0.0022042395337719	-0.158351359444876	0.215143969570111
YTHDF2	blue	-0.156897869899962	0.21943838477578	-0.290690736608243	0.0208197566919483	-0.289499898010369	0.0213723801855205	-0.0974442418931653	0.447396660843116	-0.318820810430449	0.0108739095816622	-0.0573774631712267	0.655114766009361	-0.0423030108825789	0.742009527511508	0.481547245006336	6.45409609542671e-05	0.265133883321915	0.0357255691459769	0.437455842405056	0.000336907104912064	0.516981972850836	1.43738319992452e-05	0.00452431686471705	0.971926874493503	-0.356140881710347	0.004173373307653	-0.0681030672756919	0.595873993008804	-0.426870983528955	0.000485041721673939	-0.525112097903435	9.94052202289405e-06	-0.114510062023108	0.371514930543689
RPF2	blue	0.148984367522741	0.243871586754462	0.0418028647369524	0.744955610448582	0.108715720744294	0.396358603273623	0.165445801160142	0.195030620852545	-0.411495104198876	0.000806676138947712	0.184333243566727	0.148113554812805	-0.0124771414657166	0.922682856372124	0.799824296269886	3.78672389931656e-15	0.496795608187526	3.45121782881225e-05	0.172651787529638	0.176015549725259	0.376458503450204	0.00235847371017434	-0.120419213600982	0.347174019420859	-0.105894280076812	0.408801425911526	0.128767478087484	0.314517370322155	-0.308911508931205	0.0137632244473929	-0.494770656719069	3.75683576964659e-05	0.200667666298049	0.114808792924825
HPRT1	blue	0.211203350218588	0.0965915650222658	0.0135032575429337	0.916346224933092	0.0366514017067537	0.775504854661465	-0.00557113774794822	0.965435002726758	-0.335519005443192	0.00718432710558178	0.16645290682606	0.192288237851581	-0.0839101373492364	0.513218953794032	0.614676402397792	8.36423480534876e-08	0.326317337822507	0.00905244279069791	0.284219633907615	0.0239752108224907	0.372051499776103	0.00267753736492648	-0.103798390475829	0.418189495409531	-0.194084172553403	0.127463569565324	0.0956557744012069	0.455816720301676	-0.271821247773006	0.0311566394807186	-0.391859608924861	0.00149287798558158	0.241570819439494	0.056473104495157
RTN3	blue	0.22774126743435	0.0726357496789633	0.0253474253013383	0.843677456247586	0.360090870134738	0.0037456438409155	0.182305470978859	0.152704463797221	-0.288126821758273	0.0220249857542808	0.185464352306246	0.145597799842977	-0.123115273309359	0.336405179414697	0.618913339294678	6.42570623890038e-08	0.409101289079537	0.000871289714730267	-0.0352617217557358	0.783806485648036	0.295444666669743	0.018733027909166	-0.128199332327325	0.316675237157334	0.0496393548379176	0.699238469645409	0.120039831585986	0.348706361121969	-0.255273144408185	0.0434683337888014	-0.438238211810317	0.000327797922217383	0.246603344419696	0.0513715641129201
MRPS36	blue	-0.100400281446921	0.433670672611734	-0.152230539862701	0.233632729245267	-0.198157749443783	0.119514506628285	-0.0965682831347167	0.451509832907354	-0.274782675605357	0.0292954870729066	-0.115887772209427	0.365749614799612	-0.182926825365372	0.151286628555941	0.657461651034382	4.8155234348966e-09	0.243759949744625	0.0542055904916841	0.179247337858787	0.159826588950097	0.423518176814339	0.000543058857689914	0.137006587698226	0.284286913226466	0.110509220429404	0.38856636661088	0.227925654173249	0.0723982609588316	-0.411160395407593	0.000815441835367106	-0.441772839371503	0.000289379310134516	-0.16499950305396	0.196254807920232
PCNP	blue	-0.0555714493775672	0.66531515969674	0.0875683747202631	0.494956492212204	0.0940537631017661	0.463432168587374	0.046328923268859	0.718432534532266	-0.448371057521031	0.000228463366342593	0.166110971484388	0.193216222204711	0.137251370084508	0.283419160750466	0.80134319372473	3.07440589025507e-15	0.391631671041014	0.00150325739731669	0.28813687131025	0.0220201486173387	0.640258998601688	1.60042258072969e-08	-0.0595140122048717	0.643128175218842	-0.10899629654616	0.39513355007049	-0.143485739973866	0.261907648943646	-0.513115576246973	1.70730297292984e-05	-0.706850105299206	9.54349383939935e-11	0.248503034613418	0.0495464166076345
CLDND1	blue	-0.0118640924016137	0.926470962530798	0.078876695651862	0.538894218884507	0.106681632391508	0.405306524006852	0.135749809453146	0.288769775768073	-0.346758334770493	0.00536690835249021	0.0746910251146556	0.560712450842025	0.267752865921577	0.0338739267103045	0.603799535135564	1.61728052157081e-07	0.268193222590058	0.0335705901266372	0.338399008941223	0.00667357987953226	0.552019634201947	2.73376112849282e-06	-0.191356118484109	0.13300710441106	-0.141108678351313	0.269976039245067	-0.244340418219469	0.0536169294003281	-0.454720094221156	0.000181157094892963	-0.622271051150123	5.19951625901205e-08	0.127697297419677	0.318589872688549
RPS25	blue	0.0668763359585906	0.60252802183469	0.0265828769347043	0.836161072744206	0.0181598291891126	0.887661074437409	-0.0437521372712733	0.733494457261033	-0.247113878663246	0.0508757536445196	0.146907534942356	0.250581103006453	-0.035788469370565	0.780656935774281	0.692232743758873	3.30260127162524e-10	0.191255978606956	0.133214001656989	0.274734969926393	0.0293247120670779	0.256473657437233	0.0424574962595079	0.103874100466583	0.417848229349159	-0.0513183739482149	0.689573713533501	0.301678803420678	0.0162690000333031	-0.319428646868888	0.0107152229734153	-0.500576287054789	2.94134375782719e-05	-0.0669634785518445	0.602054268218658
DLG1	blue	0.0207573157663249	0.871719928426072	0.114149076389768	0.373034589577503	0.0523956181279975	0.683398679756251	0.0555740220658019	0.665300585507798	-0.379944304844011	0.00213062414213423	0.0646563779089769	0.614651646597097	0.20719207196796	0.103241405936283	0.444657230211493	0.000261126003700035	0.205343756604901	0.106422522613928	0.392337874142967	0.00147130860771369	0.585374985416332	4.67962560489072e-07	-0.161354416924163	0.206459126344358	-0.230177173936841	0.0695480335083531	-0.460856118563635	0.000144140104619692	-0.453630159116495	0.000188578974316061	-0.567816264480735	1.21396122731925e-06	0.316173086306071	0.0115891336416714
RPL7	blue	0.0680472258236362	0.596176177113644	0.1723082609533	0.176890255080415	0.203979430210812	0.10881886357621	0.188363202832182	0.139296122223992	-0.22608288192402	0.074799792741952	0.325743466070896	0.00918182037062126	-0.114888372824174	0.369926362121173	0.588919870892735	3.83399154234077e-07	0.164326762643474	0.198110480302206	0.0707701203352422	0.581521375391812	0.055527541035443	0.665563917929023	-0.0727928238705262	0.57074257556617	-0.187538334886394	0.141068042107509	0.235580647836173	0.063073459682359	-0.0504598406125	0.694509543339762	-0.444531324465176	0.000262304640724747	-0.027563124944521	0.830207654236577
NIPSNAP1	blue	0.0111698790785089	0.930762551591489	0.353149951654543	0.00452543517175748	0.387467071290678	0.0017046635467791	0.345902463531526	0.0054894497563159	-0.373792342731233	0.002547173980478	0.274510606472371	0.029462487661918	0.230078327638072	0.0696712496480808	0.448646179911807	0.000226199155096743	0.475388144375113	8.24232636335374e-05	-0.112901533787943	0.378315270343354	0.0161238392699945	0.900187618277505	-0.407550604142341	0.000915605565935655	-0.0083277147519973	0.948351833142811	0.192644873208647	0.130366035373869	-0.0254540775791418	0.843028034927952	-0.217982480011107	0.086118033491008	0.429328699872416	0.000446157424708371
POLR1E	blue	-0.0199633935223338	0.876587253656005	0.275053873943657	0.0291298120576358	-0.0185638104001358	0.885178708015604	0.256071273012224	0.0427941233621877	-0.229375465058853	0.0705524451183208	-0.165163591383581	0.195804080283119	0.181848225868064	0.153754107078057	0.412362972393693	0.00078434318858154	0.432252363651123	0.000403606596303247	0.0264703883821294	0.836844850872496	0.170257167160671	0.182178650413832	-0.285672147188629	0.0232338055000586	-0.0235489756684722	0.85464375528923	0.0957034667109017	0.455591063916913	-0.0919544398146215	0.473515452307651	-0.301511365696988	0.0163313566652992	0.0246017463140571	0.84822087712707
NUDT15	blue	-0.20341977601236	0.109813809328153	0.217387831541188	0.0869993367726305	0.111497811023855	0.384310403104516	0.196568387398417	0.122569632485649	-0.479809155616614	6.91854011045815e-05	0.223268138682197	0.0785900250346912	0.0412625620211032	0.748142325424392	0.612298805748436	9.68156238028492e-08	0.557400810085292	2.08302102703698e-06	-0.0714965704817075	0.577639518873797	0.471232106928515	9.69584809953157e-05	-0.179295016237845	0.159713702699726	-0.113047495075928	0.377695127530414	-0.0180630419780456	0.888255968860612	-0.31380430759565	0.0122631456008702	-0.459077561281194	0.000154082136140464	0.224896989570361	0.0763785294534218
DCTPP1	blue	-0.182247760193457	0.152836649628675	0.365567941761845	0.00321692675280187	0.127994254354185	0.317456462002411	0.402073538229414	0.00108890485926084	-0.386545153466005	0.00175239397544094	0.302458378488269	0.0159813520339764	0.125390330939915	0.327482862308983	0.537171173923536	5.65073939801034e-06	0.554847883940169	2.37117608721127e-06	-0.0704537478209967	0.58321565231541	0.0835490264317399	0.515040042972095	-0.269528469066398	0.0326646326934697	-0.0997270272801634	0.436775785843207	0.314102544294333	0.012176463953236	-0.0435578203863922	0.734634435095289	-0.24827118012559	0.0497662906536693	0.268784062928863	0.0331671560829156
NDUFAF2	blue	0.0261859182712458	0.838574579385671	0.0843292522936999	0.511109457090063	0.130273912508898	0.308841554513373	0.129680416930799	0.311069743605017	-0.26807951676932	0.0336486977748202	0.0249433759193063	0.846138708707577	-0.119639487144525	0.350327907257002	0.693571758147347	2.95658084793315e-10	0.420759086914731	0.000595453685965818	0.000322537593618978	0.997998272016766	0.195365824132863	0.124920510904004	-0.0911338389099538	0.477488632008591	0.150919341293327	0.237732052984206	0.331469602152046	0.00796019963122306	-0.202609484511873	0.111266739092917	-0.329812456908776	0.00829822199331144	-0.0337134363552427	0.793083892267594
MTRR	blue	0.0646340526314438	0.614774099688674	-0.0611497292011932	0.634012008114455	-0.0316388430292702	0.805559654455918	0.0960733220764513	0.45384317436789	-0.320211797165485	0.0105137300169032	0.0521731803599126	0.684672074090864	0.247432150242038	0.0505686434788086	0.344590601941626	0.00568205938259593	0.222984586193652	0.0789801459940367	0.196976474519677	0.121779575033615	0.403423198303939	0.00104365493927692	-0.17319022872938	0.174650877188805	-0.150488182645733	0.239090782352531	-0.300151358246125	0.0168454752108622	-0.306795617443865	0.0144593369807519	-0.352415520276413	0.00461579727880204	0.441694417220004	0.000290185051512949
HINT1	blue	-0.079236993129123	0.537035720567518	-0.0474593171542857	0.711858240945143	-0.192520785688346	0.130618590399498	0.0637527281103146	0.619616459022188	-0.0617480465672228	0.63069085870914	-0.177087487646937	0.16500228791288	-0.299993673419174	0.0169059707886117	0.321590809477093	0.0101669115684758	0.24426521591328	0.0536928983328795	-0.162236338371433	0.203956439304052	0.0947911472587052	0.459918323856451	0.0461436415842731	0.719512076569843	0.114713804811772	0.370658880209211	0.199354272235878	0.117253155731454	-0.099662988741599	0.437071786702949	-0.140969185980024	0.270454621878855	-0.201105717789753	0.114002287511778
GLO1	blue	0.210365031751836	0.0979529462940252	0.122494437209987	0.338866209119864	0.222908956736568	0.0790844585816515	0.301679628717552	0.0162686931847709	-0.582363426669952	5.53279515898413e-07	0.444374055012235	0.00026378371137162	0.127770583042124	0.318309919839196	0.74793083075631	1.86939128323485e-12	0.537698744214179	5.51006445489427e-06	0.0777094590623182	0.544936602107831	0.398085954437345	0.00123311641280799	-0.204350561843694	0.108162914814144	-0.0526442873210467	0.681976157057151	0.139247972353573	0.276406586907941	-0.321085489505801	0.0102928278652828	-0.535859769428294	6.01507191626057e-06	0.308575293773364	0.0138718695298941
MED4	blue	-0.168852923987062	0.185864594515269	0.200489592261587	0.115137897187726	0.0938894650357694	0.46421707775169	0.0185973982790992	0.884972367797317	-0.362238611218024	0.00352977640603854	0.0724205033022743	0.572719653138127	0.068258925174891	0.595030933803845	0.743023929321479	3.1084407444531e-12	0.350638955109748	0.00484099881159182	0.110557880317309	0.388356229244509	0.46293838696786	0.00013325035984129	-0.0394643829658754	0.758777999311112	-0.0550155754319642	0.668467050096406	0.145703514919145	0.254527888527185	-0.357464888377893	0.00402541955554084	-0.563943108916956	1.48709135589434e-06	0.0413427718413268	0.74766897971176
DERA	blue	-0.127409239581258	0.319691783658842	0.214986577270586	0.0906305510565245	0.122025584393836	0.34073221567359	0.00138077179208586	0.991430826667513	-0.41263684054451	0.000777412752305409	0.224725472472089	0.0766090413240315	0.023751254269512	0.853408925428853	0.605641775220954	1.44889354448922e-07	0.327420651730808	0.00880815703990091	0.0918508822469043	0.474015876916486	0.456585960303123	0.000169070205273863	-0.0887309591003394	0.489224460550184	0.0143485781101291	0.911129943464014	-0.0801429234353921	0.53237664807145	-0.344762223375994	0.00565652838756001	-0.465808749683397	0.000119475539119139	0.3462728156688	0.00543612471634978
KDSR	blue	0.0404288390732309	0.753067864232681	0.159026206882643	0.213170303296345	0.196934227094124	0.121861185505595	0.155987636837258	0.22215807724934	-0.39533123223205	0.00134255426764642	0.183527765570148	0.149924701081052	0.380771567943666	0.00207952799669622	0.500629840970212	2.93465089869982e-05	0.15773053647831	0.216970943239792	0.0959248585115318	0.454544350850879	0.438116809060737	0.000329196531851103	-0.296679136865043	0.0182212988262757	0.098036536846596	0.444627282734186	-0.138040222198465	0.280634598156027	-0.275375000106069	0.0289346535185074	-0.603779776494672	1.61918266025819e-07	0.244253571299413	0.0537046694854792
ZNF622	blue	0.126970414285859	0.321375093942164	0.247463226677689	0.0505387381935807	0.188695690611069	0.138586640918762	0.179595654539594	0.159003247057195	-0.208798113660392	0.100537564164599	0.112962556747548	0.378055928971081	0.0340220919449111	0.791232086430317	0.439805962410999	0.000310217342990993	0.212762386031278	0.0940990719280127	-0.136423155604147	0.286362240775623	-0.0714899553370385	0.577674813808044	-0.207148330025751	0.103315828244216	-0.0478452209429559	0.709618596939568	0.286244023596923	0.0229472760864425	-0.0953288513234114	0.457365208096805	-0.279147708462626	0.0267228780676131	0.304888755040371	0.0151124048416767
SUN2	blue	-0.0918762620660722	0.473893206974879	-0.0253365975423173	0.843743393859088	-0.0409290085903115	0.750111730188661	-0.0662525618635614	0.60592395940717	0.0312815799070193	0.807713064044388	-4.70243988877697e-05	0.999708157587656	0.242176417827468	0.0558382535760929	-0.364541750254023	0.0033106203501891	-0.168204835169582	0.187583750478771	0.125121650475019	0.32852870029231	-0.0593606888265806	0.643985395176937	-0.141716213007663	0.267898264487753	-0.0974763996572872	0.447246056539076	-0.257254065174868	0.0418108464611699	-0.0382238098397364	0.766141771398468	0.227337584823194	0.0731578607118495	0.29136633240882	0.0205116720828891
ORMDL1	blue	0.0898298159973641	0.483838854083922	0.148099614867419	0.246714709467635	0.189950064523299	0.135934412112109	-0.145223610050625	0.256112710124225	-0.258529631475431	0.0407714199509559	0.402032239955656	0.00109031693683197	-0.0783064694530101	0.541841988689786	0.636931077111815	2.00175214843436e-08	0.118292595296727	0.355817490813073	0.277746698916911	0.0275270089912046	0.409865138302743	0.000850181123995316	0.0734299701574446	0.567366607529888	-0.0785468366763727	0.540598460392886	0.00262336540720844	0.983719993975924	-0.339577550463342	0.0064739314611265	-0.516631781069701	1.46008917399007e-05	-0.00299385430093263	0.981421204778518
TMEM126B	blue	0.0427497931494395	0.739380893929345	0.0632798477869112	0.622221324200681	0.0514462206271182	0.688839799460416	-0.106971504262048	0.404024238704487	-0.341764432212345	0.00611730989079261	0.184712728047648	0.147265940582669	0.144887885058682	0.257225362475047	0.707668501999415	8.88286790812676e-11	0.244661345486737	0.0532937135754446	0.307549793030065	0.0142078237952371	0.578532715608522	6.8298566578145e-07	0.0264066204936894	0.83723252673788	0.0107447996826061	0.933391346595662	-0.0396600933973098	0.757618231866133	-0.512003827025193	1.79321783066848e-05	-0.574624458198665	8.44379167682061e-07	0.149122112918032	0.243430973853492
MCUR1	blue	0.259491980346607	0.0400014384500096	0.299503321146175	0.0170952832397065	0.427685663733788	0.000471823742231443	0.319542050976316	0.0106858400794311	-0.296744285961861	0.0181946271853109	0.180574992220842	0.156705090327937	0.0528061884042954	0.681050586697956	0.469146875947865	0.000105108137666815	0.468818704135456	0.00010644665851194	0.0469137967834156	0.715028377133634	0.184868564375957	0.146918914880466	-0.351494351014511	0.00473138478029205	0.147529033474956	0.248560217909645	-0.10852342345269	0.397199503690651	-0.14001485899964	0.273744019264817	-0.391375767226092	0.00151498746534841	0.341636392283052	0.00613770402347324
PDCD11	blue	0.193053472203132	0.129537025960084	0.139529818384567	0.275426046547793	0.139732845353533	0.27472115316782	0.277349554867708	0.0277586239162775	-0.165843633021979	0.193943988036258	0.169814784758469	0.183334093106418	0.12620558058424	0.324322420578889	0.294183351283253	0.0192684959156777	0.341898846828019	0.00609596444849634	0.0608180979746216	0.635855938490183	0.119017182128538	0.352857719367459	-0.29215273216706	0.0201579494696237	0.00594789860698632	0.963099040620195	-0.0545224361083283	0.671268006361331	-0.0150890338312688	0.906563818301313	-0.256013300243068	0.042842803109725	0.147903784455499	0.247347052104322
NADK2	blue	0.0949743190892573	0.459047718558464	0.0824980375261716	0.520358762007471	0.133055733485875	0.298535127706426	0.167160686585032	0.19037754279877	-0.402696323722458	0.00106780947219059	0.416122983100583	0.000693908218299427	0.132589696971225	0.300245952187973	0.605312030394872	1.47776479824848e-07	0.327070077626093	0.00888514793653997	0.283487853155003	0.0243562488551969	0.401572220445481	0.00110615800337377	-0.119779542690947	0.349760099821989	-0.302219900092657	0.0160688793994535	0.0205518489880452	0.872979143598	-0.282212863480957	0.0250323629194555	-0.445448081375749	0.000253832661647138	0.343698637163154	0.00581638991997599
PPIL1	blue	0.0674709436936065	0.599298676678725	0.354895861888666	0.00431686794686579	0.460984707299863	0.000143444644832524	0.266955467984583	0.0344290240382212	-0.306369577217898	0.014603103979976	0.289225573882203	0.0215014339685972	0.0844610214609391	0.510447148044409	0.592237284958973	3.17471848216745e-07	0.379004606270586	0.00219002412782105	-0.0306102737643762	0.811763206821241	0.127933763101191	0.31768713272777	-0.250349742043341	0.0478233540351041	0.0917692550110821	0.474410526542508	0.12483049362892	0.32966440907767	-0.14414778615466	0.25968972175523	-0.356424485427285	0.00414128274260518	0.349648468971803	0.00497071761285843
PITHD1	blue	-0.029467550296075	0.818668773417417	0.14532628472622	0.255773079972501	0.158276816844819	0.215362762559082	0.270160572576601	0.0322429274952995	-0.274995595306706	0.0291653479845682	0.239430247093322	0.0587641762621734	0.0361689287444575	0.778384255920928	0.511591032412161	1.8261277651667e-05	0.328514395717099	0.00857167844172284	0.0033172242950526	0.979414898656542	0.134174838211782	0.294452855637353	-0.13570566839183	0.28892806441181	-0.177338336620344	0.164394935382162	0.260908595211822	0.0388899133318984	-0.060599981108712	0.637069910152755	-0.411723592626073	0.00080074130415315	-0.144226870884708	0.259425629741866
SMARCE1	blue	-0.297311085152591	0.0179639862559934	0.0670257230292644	0.60171597432439	-0.25209571953032	0.0462397436016379	-0.0319894182223414	0.803447953349108	-0.426745196096352	0.000487112331693403	-0.0174900270242598	0.891779203566407	0.124024159085154	0.332822584668178	0.548868407717628	3.19853584205617e-06	0.264193317178458	0.0364107730134957	0.29125933188218	0.0205602064301703	0.601406450095641	1.86364417338209e-07	0.0695398778352684	0.588122279960343	-0.23307594997799	0.0660115064878395	-0.154308652577055	0.227236295098431	-0.470503778821637	9.97364483606304e-05	-0.57845423055621	6.85919946596224e-07	0.0149340176213061	0.907519503513151
WDYHV1	blue	-0.217446363924379	0.0869122746875578	0.424224017308293	0.000530345679302346	0.0894490147053331	0.485701639737985	0.444198069345769	0.000265447836699302	-0.42808583645614	0.000465451772069535	0.194859339809114	0.125920829323097	0.223477073234199	0.0783035455651342	0.460038065016339	0.000148637446884696	0.463700774762557	0.000129456046612745	-0.0199673650445575	0.876562893829324	0.107438837735976	0.401961922587512	-0.38044531558765	0.00209954671480005	-0.216058669064048	0.0889948957542389	0.150459778213594	0.239180481664921	-0.0284333327154395	0.824930493566983	-0.367863355410973	0.00301582936441943	0.301257070525123	0.0164264520652398
AVEN	blue	-0.0518864219366975	0.686314976331814	0.0592353649158111	0.644686415370219	0.0891114216133661	0.487356220830086	0.103535848839208	0.419374152276248	-0.406719560139929	0.000940184261396876	-0.0642774999400357	0.616731191260939	0.0674664815544212	0.599322882286309	0.62248516130709	5.12934845318833e-08	0.363915465531739	0.00336898510615292	0.0940675421425107	0.463366374095169	0.327896662108343	0.00870454922469762	-0.0389089810854277	0.76207215037374	-0.0663193058318184	0.605560194467147	0.206050236429399	0.105197779253105	-0.305267899791722	0.0149805737544117	-0.460248239715517	0.000147469855334471	-0.131529259574896	0.304162531355047
SLC38A1	blue	0.0660975136787899	0.606769363820298	0.185700560272637	0.145076488873569	0.387198513549829	0.00171844578152907	0.366234145250627	0.0031573692526102	-0.250386243308141	0.0477897981128205	0.208872572008315	0.100413558257376	0.149956631013915	0.240773224498504	0.318668091514914	0.0109140982610933	0.344968705672272	0.00562594513170578	-0.131501450714414	0.304265682712081	0.201251473290736	0.113734900781303	-0.391120272009517	0.00152678074550279	0.024426019936663	0.849292299819042	-0.205350441022728	0.106410883177359	-0.0989165843776059	0.440530135909085	-0.333270139285736	0.00760661574934096	0.433788083734315	0.00038276833012888
RAC1	blue	0.0459289099780738	0.720763891061902	0.130789781285812	0.306913183623568	0.307907096069933	0.0140899852639791	0.210906531477067	0.0970718837705943	-0.351929025499653	0.00467652770796397	0.294164720231927	0.0192765021215177	-0.170730421737935	0.180948414418481	0.56688317373239	1.27508643195894e-06	0.419704772497725	0.000616657387433073	-0.205087730321164	0.106869076998576	0.0690202525785814	0.590920452890575	-0.0413351575552196	0.747713910248366	0.0224266487709034	0.861501340905218	0.33027025184391	0.00820361237547743	-0.141435277053497	0.268857732576259	-0.31189315877292	0.0128313698796101	0.234910713026723	0.0638487774370763
C6orf47	blue	-0.0527375370154368	0.681443001912132	0.403130709841031	0.00105331462541311	0.308996687015067	0.0137358164814433	0.157888197573534	0.216505946454571	-0.247727391089152	0.0502851121156578	0.407661490801349	0.000912370292692046	0.0465908730934433	0.716907221393783	0.417198034330829	0.000669848412930056	0.294764704441241	0.0190200944346941	-0.181385969379514	0.154820681500423	-0.0775735244368524	0.545642415823333	-0.220372677083813	0.0826463625189449	-0.00821259209431285	0.949064866200778	0.295258115888331	0.0188114156521496	0.00119759290146633	0.992567614087729	-0.0948377727893542	0.459696629898368	0.340766836459217	0.00627779272043132
MRPL39	blue	0.00977617801927693	0.939384142541516	0.000344585379974748	0.997861439684579	-0.107591911468855	0.401287758225878	0.100549791312109	0.432982811486758	-0.293837181539801	0.0194177169543926	0.0795731575646326	0.535304544275191	-0.047988072499503	0.708790157813557	0.672100556400398	1.62796469958513e-09	0.485096000933024	5.59383731521617e-05	0.093344180121276	0.466827258209867	0.336990909664096	0.00691917545189751	-0.0996390792532911	0.437182330729188	0.0398499145396305	0.756493872014503	0.198417494366057	0.119020796129903	-0.300584985388822	0.0166800691608998	-0.438365401228525	0.000326338464635064	0.0304414537691249	0.812782514178696
C14orf119	blue	0.222522362438634	0.0796193800412601	0.304030162419376	0.0154146302946763	0.378490717344618	0.0022231300415819	0.265761527659079	0.0352743219769798	-0.231150035237922	0.068344606687967	0.485790389352048	5.43842860901979e-05	-0.0316140117085303	0.805709279373317	0.389489704971574	0.00160400702203213	0.365466263294238	0.00322610389885281	-0.164942869320778	0.19641054477489	-0.160173685390555	0.209843699772372	-0.222777287939902	0.0792663245962684	0.0217184201139734	0.865834002846303	0.19679903339357	0.122122622967416	0.183152743503662	0.15077354994017	-0.163899892452876	0.199294420157422	0.187240617486379	0.141711708454738
SKP2	blue	-0.00519524839064456	0.967765849743687	-0.001576956614668	0.990213344781012	-0.186290637248047	0.143780282263794	0.235795977149344	0.0628258760602814	-0.487837887436086	5.0030952796534e-05	-0.0702609437107156	0.584249279879173	0.128468511948643	0.315651691679009	0.56356137791033	1.51692267263936e-06	0.524568823607384	1.01915586971418e-05	0.255357862837814	0.0433963563101954	0.471235097987826	9.69472209026449e-05	-0.156950946983832	0.219280517737817	-0.335619480758544	0.00716594858024115	-0.110923547433539	0.386779259063913	-0.342768061598708	0.00595950295505051	-0.428856785690046	0.000453396081490522	0.227780727854248	0.0725848727321897
ATP13A3	blue	-0.012304092946441	0.923751975065353	-0.00777909508134786	0.951750160873549	0.2034344923831	0.109787557323393	0.0107157360129404	0.933571109636468	-0.279219259034929	0.0266823471265297	0.130404822383375	0.308351461882118	0.140800690342056	0.271033467340156	0.411212608735709	0.000814068771872115	0.297340748769277	0.0179519846698464	0.256774518163377	0.0422072313358135	0.577616853423006	7.17972345668025e-07	-0.227974078686557	0.0723359934453471	-0.048708829976632	0.704615407273816	-0.461237191815561	0.000142088061362898	-0.410862257195618	0.000823322241313162	-0.453191087836209	0.00019164675636654	0.244649059606069	0.0533060577864745
ADO	blue	0.119737643960521	0.349929904193824	0.266715585161404	0.0345974903654375	0.034610428802539	0.787705497271082	0.111645039891823	0.38367895893795	-0.341073250813697	0.00622811128706989	0.0878372896151367	0.49362752500654	0.292137164618315	0.0201649010685613	0.389627821958018	0.00159733226417753	0.292585139881095	0.0199656735732948	0.0245195112326364	0.848722239373614	0.320582936114117	0.010419394805685	-0.192404104258681	0.130856409303627	0.0551328131466849	0.667801817599984	0.0372909849223813	0.771692459240453	-0.269118152531285	0.0329408312094298	-0.306273355619544	0.0146357434564726	0.0793627956583234	0.536387542715792
SMYD2	blue	-0.225830181607661	0.0751340059028974	0.0288797865415122	0.822226060421318	-0.320703804883145	0.0103888316021096	-0.163262297738167	0.201072186916112	-0.267797030051042	0.0338434018317274	-0.0329874937795392	0.797443717986375	0.00591681740277199	0.96329173635905	0.374670254199218	0.00248360325481041	0.048757405127072	0.704334361902449	0.295116893270719	0.0188709426017916	0.34525777268778	0.0055833741570322	0.184450003422579	0.147852374543032	-0.413030843309407	0.00076753942142373	-0.117536744156935	0.358921187889906	-0.317503248283392	0.0112248891723998	-0.290199729838089	0.0210461252371741	-0.122929641079406	0.337139858171849
YEATS2	blue	0.0897743037261841	0.484110170832578	0.230666988074577	0.0689400313034819	0.29521706575687	0.0188287022205288	0.337756076505604	0.00678475341020422	-0.281403929285376	0.0254694949992439	0.203147190527265	0.110300939920038	0.133476656663319	0.296995381070653	0.323487422096517	0.00970616297772669	0.436915669169841	0.000343330484287098	0.0749661090022245	0.55926583903599	0.204955270888397	0.107100676896384	-0.303995008874954	0.0154271141228878	-0.180209134246911	0.157560737433875	-0.301083307279964	0.0164917044390505	-0.120014760636238	0.348807771238156	-0.351380100527501	0.00474589741435868	0.408325032268715	0.000893225429535704
UBE2B	blue	-0.0341999190338188	0.790165718205737	0.167279199121657	0.190058948185646	0.26594972746722	0.0351399430490149	0.132518806588839	0.300506748795903	-0.389357980524994	0.00161039615763354	0.194286080824543	0.127060357082175	0.0756037903269281	0.555919209655686	0.79568628082699	6.62136409362491e-15	0.356170606815399	0.00416999954001187	0.0940196918415015	0.463594879590676	0.475272364787802	8.27993849296696e-05	-0.0849462018233274	0.508012271993243	0.0726403730318463	0.5715517288816	0.0545272786485965	0.67124047973173	-0.402602644841979	0.00107095888615038	-0.664850412988549	2.80659088905807e-09	0.152589557626676	0.232518871300523
ENG	blue	0.080110132110232	0.532544940500393	0.0951795655567113	0.458073264527208	0.248674718310307	0.0493841167221628	-0.0794853642721793	0.535756396540009	0.348364474329568	0.00514343179228739	-0.135599140350172	0.289310305853059	0.462191032362639	0.000137068750674618	-0.436548860847832	0.000347755784934143	-0.26298490843889	0.037307094307917	-0.228129397537158	0.0721365624326848	-0.344709253591412	0.00566439756882124	-0.0427495625601982	0.739382249833453	0.350173049925946	0.00490163923920045	-0.0443103044825002	0.730223111563088	0.098079192061672	0.444428209701173	0.18392459386225	0.149030370619831	-0.0519203879197329	0.686120302059545
NPM1	blue	-0.0280242619902219	0.827410256353675	0.103895650560749	0.417751120624212	0.10425047985677	0.416154059177537	0.220637421205005	0.0822687365958953	-0.338006090460959	0.00674133055207844	-0.0411558976429292	0.748771931990054	0.0129273717634553	0.919901911577788	0.749536214698849	1.57887558781212e-12	0.532780840689602	6.95833221460417e-06	0.113571924012595	0.375472041627845	0.38155909096871	0.00203190747372785	-0.175040439645859	0.170020257117465	-0.113706158369904	0.374904283574573	0.144545263383658	0.258364239477053	-0.27754031617263	0.027647167984975	-0.498611890278054	3.19684288870709e-05	0.0394223862369355	0.759026938305771
SNRNP40	blue	-0.0788765846678544	0.538894791849853	-0.0581181511556151	0.650949295573113	0.0978979428548928	0.445274446949863	0.3556319265682	0.00423151494419239	-0.312880325125254	0.0125350909892178	0.182953881995471	0.151225112450974	-0.0773885705734579	0.546603461852294	0.458188425360573	0.000159284779861091	0.731958948690585	9.39200475595850e-12	-0.112634745165597	0.379450348813572	0.110315001469882	0.389405772084358	-0.350227447071248	0.0048945247426954	0.0551445535239804	0.667735214132299	0.361500463448181	0.00360268866378483	-0.00250204315102857	0.984472797225714	-0.0967033236130534	0.450874377150802	0.112001323472423	0.382153473331821
IFT20	blue	0.103047945847447	0.421580802339291	0.220607005298722	0.0823120517700043	0.280980699371563	0.0257007546752763	-0.0442780530639655	0.730412003357472	-0.0769629673821092	0.548818055628433	0.101271996175265	0.429668792210803	-0.133537213911716	0.29677428814752	0.477829170755678	7.48507567552539e-05	0.0702496897799327	0.584309638148559	0.132769687459436	0.299584451522098	0.133553139582973	0.29671616177234	0.249020193483989	0.0490588424653553	-0.0383912075469283	0.765146915618548	0.098180281333113	0.44395662147474	-0.231861707423713	0.0674748873534706	-0.263176799661781	0.0371635504281014	0.0575709026098262	0.654025887342677
DUT	blue	-0.0972662950032777	0.448230546758647	-0.00743625198271598	0.953874280296839	0.0363910419561752	0.77705831193551	0.160500483166633	0.208903036694994	-0.282795414463851	0.0247215014952063	-0.0294286576898992	0.818904049190958	0.00421807165693615	0.973826419400376	0.67831494245488	1.00830670662985e-09	0.565105155495061	1.39962911326492e-06	0.0650042326285567	0.612745034385265	0.312236648871059	0.0127275997728261	-0.167374319076848	0.189803516503594	0.108136549254921	0.398894448694732	0.392108067556451	0.00148163750673594	-0.22892985381102	0.0711157205329894	-0.338488375301972	0.00665825406949147	-0.000206232916292687	0.998720079589412
BAZ2A	blue	-0.0710726895064241	0.579903122654727	-0.192088635814626	0.131501033451986	-0.0925314868615802	0.470732164279583	0.0956218541483882	0.455977251444033	0.0366386036953638	0.775581194605947	-0.128864865581403	0.314148432934289	0.403821644988755	0.00103062447919077	-0.359244140542918	0.00383391221606814	0.0578814917701589	0.652279069896762	0.0611666666602662	0.633917892061902	0.175561032177713	0.168733669155357	-0.277593984272433	0.027615879290549	0.00257809355920451	0.984000903670791	-0.39722254688347	0.0012665201741158	-0.0111882606838226	0.930648891656699	0.100250162539609	0.434361955243965	0.259073491225958	0.0403347831806812
CHMP5	blue	0.0368752450889819	0.774169974961707	0.232207938093119	0.0670549890966046	0.106878319575742	0.404436194616053	0.0706870369506559	0.581966096373819	-0.351417046537777	0.00474120006660144	0.114095327422075	0.373261179899564	-0.0318534893797729	0.804266559992424	0.596795924696227	2.44112194484601e-07	0.261545671251829	0.0383984478212006	0.0822841964260317	0.521444313068227	0.329429458390619	0.00837810374525605	0.122409670329303	0.339203101842603	0.154496276100251	0.226664841985428	-0.0958110716152637	0.455082156093322	-0.317400321574275	0.0112527158431825	-0.434744617824575	0.000370289494504223	0.269121765834331	0.0329383904866563
BTF3L4	blue	0.0521411984973727	0.684855233343231	0.308844934585226	0.0137846790161261	0.213286480468871	0.0932725701895322	0.174122140295009	0.172307188371072	-0.446485627402205	0.000244546699214134	0.185085864315005	0.146436036851101	-0.0298277410234379	0.816490605515596	0.851460212920517	9.44380207317097e-19	0.408302601846579	0.000893866629104131	0.226553733743425	0.0741802188182468	0.468560747995433	0.000107509776315416	-0.0902070004022426	0.481997493807632	-0.0657478234162006	0.608677943361661	9.80231678676998e-05	0.99939164951872	-0.390229366971922	0.00156855127626229	-0.657118647954411	4.93595049354092e-09	0.190508810462548	0.134765387199543
ARF1	blue	0.0716590071943182	0.576773152732659	-0.262611227304523	0.037587946534873	-0.351378079732546	0.00474615445839927	-0.336230369870788	0.00705509040679752	0.452167001766893	0.000198980529451004	-0.332501550139964	0.00775583351534167	-0.28853035903629	0.0218314588082716	-0.643643549755159	1.27114894738872e-08	-0.46143004191603	0.000141059835366361	0.304978435197978	0.0150811328517552	-0.24544773558882	0.0525084206283269	0.24024819117025	0.0578799974247713	-0.0194616836424661	0.879665463107582	-0.167464272967434	0.189562184577081	0.0778639320691008	0.544135068579124	0.399935399390005	0.00116421965588313	-0.356509576001636	0.00413169717174254
TMCO4	blue	0.114549453016047	0.37134933126308	-0.184159189374763	0.148503534702466	-0.24196331432722	0.0560609864223573	-0.410037498782653	0.000845482441014477	0.230069966096069	0.0696816806795119	-0.0134035376723377	0.916961809625528	-0.134364821774934	0.293763473980965	-0.526555249680001	9.30134787221315e-06	-0.527604751694623	8.86079110875133e-06	0.0295643267970447	0.818083405679398	-0.263072898694317	0.0372412163335394	0.223247417729547	0.078618481725862	0.0965930481508372	0.451393259967284	-0.0974680157440718	0.447285318170481	0.0983205217236451	0.443302852281509	0.472659752044869	9.17187284406996e-05	0.0759369595038435	0.554174496115682
MRPL45	blue	0.0698116119682165	0.586661378857328	0.139253307750128	0.276388003576917	0.14937867781713	0.242611742153788	0.184531873469627	0.147669444112877	-0.237499681802119	0.0608944800507637	0.183081139408752	0.150936028522578	-0.0392922452522517	0.7597985140517	0.508227611606718	2.11594383285286e-05	0.412843714850247	0.000772214440639511	0.0371681835167205	0.772424033864694	0.152186661954226	0.233769113613131	-0.213236307080857	0.0933514473725538	0.015071763414787	0.906670285059094	0.149793908261358	0.241289888587453	-0.130746194270678	0.307075814949067	-0.344553366128271	0.00568761207046756	0.0625207353996987	0.626412553943703
EAPP	blue	0.246504370155999	0.0514681388790194	0.20568199138649	0.105834795440964	0.243065559030859	0.0549166784544294	0.0401620437188839	0.754646143400037	-0.341983813278658	0.00608250528870095	0.154331655562144	0.227166180087847	0.148314467887876	0.246022213801383	0.649551635147435	8.44463886396891e-09	0.283049358943679	0.02458701539564	0.100597541816118	0.432763251982066	0.248073438495217	0.0499544443647917	0.0352690899341103	0.783762405591963	0.113900666318258	0.374082510849257	0.132612022307627	0.300163850616963	-0.315312163998025	0.0118302971079095	-0.501384204362008	2.84186187531611e-05	0.173192461982366	0.174645233122732
LENG8	blue	0.104043155771931	0.417086782948428	-0.321952577103499	0.0100775891834029	-0.129045695260029	0.313464124294487	-0.15842928326888	0.214915419242557	0.477284607319071	7.64822492067952e-05	-0.269297280542621	0.0328200150097754	-0.0291647322818007	0.8205010507802	-0.502005184108997	2.76752766191075e-05	-0.296334109101106	0.0183631082330976	-0.083026282289147	0.51768203767359	-0.229589918987393	0.0702826392366353	0.0760832732863424	0.553409118556231	0.130906636184019	0.30647745064317	-0.112938106944006	0.378159825325331	0.250023935622828	0.0481237268351736	0.431004557154417	0.000421293226616248	-0.10465445751868	0.414340069744309
PPA1	blue	-0.135435137925233	0.289899424579791	0.266917750807321	0.0344554669119894	-0.0472785938459229	0.712907928159765	-0.017788135479397	0.88994599215747	-0.283718962441743	0.0242353612419913	-0.105916329519086	0.408703315335549	0.0709031115663282	0.580809835087617	0.513623641481762	1.66932717788766e-05	0.254700634042499	0.0439573251704626	0.00418575386001394	0.97402688539066	0.368111608385623	0.00299476489938328	-0.121766783517056	0.341764971581521	-0.00355446475395743	0.977943051831245	-0.0973808758193311	0.447693505149616	-0.342491707910625	0.0060025948798473	-0.4839004672587	5.87104815270802e-05	-0.0178368671140812	0.889646372338786
RBM8A	blue	0.136479215954546	0.286162396146563	0.118772119340118	0.3538570404916	0.222334408465186	0.079880481659211	0.125220255533774	0.328144635318395	-0.269533697568108	0.0326611257218817	0.11002960715629	0.390641183266522	-0.0868655830372769	0.498438445675976	0.624937043102528	4.38703861383153e-08	0.402071802044351	0.00108896418997363	0.287977701040697	0.0220968678012175	0.131056637339187	0.305918706828913	-0.204339640664883	0.108182173541269	-0.149215194009687	0.243133539865363	0.246109092534751	0.0518553121739417	-0.112379078493566	0.380540022172279	-0.364054210223327	0.00335597701511109	0.0927213459539166	0.469818340486614
GGCT	blue	-0.243273256054459	0.0547031966544428	0.0542857903333182	0.672613704064323	-0.1405715532471	0.271821966236627	0.0639315985796008	0.618632359721753	-0.466644413806082	0.000115718610331862	0.124997832609414	0.329011371083922	-0.14512934414653	0.256424794377414	0.61990346372654	6.038329750667e-08	0.304673479799857	0.0151876999165562	0.145927418866548	0.253790756563991	0.403471702841284	0.00104206078265078	0.0782804592066076	0.5419766348605	-0.306174075189268	0.0146694862320317	0.103138529081006	0.421170618222337	-0.320656020475983	0.0104009051869743	-0.37792995722596	0.00225976503654613	0.0861938553856821	0.501778327218242
CCT8	blue	0.0688690614833761	0.591735734275639	0.0873940736807949	0.495818876095688	0.088599686634618	0.489869938213683	0.214570527190236	0.0912716197247547	-0.475394387376723	8.24030274319182e-05	0.170132499487462	0.18250373112355	-0.0428001709029908	0.739084683084885	0.848550976559278	1.63178159197053e-18	0.59653389020437	2.4785451434285e-07	0.228234420868339	0.0720019603896905	0.541758892895064	4.53184663905885e-06	-0.138556261137601	0.278822872346378	-0.162919747002563	0.202031945662446	0.132861384124903	0.29924781291547	-0.407407130923722	0.000919806977505415	-0.65506162925891	5.72026601454706e-09	0.130692355484027	0.307276774368311
TMEM132A	blue	-0.0106587447944319	0.933923618226898	-0.24568336124321	0.0522749690309914	-0.259723879744082	0.0398177039364797	-0.168333606484414	0.187241256689715	0.201675176368352	0.112960357062075	-0.0901477252095114	0.482286620460566	-0.168872976844018	0.185811582982776	-0.478327716391652	7.33853245884742e-05	-0.497369225332472	3.36892534545756e-05	-0.0103603094986784	0.935769739060106	-0.344708215527816	0.00566455187949652	0.28904703203538	0.0215857825901753	-0.156477594678145	0.220691217785354	0.0373505189462949	0.771337863636703	0.108648756232063	0.396651314631116	0.243975358672098	0.0539865306657084	-0.212182269397975	0.0950205861564599
PRPF18	blue	0.0648755764866008	0.613449909359628	0.0606606727598539	0.636732023445884	0.200521391037591	0.115079075858961	0.19032432799057	0.135150525985484	-0.368714324782635	0.00294416750805022	0.246516815916441	0.0514559867106366	0.462867146220622	0.000133610085020967	0.664311104987745	2.92088540465076e-09	0.229944305771277	0.0698385926786701	0.320344756210694	0.0104798499954271	0.444918197018866	0.000258698425088643	-0.00852036684833315	0.947158697949216	-0.0938262824289102	0.464519115095984	-0.0842468101825941	0.511524056922608	-0.385603929165893	0.00180235646467121	-0.55717420072628	2.10720774987069e-06	0.293463268274459	0.0195800021109296
PSMA3	blue	-0.0597440072755698	0.6418431578657	0.069776736948695	0.586848782698811	0.057810414403523	0.652678659997697	0.0858389412299708	0.503547640011244	-0.245279307280529	0.0526758152214267	0.159869105450288	0.210723099052073	-0.105430525878452	0.410868099237575	0.717856110922111	3.56159293958236e-11	0.363726558456021	0.00338676815911367	-0.0431466256443346	0.737048624942593	0.228554437435134	0.0715930510247145	0.0609066830067221	0.635363173385339	0.223604333617437	0.0781294597682343	0.311961417406486	0.0128106906795489	-0.30420187380527	0.0153537761780024	-0.426528790218186	0.000490693443351829	-0.0316839537345444	0.805287850773753
KHDC4	blue	0.23180284993804	0.0675464773073584	-0.0579370594636186	0.651966741451427	0.0217961914079528	0.865358034309861	-0.19493002439861	0.125780861420303	0.00611196265258556	0.962081919414666	-0.0393180610716303	0.759645439477689	-0.00710714780760631	0.955913579598229	0.357213740069082	0.00405312248837808	-0.0226929826477085	0.859873059764136	0.623274239200466	4.87839843572763e-08	0.384536840848777	0.00186054095271536	-0.0127941387807578	0.920724755904663	-0.207518515770425	0.102687307947981	-0.144738845369111	0.257720353341157	-0.23691812941444	0.0615482879180664	-0.367950475060959	0.00300842223229212	-0.0932759417907377	0.467154460791964
NCBP2	blue	0.260757621248369	0.0390071411175483	0.249755375901489	0.0483724823438242	0.31372146815963	0.0122873170375902	0.204401692703975	0.10807278434737	-0.252181440587617	0.0461631166154605	0.303267858458601	0.0156872947123634	-0.0786488734055069	0.540070999293752	0.639959324812461	1.63317661375239e-08	0.351602771852977	0.00471764888886728	0.160652046051711	0.208467787016171	0.184750156866273	0.147182536133786	-0.194743454675141	0.126150558191892	0.0391356326128183	0.760727343189565	-0.00762595474552134	0.952698917031495	-0.198851204427752	0.118199897581949	-0.464622706299565	0.000125000380810866	0.229541734770275	0.0703431880986689
C1orf226	blue	0.161270080270999	0.206699588141416	0.069558503690931	0.588022091028267	0.041000579022601	0.74968902141381	-0.0435761257907194	0.734527020385522	0.0513844978255007	0.68919408852565	0.0269112413709259	0.834165753736487	0.177880964235807	0.163086752398898	-0.259878537226131	0.0396955569497456	-0.243041966027365	0.054940971352856	0.221009386987468	0.0817404781516096	-0.188604839142961	0.138780234847636	-0.089531731688168	0.485296687272651	-0.0196211175614773	0.878687071831052	-0.119066892365965	0.352655222734223	0.224448298669059	0.0769827201820245	0.169078209809005	0.185269657736898	0.133227098812327	0.297907643280254
BZW2	blue	0.0715618603845762	0.577291219387816	0.210072882987985	0.0984308756893728	0.327135511596522	0.00887073340699116	0.291290845656351	0.0205459019698001	-0.38905237835334	0.00162530706227332	0.164377003758639	0.197971465433763	0.0396450794035236	0.757707185024367	0.573339624788826	9.0482404727788e-07	0.385556164207959	0.00180492564193203	0.0517251105057035	0.687239801359478	0.302962342109467	0.0157977288065078	-0.29033965042537	0.0209814057010333	0.00599462480968136	0.962809353738883	-0.0759231028142669	0.55424700759906	-0.262295834549177	0.037826353278134	-0.467212255196185	0.000113228053800721	0.437851553647682	0.000332271344804659
NDUFB6	blue	-0.071417688286636	0.578060457257781	0.176889836465948	0.165481997599966	-0.00397877581658832	0.975310799252328	0.247400616934629	0.0505990031938139	-0.301115935538895	0.0164794348238401	-0.0395106132767051	0.758503993609204	-0.0276436328306634	0.829719116586665	0.71271338143858	5.67723474497819e-11	0.565675698005088	1.35847396040123e-06	-0.0104178617773188	0.935413694132375	0.182776484156212	0.151628783841443	-0.151952507122505	0.234497860297628	0.0953331180543726	0.457344979975225	0.416073471357402	0.000695034927953985	-0.184796062319983	0.147080290879284	-0.405864950380996	0.00096607994791484	0.0705363104894592	0.582773286210927
VTI1B	blue	-0.142848395236408	0.264054848342984	0.204067204728793	0.108663452020902	0.14852726651216	0.245337650627954	0.177503174417499	0.16399672708544	-0.429601546693376	0.000442020380244947	0.365453789991947	0.00322723129599606	0.134802302328882	0.292180032818863	0.69557027692296	2.50360154517778e-10	0.41865123730122	0.000638527350837124	0.109501042361443	0.392935351139566	0.299271882195508	0.017185264018525	-0.0315283155507332	0.806225707916577	-0.0862809397420447	0.501344686399082	0.247779714809208	0.0502349993794559	-0.34429097646935	0.00572687567595678	-0.445350270518359	0.000254724482533058	0.216079743486901	0.088962977192376
GMPR2	blue	0.18532729022683	0.145900936358392	-0.0249078621508117	0.846355109934879	0.065591340104229	0.609532859217902	0.0139616182175839	0.913517335083114	-0.178575316635768	0.161423971863671	-0.0369990310473259	0.77343206233266	-0.0372217310899692	0.772105006333438	0.266613784171799	0.0346691909899892	0.0904079583993225	0.481017965287699	-0.0191639984774306	0.881492733401147	0.00678523077510562	0.957908616051736	0.00818154869979953	0.949257145926983	0.0340749330003751	0.790915176809443	0.00584493078435194	0.963737423513089	0.0887232991655677	0.489262112812557	-0.184027288966849	0.148799575184139	0.110402314431045	0.389028276431818
GPER1	blue	0.168727254864713	0.186197060435271	-0.117020325044436	0.361051234563405	-0.1027281748485	0.42303063311637	-0.314675924043085	0.0120112991895912	0.353659872595409	0.00446361863342736	-0.150982001288811	0.237535033257503	-0.0817640923486345	0.524089323871438	-0.495136787372897	3.69978614153605e-05	-0.467115211020635	0.000113650167503887	-0.127803329748338	0.318184877439816	-0.424292923509793	0.000529119182535079	0.167639400126833	0.189092979041045	0.0482430292981717	0.707312421666887	0.0481781652667886	0.707688273543847	0.16615898889887	0.193085713641256	0.388166600529232	0.00166922826744372	-0.383105330271233	0.0019412370131146
C6orf203	blue	0.100809886598819	0.431787640118842	0.0866637222464418	0.49944089982162	0.193962722587091	0.127706573235646	0.0267470740847423	0.835163193170542	-0.242616544827043	0.0553805139478131	0.476252261293817	7.96654249660134e-05	-0.147489827620657	0.248687371481512	0.72577208625554	1.70255805614279e-11	0.187535342424997	0.141074500901154	0.126011145499041	0.325074413791982	0.187297801987447	0.14158790490541	0.0690698214967141	0.590653267651798	-0.0578773780037129	0.652302194442998	0.283765125725726	0.0242112752254837	-0.247679665297596	0.0503308568323286	-0.413249048779491	0.000762120370145124	0.140478305033532	0.272143286900884
TMEM14C	blue	0.259846628529392	0.0397207327107063	0.175006362124449	0.170104725359626	0.306287922964114	0.01463079802072	0.197643298005332	0.120496967066813	-0.185105120301179	0.146393303899922	0.361569535043332	0.00359580976551611	-0.015323082909026	0.905121140580986	0.519296467956882	1.29537418158758e-05	0.278493006303494	0.0270961577298529	-0.0539355608005534	0.674607178265744	0.0476987103800464	0.710468603616197	-0.126366396566203	0.323701287255427	0.0358262111012582	0.780431402965547	0.178312461133445	0.162051962842832	-0.03303822581114	0.797138832326946	-0.271158897521606	0.0315861698457569	0.261917687970187	0.0381138479367331
EMC4	blue	-0.0548318572067925	0.669510018234486	-0.067765310206344	0.597702792259381	-0.0720324209268755	0.574783796207431	0.100019683291482	0.435424496392357	-0.271356470634431	0.0314575296302717	-0.0436463167004845	0.734115192466268	-0.089902158137994	0.483485401944946	0.440156682551166	0.000306404144868041	0.329662711426653	0.00832937485817323	0.0161780787133464	0.899853578662187	0.117769055703929	0.357965502159089	-0.077284455657456	0.547144816860632	-0.149334634152124	0.242752242422003	0.158029169573958	0.216090764216786	-0.151111949047447	0.237126801442731	-0.342741142214361	0.00596368852199951	-0.120251329488186	0.347851595078213
PLGRKT	blue	-0.0631593457048317	0.622885850862144	0.0664930031828928	0.60461396447405	0.0221447988959603	0.86322510717197	0.152397867020401	0.233113136187619	-0.405884951346294	0.000965466608983072	0.000499299231610866	0.996901261012708	-0.0183040365888932	0.886774830389294	0.713551626026602	5.2654054603795e-11	0.460152014371019	0.000148003370825978	0.0165392413610468	0.897629762336451	0.312694190287332	0.0125904995603577	-0.137099055107841	0.283958910821178	0.150123924804362	0.240242839540072	0.217280367512138	0.0871593593318248	-0.288838127910948	0.0216848316993397	-0.45042846168153	0.000212021695285586	0.201494902188192	0.11328940752852
KATNA1	blue	-0.0474417100289775	0.711960484260767	0.278374855195326	0.0271639870671588	0.194898417641359	0.125843433734583	0.293198294482175	0.019695703667948	-0.305510366703362	0.0148967852982189	0.40650719685444	0.000946559901182697	0.0404052316484539	0.753207478018301	0.672022963922073	1.63761308001632e-09	0.477459619489896	7.59543790153669e-05	0.125230281232274	0.328105601312034	0.211548331400116	0.0960356404642645	-0.0637815255140757	0.619457978163438	-0.108781233184429	0.39607236222413	0.141261937239738	0.269450878643779	-0.184679817463039	0.147339305939131	-0.453385110387431	0.000190285530182543	0.127067242835963	0.321003180373142
SERBP1	blue	0.0383388184150831	0.765458227200813	0.240409939548112	0.0577064345260331	-0.00828528324340049	0.948614635722412	0.172414676289141	0.176618957822772	-0.555162644717963	2.33373329417795e-06	0.120299334408403	0.347657764881302	0.0240015958798543	0.851881175318884	0.757560428266937	6.65683484492402e-13	0.456589742355424	0.00016904647512381	0.284581719126311	0.0237885450222572	0.527127504792445	9.05866171085026e-06	-0.261592532398627	0.0383625014741931	-0.163036057468279	0.201705702538141	-0.00739499323618446	0.954129924905593	-0.357660532117064	0.00400395532195094	-0.552731893068317	2.63785641806353e-06	0.270740239742955	0.0318602128836487
SLC25A17	blue	-0.12405861653191	0.332687236621565	-0.0408086383110656	0.750822825259955	-0.0261828834869415	0.838593036593158	0.0457614833449007	0.721740439903308	-0.286510308795093	0.0228148828482497	0.273252305374368	0.0302452760947393	-0.146740214323476	0.2511270739232	0.550579976041913	2.93765039757398e-06	0.404602575608309	0.00100551053811859	0.268542385745842	0.0333316849354418	0.419525998523468	0.000620319943535881	0.0809729977577066	0.528125285042274	-0.175661979192368	0.168485016404111	0.142355001335771	0.265725187920762	-0.353767520119225	0.00445066455034048	-0.323945484248907	0.00959764473374053	0.0134103557586634	0.916919719075645
RHEB	blue	-0.0222382972453467	0.862653209618064	-0.0785071243171094	0.540803814390057	0.133194132977151	0.298028286710914	-0.0886397755878303	0.489672770103154	-0.189520860814709	0.136837577729347	0.293185974307687	0.0197010974408464	-0.0840589095506007	0.512469645083353	0.554245863375937	2.44436109928782e-06	0.0523682106316423	0.683555532699138	0.32886355207885	0.00849736185206847	0.305410852208452	0.0149311253422582	-0.00562740582010647	0.965086115138752	-0.124946854215918	0.329210226883809	0.0208276332477844	0.87128905627033	-0.342671059453231	0.00597459747397251	-0.524186528348784	1.03717340694183e-05	-0.248136262410436	0.0498946036706795
ATP6V1G1	blue	-0.210302804979528	0.0980545919333905	0.0702596593537421	0.584256168135014	-0.144661842384787	0.257976348049101	-0.0929363901578775	0.468784452232775	-0.367062193619278	0.00308471027941389	0.0127309278159217	0.921115174605444	0.0700161888965358	0.585562612625578	0.616461964257573	7.48819079866459e-08	0.0575183452483049	0.65432166400618	0.210109880339099	0.0983702510887537	0.497283862436313	3.3810555336862e-05	0.155709012505973	0.222995266431705	-0.241278361055523	0.0567817806297771	0.0704844345250251	0.58305121686657	-0.421970607630789	0.000571906777951149	-0.554873847877938	2.36806636652445e-06	-0.103070147682454	0.42148024560354
NUDT9	blue	-0.0494211605654494	0.70049797385584	-0.157252215377156	0.218385962420573	-0.146911635600085	0.250567732621803	-0.191294459397416	0.133134468452727	-0.26664691761283	0.0346458408234497	0.166687088975046	0.191654533019514	-0.231533329295146	0.0678750813585608	0.479707315694773	6.94668663970445e-05	0.0279150292899996	0.82807270360358	0.211320960751428	0.0964017586353371	0.3666149753825	0.00312376566347449	0.342357929469047	0.00602355314494847	-0.0616819074887646	0.631057628680334	0.0684970400845752	0.593743960409235	-0.354623845837367	0.00434879357712116	-0.370492779887905	0.00279927229289518	-0.158140248961821	0.215764013894904
THAP1	blue	-0.104268175791306	0.416074503147132	0.210437793278496	0.0978341965667692	0.0149575110965131	0.907374656253071	0.14159521227847	0.268311231224735	-0.371017653678426	0.00275774066314617	0.42442624640017	0.000526753413776623	0.0610148501871804	0.634761693661626	0.600638554721991	1.9499142570855e-07	0.231381939488926	0.0680602199088132	0.212418557789968	0.0946443952068017	0.478024789258038	7.42725666662639e-05	0.0298055100743102	0.816625002063141	-0.319891021506238	0.0105958599508506	-0.135178616192487	0.290822463263232	-0.378055556508344	0.00225151297224531	-0.553493037316288	2.53885362529727e-06	0.148922454277906	0.244069809496548
STK35	blue	-0.141219919649745	0.269594789067022	0.126509815881885	0.323147984609368	0.0778192763056608	0.544366720806609	0.162056395085548	0.204465319931684	0.0681801453536934	0.595456999529216	-0.0867044133666967	0.499238741023724	0.198183499850047	0.119465491758532	-0.413673204309374	0.000751685608308434	0.0537282875359775	0.675788009500715	-0.299671777080137	0.0170300432447417	-0.222708790872144	0.079361066437594	-0.246671812091939	0.0513048429386275	-0.0742049512217331	0.563272928309703	-0.0701157372926487	0.585028283443035	0.402858408120725	0.00106238003938377	0.361814229824641	0.00357153403544559	-0.0392128132209623	0.76026956280039
TWNK	blue	0.18265628823783	0.151902745861578	0.282265259542828	0.0250042688863434	0.213511430255764	0.0929195692629011	0.275454864591212	0.0288862881209817	-0.171000543118742	0.180248929846577	0.266720727427294	0.0345938718365113	-0.0064368156915484	0.960068159902614	0.407613736646551	0.000913762318548197	0.349062674687875	0.00504886991460704	0.04459106873826	0.728579392023274	0.00456586351616236	0.971669185111873	-0.2499412817693	0.048200173716593	-0.0782891252916378	0.541931771687072	-0.00141538299647457	0.991216035295584	0.0570857738186832	0.656758050074607	-0.257551516660789	0.0415665260632005	0.149524895872624	0.242145703204466
VPS39	blue	-0.247036657880623	0.0509504955467151	-0.371188647316654	0.00274432948067513	-0.4183116688567	0.000645724781656441	-0.15486716045537	0.225538166089411	0.29200510269893	0.02022395464348	-0.369841164662565	0.00285160689390176	-0.119304362718191	0.351688867515618	-0.520435581868033	1.23037932600235e-05	-0.349401678940447	0.0050035115141791	0.0460810361292814	0.71987697015514	-0.118334903499415	0.355644252935159	0.336610700741248	0.006986832630201	-0.0651547946320975	0.611920586127012	-0.0977471895807067	0.445978983054988	0.206782283845397	0.103940248527193	0.363909718589404	0.00336952487827696	-0.334577635208499	0.0073585322067781
SIKE1	blue	0.0529100773638888	0.680456911610539	0.0415190247227924	0.746629176979609	0.0152781193498829	0.905398272256499	0.0981736688568583	0.443987460600405	-0.532577521052301	7.02523808882252e-06	0.0122021910010714	0.924381602934248	0.245257294105637	0.0526977253944239	0.610672344178138	1.06929283604721e-07	0.431598213535553	0.000412792479628971	0.343472502096445	0.0058508864396051	0.681043996601834	8.14005457803527e-10	-0.301804345999389	0.0162223797810226	-0.214587548927751	0.0912453223133352	-0.3895503899868	0.00160107123010255	-0.466972808619751	0.000114272196099626	-0.669422573443856	1.99423810098851e-09	0.107084898318668	0.403523270597443
TMBIM4	blue	-0.042275891407633	0.742169179207042	-0.185456499262724	0.14561515549906	-0.150248008370765	0.239849966393874	-0.253934277373624	0.044618963480576	-0.157542647879418	0.217526005767103	0.020040218798172	0.876116056501379	-0.116609429068113	0.362751546513899	0.571433586581369	1.00201480410117e-06	-0.0513635260008588	0.68931448199603	0.36151847208908	0.00360089404435548	0.472919783366629	9.07929061559229e-05	0.492185440683376	4.18341579821217e-05	-0.0770638195017108	0.548292889111957	0.0774557926754579	0.546254071893862	-0.454131523479864	0.000185131016400038	-0.461892122563832	0.000138623877788241	-0.0421354522858234	0.742996113876824
SF3B2	blue	0.0328096555308328	0.798512715015841	0.254887584196212	0.0437971521934235	0.291542562298891	0.0204319483705822	0.444220261354437	0.000265237461097122	-0.339532979326407	0.00648138553812108	0.285132556621671	0.0235069300440365	0.0243085068482438	0.850008941423572	0.588236769260723	3.98484629058101e-07	0.693919831440474	2.87245055907488e-10	-0.159571540920332	0.211584750530634	0.0692605594163466	0.589625662534277	-0.215476187868456	0.0898806667566788	-0.0551472022603609	0.667720188134268	0.314768305265261	0.0119848702870548	0.117742666336973	0.358073984337359	-0.260682211391366	0.0390658046341776	0.213500546487579	0.0929366244346254
CCDC43	blue	-0.129837863460578	0.310477629217233	0.0380998071301106	0.766878970439094	-0.250108637912358	0.0480454884297225	-0.0540979975729564	0.673682325184689	-0.447205368484731	0.000238288713780461	0.0134732812871811	0.916531267422197	-0.0121455957979748	0.92473131120423	0.66634674919083	2.51128031261721e-09	0.439349568999122	0.000315244325812667	0.316300498868874	0.0115538063554601	0.638953768696184	1.74778031112338e-08	-0.0303947668705832	0.813064456673115	-0.119467006994775	0.351027952088625	-0.0303204720507247	0.81351317229356	-0.4490379977348	0.000223009993501532	-0.481384908208144	6.4962244838048e-05	-0.000193763527349977	0.998797466912147
VWF	blue	0.0442667482607157	0.730478217695254	-0.10971693193992	0.391997349793722	-0.0194104770990717	0.879979738189398	-0.132913595647308	0.299056242961763	0.267095233833832	0.0343311839270261	-0.158685942971656	0.214163843943938	0.159074723004697	0.213028905215951	-0.707087648679412	9.34707383112320e-11	-0.431231721460007	0.000418021745203415	-0.225139750418129	0.0760532121046906	-0.391217858400921	0.00152226660673126	-0.00985425268730858	0.938900971401821	0.0816497640823789	0.524671642768959	-0.159881257645052	0.210687962879004	0.277816744556614	0.0274863273817619	0.454308364497366	0.000183928703207286	-0.0659329739018442	0.607667083069644
PIK3AP1	blue	0.0738095892825634	0.565359611183973	0.158952365528312	0.213385637409669	0.283633170509807	0.0242801775803424	0.164923086448419	0.196464966407377	-0.116974619847155	0.361240124054105	0.111181914897699	0.385667328246549	0.174901228703792	0.170365513727419	0.270918565467495	0.0317432432412742	0.289400102227291	0.0214192520613974	-0.0914120559371224	0.47613957348213	0.182357265068808	0.152585902327596	-0.240083993158595	0.0580566213637901	0.306545429130008	0.0145436146323492	-0.11811103102024	0.356561524624186	-0.0861158611845296	0.502166867444482	-0.148089328646261	0.246747896495326	0.239260542151119	0.0589489862742739
CCDC50	blue	0.0866284489707681	0.499616176355479	0.0315616596108633	0.80602475766156	0.232357217737194	0.066874595506714	0.114508083054689	0.37152325128242	-0.241062823540724	0.057010145480916	-0.000843676847802604	0.99476401667382	0.446112283607112	0.000247851705591293	0.545235874283147	3.82561480009868e-06	0.124255923379486	0.331912887515887	0.355436306409446	0.00425405191000022	0.472646432614503	9.17663844981574e-05	-0.00994443455330036	0.938342901239296	0.0342761922105055	0.789708451318503	-0.24214446573448	0.0558716035856205	-0.438979846911128	0.000319371045655464	-0.653417516508129	6.43064617088337e-09	0.191245368490109	0.133235937257093
NHP2	blue	0.120118119134079	0.348389811436958	0.142946985193113	0.263721929447222	0.223993306500063	0.077599268553577	0.33131867312082	0.00799048022019388	-0.163796920115741	0.199580770801073	0.124897423291647	0.329403118846014	0.0152361479716039	0.905656971845715	0.578692049284749	6.77064960083748e-07	0.474520108232551	8.52819347034521e-05	-0.0592785721643804	0.644444693583495	-0.0694971960256589	0.588351895469337	-0.249218704475809	0.0488727335345558	-0.0368726208572867	0.774185620683467	0.450136861041044	0.000214284160092419	0.0365802155798605	0.775929505655669	-0.310129224820085	0.0133758398932779	0.240198596097245	0.0579332997159136
COPS3	blue	0.057275202373052	0.655690685587929	0.116405983736256	0.36359522185906	0.0685734147095009	0.593331430929139	0.148052165177505	0.246867824548316	-0.468955451323497	0.00010588701088585	0.12956153135944	0.311517321536189	0.0384500147802356	0.764797509867907	0.63038985976194	3.08360001270452e-08	0.484677781075721	5.68940589292775e-05	0.101170266689771	0.430134732214752	0.329001047807856	0.00846825094774204	-0.137664229251257	0.281959544625222	-0.00352995305226998	0.978095119844779	0.258876156543389	0.0404927638612037	-0.335935617838475	0.00710839024515613	-0.377046454972847	0.00231857995671696	0.0117549401666283	0.927145600656787
GSTA4	blue	0.0170287181988138	0.894617120720131	-0.0280315107059524	0.827366300380803	-0.121201263662401	0.344028491082889	0.0515972552145864	0.687973141262012	-0.186219600242346	0.143935867257406	-0.0772150301229076	0.547505944995352	-0.0187791894093392	0.88385570377127	0.374434878036008	0.00250050677545178	0.122862101017472	0.337407411592495	0.337817315882471	0.00677409464751303	0.302050652589237	0.0161312463383539	0.170602935538222	0.181279224186539	-0.240394549925259	0.057722930065282	0.0940739155031055	0.463335943212976	-0.23792434979782	0.0604206023363475	-0.304751495222906	0.0151603759656259	-0.105143354430428	0.41215087704136
PCMT1	blue	-0.108866143819375	0.395701546564055	0.394071028866041	0.00139547061748112	0.242676109603608	0.0553188004950717	0.368665621170324	0.00294822769152816	-0.282558762454504	0.0248473884688177	0.18216395109133	0.153028764457543	-0.0371685796695993	0.772421673513952	0.670950653339772	1.7766381982998e-09	0.559344835884212	1.88594952102569e-06	-0.0201340390203746	0.875540681292979	0.288861962512456	0.021673511381812	-0.197641961042075	0.12049952830439	0.115888873090177	0.365745029821142	0.0695884603561684	0.58786096953697	-0.231904350715002	0.0674230572048824	-0.445760219120655	0.000251005704782788	0.144004408618272	0.260168973006092
RNF146	blue	-0.0646334517258738	0.61477739577201	-0.0441025081054056	0.731440423603686	-0.105820413814127	0.409130198747177	-0.194455693783899	0.126722387297288	-0.128836276012967	0.314256711278453	-0.136714748142828	0.285323772252337	0.236296864727606	0.0622529906552763	0.415292175076565	0.000713035266820131	-0.0809998031187848	0.527988278662175	0.493422199502195	3.97404339031604e-05	0.509032071695756	2.04298200780072e-05	0.0633602760096508	0.621777957767155	-0.119660096557828	0.350244317665489	-0.271570342537485	0.031318771464729	-0.372822057304077	0.00261911807429775	-0.558969051548002	1.92262683471342e-06	-0.178768481806508	0.160963622482968
ECHS1	blue	-0.0659096996383497	0.607794112698503	0.0476973482869106	0.710476507687779	-0.0549013178880644	0.669115616819494	0.13743862553282	0.282756523340109	-0.152279589934453	0.233480333520819	0.0878212180863296	0.49370689751918	-0.169777617973403	0.183431408240931	0.38586703348151	0.00178826328307032	0.142653811889917	0.264712747105044	0.180705430005563	0.156400862452998	0.103256799053715	0.420635405345497	0.132465443708445	0.300703161066906	-0.0296411300977055	0.817618919322524	0.201320876171118	0.113607751400452	-0.14397111137076	0.260280357155947	-0.25235010833534	0.0460126470930271	-0.0602331267184255	0.639113851853826
MRPL32	blue	-0.0891945718586265	0.486948417030038	0.0609747814893377	0.634984474236691	-0.00715615541618009	0.955609885014409	-0.0120649582137056	0.925229604600908	-0.281125894928486	0.0256212187229796	0.13788744703278	0.281172458281156	-0.11923717425378	0.351962116317578	0.694560418905529	2.72353724659366e-10	0.232967585166442	0.0661410602545274	0.108257569344863	0.398363788530489	0.358619331049652	0.0039002228141765	0.098440189891076	0.442745410637182	0.036614287723244	0.775726244837758	0.14148233632544	0.268696852929908	-0.384456936663285	0.00186496480630494	-0.492097940442991	4.19860857313453e-05	0.0150215230215752	0.906980010783347
CYBC1	blue	-0.00150167522811016	0.990680522809343	-0.050485492080974	0.694361884957332	0.057615874341993	0.653772842322677	-0.0190162279929834	0.882400016858412	0.451180698439844	0.000206285858193851	0.167018661081708	0.190759851748559	-0.128481429624957	0.315602626033584	-0.580036925745263	6.28976227822028e-07	-0.285748802033783	0.0231952239228057	-0.241621159265965	0.0564201108144108	-0.590845256596779	3.43718098194603e-07	0.0536196518151528	0.676407215861777	0.300764941722357	0.0166118346209989	0.280827248201921	0.0257850391520501	0.48553901763505	5.49422081168255e-05	0.630395153345515	3.0825345294838e-08	-0.0257505209193539	0.841223496055313
UBE2R2	blue	-0.0795495572444871	0.535425991386702	0.195038914800008	0.125565470636019	-0.0769804445140075	0.548727029745308	0.28601312159964	0.023062603486964	-0.295797997855108	0.0185853232528762	-0.257029997815521	0.0419956723756091	0.13933013330794	0.276120510169723	0.429836995821315	0.000438478471315078	0.455563510127175	0.000175598691631113	-0.0384358445853221	0.764881698434909	0.243386549182199	0.0545870328568345	-0.214676127183415	0.0911085708790475	0.020562352155253	0.872914766684465	0.0257833738088161	0.841023560619051	-0.154162525255323	0.227682054679225	-0.384604290198761	0.0018568139727768	0.0872308755085376	0.496627034984951
METTL5	blue	3.60080416013406e-05	0.99977652720571	0.23978629721334	0.0583779594189553	0.140979915239619	0.270417790874487	0.119054286165686	0.35270656780609	-0.455132884301644	0.000178416824804454	0.272077682340948	0.0309916608178448	-0.0480677690298824	0.708328119534351	0.777336652081411	6.81932554990075e-14	0.467230820031798	0.000113147466667032	0.0706710083531487	0.582051910581812	0.266237610071378	0.0349352128972183	-0.187083912005131	0.142051388967437	0.0164146625729813	0.898396753803002	0.278306219218537	0.0272034558484744	-0.30797019092088	0.0140692641905173	-0.474241952490295	8.62171194648181e-05	0.103001833489824	0.421789698652345
UBE2E1	blue	0.035873406673464	0.78014940229964	0.0266537234366766	0.835730483836473	0.0624159456431575	0.626992050979514	0.101182402958658	0.430079130817251	-0.349214009921369	0.00502857683256748	0.129826164806511	0.310521599767794	0.0992119350194465	0.439159848632336	0.672597915113274	1.56738978149771e-09	0.24973945779703	0.0483872596086215	0.305617582186202	0.0148598637799944	0.418987230129651	0.000631477390724573	-0.0371930396324012	0.772275940594982	-0.0489479348394017	0.703232378286811	-0.0526675268225224	0.681843270705233	-0.425218413435987	0.000512893775042764	-0.663915996040047	3.00740821944242e-09	0.161060808135534	0.207297123847621
RWDD4	blue	-0.259317867392136	0.040139849087646	-0.0185799911189548	0.885079304152577	-0.125064744966165	0.328750475549041	0.0348878584843359	0.786044004285139	-0.336385193327872	0.00702723418663694	-0.00548781232180029	0.965951670025521	0.013845763892299	0.91423226011118	0.695542254491034	2.50946966320632e-10	0.315399404742358	0.0118056630504685	0.341295482125262	0.00619229537838225	0.704012780263887	1.22152197243607e-10	0.160608102164282	0.208593916540524	-0.15319967767169	0.230634403748435	-0.0901719141349081	0.48216862301792	-0.492032141705028	4.21006688624983e-05	-0.568669272275208	1.16049627746045e-06	0.0740206903939072	0.564244988812546
SS18	blue	0.150135347099069	0.240206655823931	-0.025859876867713	0.840558018654559	0.224050228254461	0.0775219213696702	0.0828996899095425	0.518322873578009	-0.198362965607545	0.11912431225123	0.38622329789764	0.0017693373930599	-0.0467991386929873	0.715695292165957	0.253453862839368	0.0450378937688351	0.0576820773780183	0.653400404535096	0.0389765148121049	0.761671374359919	0.124950405594313	0.329196371256327	0.0733829335717004	0.567615515275912	-0.0622222802064346	0.628063629483698	-0.128083685488387	0.317115631320095	-0.0543264318539249	0.672382521194233	-0.153823012641823	0.228720078742726	0.280907877910278	0.0257407235241172
MIS18BP1	blue	-0.0318800182322581	0.804106778351539	0.131677700121541	0.303612304228614	0.182831871746408	0.151502662736119	0.087846786003843	0.493580628291305	-0.358986016350927	0.00386118471124904	0.00315510405247319	0.980420737042669	0.351406033043378	0.00474259990239009	0.511520138556913	1.8318358755855e-05	0.470062713396918	0.00010145416449077	0.284045308572096	0.0240655215442617	0.591107337975924	3.38625679175055e-07	-0.24985959069008	0.0482758278441965	-0.0338055409318627	0.792531183289756	-0.396165670420077	0.00130851633897965	-0.411744737781857	0.000800194074876049	-0.581116557778525	5.927133470011e-07	0.194813469940337	0.126011723001486
SLCO2A1	blue	-0.002801581472799	0.982614191091175	-0.300877892503247	0.0165691289616732	-0.169592213411429	0.183917417125964	-0.419401423610604	0.000622883773050827	0.260704102425943	0.0390487674413842	-0.183275362415203	0.1504956143695	0.110150688485484	0.390116764650013	-0.423973601686801	0.000534824734973689	-0.431379916932714	0.000415900008571374	0.0347455707536369	0.786896030195413	-0.131689803341512	0.303567469470169	-0.0128039253955618	0.920664311133615	-0.0948407519976617	0.459682466413271	-0.154073371430795	0.22795431559005	0.00973341575010225	0.939648789396054	0.211108537014269	0.096744791940056	-0.437544254003901	0.000335866274238166
XPOT	blue	0.0860463019048035	0.502513518690955	-0.0137544042763583	0.914796078582657	-0.0615681039006981	0.63168892650725	0.213965475856031	0.0922102473240533	-0.54092472947585	4.71850582287931e-06	0.0401586000424239	0.754666521677701	0.101014848391557	0.430847129081107	0.595473559069933	2.63556533156577e-07	0.481231911427088	6.53616112053064e-05	0.412715315940407	0.000775437115739691	0.619251457988222	6.2908562440243e-08	-0.227024695613806	0.0735645983070723	-0.265384410792662	0.0355448791400353	-0.31528859642421	0.0118369594740662	-0.440222927038131	0.00030568872535407	-0.585012563635859	4.77532528204038e-07	0.216998290080476	0.0875804973306153
BUD13	blue	-0.131865333826601	0.302917722592832	0.274898128745943	0.029224860390794	0.0532636350512811	0.678437948972114	0.195714744464567	0.124234907726628	-0.36469159852667	0.00329678951240485	0.17543306027227	0.169049275463987	0.170256903541485	0.182179337379355	0.509100078101939	2.036922344835e-05	0.493755130854452	3.91936091483559e-05	0.048477325524549	0.705955382023652	0.213902976422797	0.0923076330996563	-0.132816496119393	0.299412575880824	-0.0426696046459564	0.739852463627525	0.172599686484999	0.176148009422177	-0.203777339154446	0.109177333133767	-0.310387951396111	0.0132947541602399	0.0858149097662173	0.50366755731207
NRAS	blue	-0.0294808119647431	0.818588552313132	0.20078061223112	0.114600428309121	0.208854098291603	0.100444314028311	0.151081226686316	0.23722327229247	-0.493065947991209	4.03333718499376e-05	0.194624081881432	0.12638753361528	0.13132504296187	0.304920559242916	0.64943806879595	8.51200072631255e-09	0.442549527883327	0.000281508905639513	0.196472620364155	0.122755602127579	0.622285505127155	5.19475103527368e-08	-0.243915584756603	0.0540472453190072	-0.150038092770307	0.240514859363794	-0.297447108875029	0.0179090087789056	-0.454135113938451	0.00018510653399694	-0.619090247317857	6.35481423289233e-08	0.219586989304454	0.0837751228021217
RPA3	blue	0.0121912902868514	0.924448958595276	0.0368136257239931	0.774537374442135	0.303226606539078	0.0157021671443203	0.182810799869105	0.151550635569856	-0.263022795082021	0.0372787168725523	0.144900878452073	0.257182239304848	-0.155116687070621	0.224782349570509	0.59929293033274	2.11022953946806e-07	0.490068367808562	4.56565019454581e-05	-0.213552280327146	0.0928555779005533	-0.0119889219963285	0.925699490433474	-0.0699958457575922	0.585671832256804	0.264163618757062	0.0364325849652194	0.615817148458991	7.79405284908729e-08	-0.00308213954688505	0.980873438817394	-0.154709763823744	0.226015829824861	0.0616853641520221	0.631038457782762
SEC62	blue	0.112641617337738	0.379421084876235	0.198988155067263	0.117941587870983	0.292269303643226	0.0201059599224202	0.168201480249053	0.187592679603175	-0.246559895066588	0.0514139418655859	0.148182145882686	0.246448545289358	-0.0101414179294246	0.937124017054537	0.52389878087352	1.05093001257642e-05	0.204522444009415	0.10786016117552	0.173973825079481	0.172678647044592	0.229866787731461	0.0699355303864763	-0.125298790935962	0.327838944580764	-0.0414572550064275	0.746993535934402	-0.0504580816794542	0.694519668757521	-0.264929667725653	0.0358734218118963	-0.447363118519782	0.000236936835442056	0.329476717776544	0.00836821075276286
MRPS9	blue	0.0835853936677755	0.51485649421597	0.310265645906477	0.0133330321341189	0.319708523495513	0.0106428337585151	0.169925430903625	0.183044605139198	-0.204831800304931	0.107316909148535	0.180054362945374	0.157923744633608	-0.0768658695453896	0.549323901141715	0.667937261908259	2.22982353027162e-09	0.286380199315321	0.0228794903762602	-0.0339913366012247	0.791416554419079	0.0736798623362606	0.566045086156451	0.0785451375783365	0.540607245709654	0.0996104915751654	0.437314524675137	0.396527864910916	0.0012939851005125	-0.134337368553187	0.293863026487669	-0.30981706107445	0.0134742400087143	0.220147641327176	0.0829684252236771
DNAJC7	blue	-0.100920187431169	0.431281357052986	0.00446829851570004	0.972274327801866	-0.0138291815387637	0.914334593645092	0.0942970019382461	0.462271457097902	-0.398958447512597	0.00120016901601105	-0.0422812104565895	0.742137865240908	-0.0648557174866091	0.61355874295372	0.716384544560494	4.07417133837554e-11	0.432166495050475	0.000404801694114314	0.106462085880569	0.406279292591621	0.419227797192131	0.000626473147720402	-0.0143801481060818	0.91093520312706	0.0804834176224867	0.530630708912987	0.208986175306127	0.100224587897205	-0.388717394958799	0.00164179374909618	-0.448614296027834	0.000226460498109393	-0.00983636636625452	0.939011660356556
SGSH	blue	0.100195662549823	0.434613075774808	-0.37563494364499	0.00241538419164859	-0.0297296011152555	0.817083947049862	-0.118223900546536	0.356098883257758	0.502021562718582	2.76559168200737e-05	-0.251081729129375	0.0471541100556037	-0.135307266997464	0.29035930012706	-0.658163315269892	4.57779501063757e-09	-0.386627492886706	0.00174808281808386	-0.0160430483211125	0.900685210227409	-0.381975461015126	0.00200712641490822	0.215749821451708	0.0894636979985227	0.0351937031480879	0.784213438245601	-0.00176813777055908	0.989026935958307	0.395488617142205	0.00133607401736037	0.570591870952758	1.04798026573738e-06	-0.0796994123102399	0.534655068135902
EPCAM	blue	-0.0114027213685339	0.929322908280388	0.251963333732168	0.046358289862274	0.151166554988344	0.236955400839258	-0.146522495578533	0.25183870615076	-0.279261970474093	0.0266581772477602	0.463647541685502	0.000129717722723055	-0.127027428775634	0.321156070961515	0.376168044356308	0.00237840718948533	-0.0503450876512727	0.695170237888532	-0.0119745243255138	0.925788467483573	0.200957459819762	0.114274759837733	0.0193774493217723	0.88018245268122	-0.127477925902967	0.319428816610321	-0.0440986703681013	0.731462912036035	-0.282892722560417	0.024669894994882	-0.305778113854326	0.0148047289016768	0.00621180058682448	0.961462999744247
PIGW	blue	-0.0914915814050098	0.475754333730888	0.243954443195754	0.054007768998819	0.121245377222996	0.343851589663518	0.195624490469605	0.124411975206266	-0.41535186678537	0.000711645271762697	0.31989088329347	0.0105958954577827	0.118167371510641	0.356330544204307	0.645790960652304	1.0966866127367e-08	0.58449638348951	4.9148058859765e-07	0.0296216077893452	0.81773697924606	0.366471925888402	0.00313635056505484	-0.304991869773884	0.0150764529268073	-0.0563418580239293	0.660956353319115	0.0496605710226262	0.699116044359164	-0.255983383356212	0.0428679421773433	-0.407383259754537	0.000920507698639421	0.0544993472140455	0.671399257324872
IKBIP	blue	0.0758754859639741	0.55449621911129	-0.023143716963192	0.857118739358545	0.250474296894271	0.0477089291208845	0.214977484955154	0.0906445230545103	-0.258699922392355	0.0406342841231228	0.151812238373553	0.234935161471263	0.104247243713246	0.41616860893126	0.493470878563665	3.96600426190647e-05	0.458466811173731	0.000157638772958366	-0.147345975742282	0.249154296039809	0.189350003492162	0.137198363304809	-0.177981287746609	0.16284573026688	0.149111447569282	0.243465070128092	0.430353603781393	0.000430797372317161	-0.122022138832806	0.340745952514899	-0.276407774083728	0.0283144290936641	0.182373510231732	0.152548729720938
MRPL13	blue	-0.119834900204394	0.349535828804296	0.191966040054198	0.131752190667452	0.0119698142925468	0.925817575502125	0.275273630168173	0.0289961403494598	-0.269169180925028	0.0329063764105517	0.318005333705208	0.0110900008591634	-0.137685683987162	0.281883830022019	0.716915130769461	3.88174231439813e-11	0.457437776580321	0.000163802021283382	0.0688828018588482	0.591661620001439	0.244861272846694	0.0530931640208978	-0.043030498597431	0.737730884982785	-0.0726490492121405	0.571505664613621	0.240000992299486	0.0581460694683137	-0.200745673154311	0.1146648535027	-0.456930551035538	0.000166920596713645	0.107368124567702	0.402273579752091
ADK	blue	-0.149095616937124	0.243515685437302	0.131312989636375	0.304965337934353	0.0344125498919276	0.788891146631939	0.0844491120096029	0.510506990316727	-0.244541538231807	0.0534141890476937	-0.0100864182628056	0.937464326987454	-0.0396986194259749	0.757389991670325	0.487541591507836	5.06403393282791e-05	0.250538373261606	0.0476501514999061	0.177497110958226	0.164011362371634	0.312881927393281	0.0125346149418417	-0.0382427233445811	0.766029348293913	-0.075465128680349	0.556646111351572	0.0488777624197888	0.703638170164164	-0.249783239229133	0.0483466248591762	-0.369256065800353	0.00289933948004751	0.0332196810795287	0.796048583041601
ELOVL7	blue	0.133658781011833	0.296330773991653	0.130951025104997	0.306312036364165	0.332338061426952	0.00778790186183665	0.188058108288072	0.139949546096992	-0.252927101361282	0.0455009509101117	0.410214863582958	0.000840671861739675	0.0688732888853253	0.591712931630064	0.405809551547393	0.000967780616160744	0.347389784797164	0.00527804930923429	0.064469004851231	0.615679703571883	0.36530584584026	0.00324062992154231	-0.263125924453899	0.0372015627959352	0.0449958657075976	0.72621167189195	-0.246766155926516	0.0512130215676928	-0.177790009865777	0.163305492261114	-0.306033405016053	0.0147174107531199	0.184056020408446	0.148735052238019
ZNF638	blue	0.0809323252272457	0.528333202417102	-0.0316233437990268	0.805653046622137	0.0130017911088664	0.919442335484582	-0.150348779908812	0.239531228900001	-0.353473794021319	0.00448608952050842	-0.0143465502153865	0.911142452763265	0.139906044815223	0.274120768853826	0.629249518007667	3.32142307399667e-08	0.174602735602873	0.171107531814445	0.529499196351669	8.11437123665767e-06	0.696108215832253	2.393452341103e-10	0.0333687809051125	0.795153027409691	-0.169723399403669	0.183573437597349	-0.226976214410471	0.0736277820632174	-0.540759067124627	4.75641982941621e-06	-0.665568513916343	2.66097973927868e-09	0.0481946930989049	0.707592497123763
YEATS4	blue	-0.0503494016854124	0.695145395584707	0.0230736907548661	0.857546540899964	-0.04209728696368	0.743220889231194	0.155453739930956	0.223764220321066	-0.495192805345341	3.69112860909232e-05	0.146501647615168	0.251906921362467	0.00359812670272105	0.977672179643274	0.770384348126124	1.5587986320421e-13	0.471093686806436	9.74808938800916e-05	0.244091068928625	0.0538691570648341	0.41412107763107	0.000740807910207023	-0.0400413226121211	0.755360621173086	-0.199344919955067	0.117270703017278	0.136666527500678	0.28549533215694	-0.311244913220416	0.0130291979910277	-0.496591027968942	3.48101483075593e-05	0.153384066295041	0.230066974625536
MAP2K3	blue	-0.0947912803559093	0.459917690926009	0.131003634879578	0.306116061996393	-0.113759905205458	0.374677100936976	0.131233800263256	0.305259636125234	-0.275438823098481	0.0288959972912224	-0.00130200866477428	0.991919619755346	-0.050455505249984	0.694534500245025	0.0581989837028453	0.650495350324129	-0.0107078449564919	0.933619917543474	-0.214132392342396	0.0919505547207897	0.0864772298365009	0.500367960551832	-0.0388425092987072	0.76246668512294	0.0584883319620942	0.648871444598484	-0.00277612301834012	0.982772154883516	-0.0787401734491051	0.539599252587487	-0.0667710083894729	0.603100857109882	0.236334087594421	0.0622105861305081
OTUD6B	blue	-0.0277066638956537	0.829336676510422	0.117836882724993	0.357686769409205	0.180383935086611	0.15715149387652	0.17810975458587	0.162537477870945	-0.322840798815754	0.00986116719869989	0.104082288700589	0.416910637088506	0.165425510142636	0.195086159939463	0.691094803558154	3.62661936784196e-10	0.397076675503664	0.00127224342880301	0.314762234157466	0.0119866055968223	0.578315395524756	6.9113951631791e-07	-0.124589549459653	0.330606127239369	-0.0872952395783957	0.496308221744185	-0.112572200204896	0.379716747756664	-0.34784420099188	0.005214907112839	-0.556982922231453	2.12782785616885e-06	0.148414059413475	0.245701670163677
TAF7	blue	-0.159877284675729	0.210699449644497	0.0649663638569064	0.612952471717006	-0.0800469965216202	0.532869040419982	0.0851484213579415	0.506999191455322	-0.234103665503424	0.0647929487462802	-0.139787718158663	0.274530845583135	0.0584888555805455	0.648868507373136	0.572677309396517	9.37546306973687e-07	0.341310448650058	0.00618988981043125	0.240865698970693	0.0572196533117336	0.543631652653889	4.13760682600964e-06	0.00674495932200469	0.958158211178848	-0.0582328722425612	0.650305074216918	-0.0612185413365187	0.633629676977256	-0.403997603589805	0.00102491694833188	-0.57125656976443	1.01152157105304e-06	-0.0196201900808273	0.878692762940731
BTG3	blue	-0.0961183889072545	0.45363044662925	-0.02818366974652	0.826443734905306	-0.00614820910438422	0.961857216236366	-0.0251668972841607	0.844776953753672	-0.430815059953045	0.000424040062295928	0.141789893434688	0.267647007275763	-0.053646392623029	0.67625477768391	0.591975680419025	3.22255744399711e-07	0.305448045216269	0.0149182829854417	0.26963266439046	0.0325948038727018	0.497084740813323	3.40950835449251e-05	0.0845743286542189	0.509877984224849	-0.118492195895725	0.355000648511746	-0.0707410426141234	0.581677002274581	-0.422324963256905	0.000565181179505694	-0.522145682526156	1.13847939409511e-05	-0.0015889258078845	0.990139067168038
EXOSC3	blue	0.00606740806579283	0.962358131362561	0.291213278245573	0.0205811259285201	0.145233446598746	0.256080159291304	0.157734570597253	0.216959036508497	-0.33706229120876	0.00690653747353428	-0.00285601834789826	0.982276425172531	0.0823151752130639	0.521286980820154	0.66894079902698	2.06793297114268e-09	0.586788781753521	4.32326731128774e-07	0.0053566064567772	0.966765252753407	0.142656827142219	0.264702543948039	-0.270499704423049	0.0320185584180225	0.0223329635673045	0.862074239483829	0.213496207711122	0.0929434241027357	-0.137852091273713	0.281297028896925	-0.326623172056161	0.00898414390189801	0.139752960604589	0.274651380092788
SVBP	blue	0.216077652416948	0.0889661438496435	0.29004197730491	0.0211192961766954	0.276592815091518	0.0282044925709336	0.204120419454151	0.108569314650534	-0.140226887185265	0.273010901537005	0.213061802232822	0.0936261915217608	-0.00199533208253814	0.987617072036798	0.383636900571641	0.00191091313499585	0.0853298642989955	0.506091079524195	-0.127113323665334	0.320826282569838	-0.110414247816833	0.38897669957937	-0.00841206680557394	0.947829408973677	0.080309580230201	0.531521734088735	0.235506312679138	0.0631591119170959	0.0102402797984654	0.936512338346598	-0.244179373307729	0.0537797231175567	0.153850118821433	0.228637083967056
UBE2E2	blue	0.17494461337872	0.170257860631318	0.195680516939406	0.124302035432725	0.502341946192194	2.72797330351995e-05	0.199183549140764	0.117573792878446	0.00834723360961699	0.948230943542107	0.237452976202331	0.060946780559988	0.0556410185389006	0.664921096263965	0.176997771830314	0.165219906185699	0.167159864837576	0.190379753222099	-0.0634505892097665	0.621280259184117	0.0235015346594892	0.854933414034728	-0.230702887994034	0.0688956370555758	0.17134775323209	0.179352702429848	-0.105329040972596	0.411321161891663	-0.00750333709492265	0.95345862202781	-0.245877671262202	0.0520830892205726	0.229766757344078	0.0700607792966374
DNAJC8	blue	-0.0245003446735191	0.848839100630825	-0.0535978323760377	0.676531608953959	0.0863608072098559	0.50094715265735	0.255537873441968	0.0432437437365257	-0.29259076740449	0.0199631815456751	0.230425637492256	0.0692390834274639	-0.0529148076201257	0.680429885079666	0.609223248989553	1.16771834846822e-07	0.590725478257833	3.4606938193644e-07	-0.125972763822415	0.325222988635339	0.147568352934483	0.248432740432555	-0.0802931651329507	0.531605909912729	0.192026788479581	0.131627692434765	0.484767894260389	5.66868735785516e-05	-0.0678629733230451	0.597173735828956	-0.226273351276306	0.0745486676444134	-0.0106280222818184	0.934113651864945
BCAR1	blue	-0.0328302825668741	0.798388705663617	-0.14714558571461	0.249805731639579	0.00025571282337998	0.998412998302044	0.0173725938942895	0.89250151145003	0.357850674991016	0.00398319173375106	-0.0426844725271222	0.739765021913242	0.00490573871595588	0.969561250307229	-0.711085818914697	6.56612139128359e-11	-0.291568920284173	0.0204200471051856	-0.320968534855856	0.0103221628923812	-0.473188878388575	8.98438799514555e-05	0.033662764229114	0.793388013120345	0.131215820873533	0.305326480041905	0.00870892515586175	0.945991028334661	0.556714630143812	2.15706857584582e-06	0.667061223710069	2.38091286041356e-09	0.0162502349552164	0.899409223282528
CEBPG	blue	0.0384141727895458	0.765010461073406	0.215396510761534	0.0900023667728855	0.234785368563042	0.0639946877888521	0.265154670926076	0.0357105473238401	-0.295345127637501	0.0187748189922126	0.0345189051176322	0.788253828740453	-0.012200841506665	0.924389941449827	0.546615694946141	3.57499134822696e-06	0.477145639467439	7.6903809184282e-05	-0.0684676458496318	0.593902764372353	0.0874757573438162	0.495414635011329	-0.206664730831244	0.104141395506692	0.0294354935509723	0.818862695384117	0.0946895733631946	0.460401486954816	-0.163937791137243	0.199189103326503	-0.351946341619323	0.00467435404454703	0.158478612388847	0.214770825323654
GLA	blue	-0.227076865514488	0.0734966555134606	-0.0691282855777544	0.590338205606738	-0.129752701787643	0.310797809409815	0.120873476880455	0.345344734960816	-0.138432919108222	0.279255198164925	-0.0230636936811842	0.857607617986935	-0.0210489546024356	0.869933147714835	0.410321013800601	0.000837804653896706	0.354896523747221	0.0043167905200572	-0.142754694678331	0.264371518543627	0.20502756870496	0.106974219108956	-0.122480303309401	0.338922367548502	-0.0349448184904841	0.785702994939568	0.0886564444064725	0.489590800691301	-0.187425729123839	0.141311238094741	-0.280760538245559	0.025821752836347	-0.343523205789564	0.00584313607688683
SLC25A3	blue	0.147956335227441	0.247177255456697	-0.0603213606057245	0.638622008841325	0.137037501767662	0.28417722635473	0.236531325514977	0.0619862801518497	-0.201564624690634	0.113162057375979	0.13721484284341	0.28354853848136	-0.108790846996728	0.396030367199659	0.404213691718373	0.00101794677121661	0.508645893740001	2.07771057781714e-05	-0.102569424287127	0.423751458891172	0.0585588532465463	0.648475905073646	-0.247986789457938	0.0500370750923274	0.0652455411463361	0.611423907192653	0.425185196693405	0.0005134682076996	0.00797974340249642	0.950507177815386	-0.211502879916888	0.0961087407172505	0.0460501083845913	0.720057254349574
TMEM119	blue	0.177761258392153	0.163374682695454	0.272502379643663	0.0307200377535093	0.116054126442455	0.365057174898461	0.121248400892783	0.343839466408015	0.231002465122244	0.0685260689699239	-0.0997440618775227	0.436697066978514	0.40244081782325	0.00107641913032856	-0.102977198483034	0.421901323402757	-0.0799241714995789	0.533499828438936	-0.124400853294494	0.331344820748561	-0.0907779539891944	0.479217265992086	-0.0181986272227381	0.887422622906511	0.323676467394324	0.00966124822199556	-0.017326847628676	0.892782911225011	0.0240927217120787	0.851325199429456	0.0215092050143613	0.867114656452767	-0.022721555760943	0.859698407163053
USP12	blue	0.0934122412229701	0.466501028979866	0.128810857122605	0.314353001291643	0.1757737380096	0.168210044932356	0.132472123598778	0.300678569888732	-0.376869473027436	0.00233052468789054	0.159892990445504	0.210654043240711	0.290835964347471	0.0207532002950345	0.446861655152442	0.000241258717315554	0.272251562808604	0.0308802102946072	0.0483164031250676	0.706887343977163	0.501350360005453	2.84596589240571e-05	-0.283763295472981	0.0242122297873071	0.0628770605078731	0.624443727017321	-0.16963474913156	0.183805834318443	-0.346463995945158	0.00540877653083317	-0.501848890008782	2.78606517898264e-05	0.305192530741918	0.0150067011107194
POLR3F	blue	0.0347816816467624	0.786679772793931	0.263895656744456	0.0366298805415074	0.362178346724532	0.00353567971023608	0.260176762214047	0.0394608971188081	-0.376972207451179	0.00232358434180868	0.158594369482871	0.214431785727967	0.203876563473697	0.109001215205526	0.716691315846522	3.9618328292713e-11	0.384483149456094	0.00186351251143103	0.0798510653809807	0.533875451516229	0.276987749569931	0.0279710534577264	-0.12971060584377	0.310956154906609	-0.0702473142747216	0.584322379070496	0.105162479755826	0.412065373436135	-0.224149650859263	0.0773869695150265	-0.566591887693389	1.29475144166168e-06	0.127080824035202	0.320951037608269
SRSF3	blue	0.0224371158831243	0.861437337406289	0.202525488024583	0.111418195101162	0.248806954420869	0.0492594050398445	0.259733224714208	0.0398103145521999	-0.427507554593194	0.000474685212066017	0.160561266972269	0.208728404166468	0.0137837935547612	0.914614700456104	0.902063817290451	6.1776792876865e-24	0.642296041628811	1.39371067410663e-08	0.112778316673164	0.37883925608314	0.380190130649848	0.00211532468104056	-0.203642492129738	0.109417031108517	0.00684534589476435	0.957536040989842	0.268196260202549	0.0335685055828847	-0.283192258410375	0.0245116095909174	-0.567910728930955	1.20792861521356e-06	0.153303035021819	0.230316217208941
SDHD	blue	0.0809058583436403	0.528468522568725	-0.0387248468019547	0.76316520327867	0.0450132436504873	0.726110082515227	0.0813731996456686	0.526081629405839	-0.325997289382111	0.00912439957031016	0.147049104667854	0.250119789399279	-0.0396853607182489	0.757468538058412	0.72033534675453	2.83417938558539e-11	0.452936083231365	0.000193449389754619	0.254539327701672	0.0440959146017112	0.536751049768156	5.76515331790898e-06	-0.0678158715357953	0.597428867674341	0.0427420269569309	0.739426560901992	-0.0664062102051052	0.605086695202815	-0.432428243912911	0.000401168764103565	-0.564188070750977	1.46823875327628e-06	0.18652933763578	0.143258402769794
PUM3	blue	-0.0157876609413921	0.902258392103644	0.244261681083979	0.0536964713521193	0.169544544872023	0.184042522836787	0.267521227545301	0.0340344041357252	-0.439235530393349	0.000316511968046253	0.0186832704924979	0.884444864153569	0.0674469265832903	0.599428966535601	0.686676260493973	5.1950196288515e-10	0.514657568321628	1.59445660979671e-05	0.0808048221421505	0.528985259705018	0.359382591178549	0.00381935443438304	-0.240452995816564	0.0576603044821366	-0.114265881181603	0.372542460379737	0.00758857889572299	0.952930483033329	-0.273131387985439	0.0303214079382142	-0.451370241187189	0.000204863176401817	0.198956530424731	0.118001198368374
PSMA6	blue	0.0106837133140148	0.933769178530144	0.0134528755757911	0.916657233763811	0.0180249402059078	0.888490175044025	0.046484324249684	0.717527514446215	-0.338364621773222	0.00667948531147944	0.199896553222739	0.116239130043849	0.0334251866723857	0.794814299430056	0.65591257502485	5.38246817689437e-09	0.372953872044588	0.00260923922846698	0.0939373070197825	0.463988445468532	0.307528247479713	0.0142149565402315	-0.120336981308417	0.347505804295128	0.0606077775233737	0.637026501299188	0.0255580623699475	0.842394956527914	-0.327720430670488	0.00874278306531604	-0.378493609923344	0.00222294245049049	0.266520890170048	0.0347347261757582
PACS1	blue	0.163855341910274	0.199418272593608	-0.0756381400932101	0.55573920876961	0.104893817355544	0.413267422464339	0.0569190417675845	0.657698093172302	0.13740028860234	0.282892102103642	-0.0260358120823001	0.83948761147762	0.0513443887743536	0.68942435023838	-0.443078909949572	0.000276257118302528	-0.116063676413473	0.365017447944427	-0.0538122743582386	0.67530944447959	-0.201874848840106	0.112596757096645	-0.112065026260633	0.381881102317727	0.0607622159239318	0.636166870144226	-0.150083099881017	0.240372195959514	0.317922018703657	0.0111122863045759	0.391333237474265	0.00151694488196629	0.334455157591129	0.00738146672274934
MT-ND5	blue	-0.00507423989554942	0.968516267696331	-0.269799587230814	0.0324831966625527	-0.14239587644155	0.265586540103248	-0.299538263779852	0.0170817330304867	0.210460717468354	0.0977968066158408	-0.267263193030257	0.0342139142450032	0.218510529139812	0.0853413434416452	-0.517549926015325	1.40125456608304e-05	-0.283549986681346	0.0243236983505704	0.217197520286116	0.0872828835451954	0.0175778764413548	0.891238916445076	-0.0310977474100867	0.808821672540242	0.00393750384951736	0.975566822621947	-0.397315553035433	0.00126288319214322	-0.0035928176243768	0.97770511623635	0.106306170984023	0.406970946253997	-0.235520576824888	0.0631426688775877
COPS4	blue	-0.103840487819226	0.417999720061498	0.0811771697421444	0.527082175534121	-0.0485881371882636	0.705313879971213	0.17214378378927	0.177310171696804	-0.344794350141991	0.00565176032688803	-0.00132196581203098	0.991795768169519	0.00313011419950621	0.980575783673959	0.609895449813036	1.1210439230349e-07	0.406463507473047	0.000947876390729965	0.191081555425029	0.133574954213353	0.409185481056328	0.000868940103711256	-0.0458129176299732	0.721440392145759	-0.0213887503528468	0.867852141596443	0.186572091660046	0.143165077901301	-0.330669556208182	0.00812186053345693	-0.497164768251525	3.39804656092918e-05	-0.0570063990706502	0.65720550265934
TIGAR	blue	-0.049702229944768	0.698875679064517	0.0948836749610785	0.459478432353897	-0.118342703105782	0.355612321831887	0.027644836906193	0.829711810506863	-0.422449357936431	0.000562837276050078	0.0383184023351769	0.765579555541227	0.132174644732584	0.301774967754959	0.531137603704608	7.51651092771289e-06	0.278143318594889	0.0272973242720341	0.0845571233562555	0.50996438888575	0.357940865693126	0.0039733762884069	-0.201325052569422	0.113600103523736	-0.0434830584688472	0.735073184841467	0.0739247475841457	0.564751442806374	-0.313849985060852	0.0122498351061801	-0.408711886142735	0.000882231969620679	0.124592584459646	0.330594254548521
KHDRBS1	blue	-0.0949393686072936	0.459213766661189	0.0159127034625536	0.901488085172037	-0.00449170477818775	0.972129150040501	0.181378408697577	0.154838171853737	-0.497846498638012	3.30184335377432e-05	-0.00526862883969212	0.967310804246597	0.0825196651699877	0.520249033902043	0.78777002283016	1.86245623588361e-14	0.660186352046405	3.95310885779414e-09	0.070604356679243	0.582408813381574	0.506691548326617	2.26202046459935e-05	-0.221138049555441	0.0815583800004413	0.00381005502718529	0.976357444297989	0.115567777889492	0.367083818532146	-0.397823099050334	0.00124320085611115	-0.622078008902389	5.26355601663494e-08	0.0981294616263426	0.444193663977511
MGST2	blue	-0.1502364181541	0.239886644604148	-0.1647842063835	0.196847321336247	-0.195166038671036	0.125314367839132	-0.322963912689039	0.00983149050648525	-0.00773052653059416	0.952051052307942	-0.115155882899663	0.368805546234661	-0.204259538178777	0.108323509517282	0.35297229890004	0.00454714853060696	-0.158871838101518	0.21362064371463	0.166641832599168	0.191776881382417	0.346325772525858	0.00542853711922778	0.472013222381507	9.40584520253685e-05	-0.0041301228803608	0.97437196585336	-0.0363392561495664	0.777367399982072	-0.365433447632822	0.00322907068730313	-0.339335058690648	0.00651457679088448	-0.199165685668504	0.117607381225516
ALYREF	blue	0.0388014377044938	0.762710490387009	0.303736704978661	0.0155191101374883	0.444930632387922	0.000258583264768368	0.409183531215207	0.000868994454591833	-0.114726888281304	0.370603949245656	0.140372754084102	0.272507306918484	-0.0660762451679218	0.606885371026353	0.344810743237009	0.00564932872502927	0.656175762865581	5.28188000458636e-09	-0.37007177061894	0.00283298699609494	-0.268754894798685	0.0331869771136067	-0.346487941126183	0.0054053597409499	0.222317242537121	0.0799043619745277	0.615600491490239	7.89944158108299e-08	0.357014657742555	0.00407520202533668	0.122631083204033	0.338323571970962	0.149389605870512	0.242576890057083
U2SURP	blue	-0.0134118783519361	0.916910319579428	0.076439474632541	0.551547918988319	0.053113674878899	0.67929401058355	0.128627636276134	0.315047624925243	-0.332163934785733	0.0078221841665559	0.0661442051749619	0.606514723093665	0.185798471255682	0.144860808543791	0.738074459785256	5.13236786964831e-12	0.370805059993805	0.00277449595287278	0.54467146164072	3.93278643510549e-06	0.671408016775679	1.71602336594447e-09	-0.123870779627121	0.333425476149637	-0.224799061555174	0.0765100729939159	-0.160435910355769	0.209088668133198	-0.493964276672092	3.88536655391138e-05	-0.653094301439757	6.57979670801138e-09	0.209749359438858	0.0989622481786153
BRIX1	blue	0.107110548415536	0.403410000345162	0.228395207127885	0.0717962790857764	0.299057770569462	0.0172688685680796	0.2670196442413	0.0343840700094933	-0.491453451822926	4.31209389664355e-05	0.316068801978076	0.0116181177430937	0.0301968917713289	0.814259687609415	0.788728864715467	1.6470464617491e-14	0.555446956373588	2.30038892485942e-06	0.0162361165436789	0.899496165419133	0.220865026054832	0.0819451771700879	-0.256451279492544	0.0424761596964566	-0.0703722137157717	0.583652657198091	0.185769226842299	0.144925203635416	-0.225115720845569	0.076085364261282	-0.430178817675397	0.000433382332117243	0.362649722005435	0.00348973813864588
NEPRO	blue	0.107244434174024	0.402819065347622	0.254892525708905	0.0437929249896324	0.142096869757861	0.266601889292366	0.121269738968766	0.343753920006551	-0.296606546721096	0.0182510560949319	-0.0179768114228054	0.888786029407209	0.245767710886645	0.0521916036557275	0.706759036659643	9.61983421307418e-11	0.353695201189184	0.00445936359523995	0.347283628338464	0.00529289665803827	0.512106806909416	1.78509407574295e-05	-0.228401384915338	0.0717883856980559	-0.0532285964743545	0.678637933774422	-0.175650944987839	0.16851218280162	-0.419499713314745	0.000620860111367076	-0.703664806752789	1.25881325115194e-10	0.205106481035043	0.106836323434803
HSPE1	blue	0.0895376054461505	0.485267938255788	0.152397648564314	0.233113814027486	0.322202647092319	0.0100162445587392	0.0799202453783963	0.533519997745532	-0.197764867546785	0.120264248372509	0.320745648215532	0.0103782691239623	-0.225865309616131	0.075087475726058	0.725938580592061	1.67587336707919e-11	0.355872340995445	0.00420396199299001	0.0115948136003641	0.928135388555285	0.149156880169465	0.243319848424508	-0.0273298292484664	0.831623699177709	0.0778061144750486	0.544435007056295	0.388057051894439	0.00167473354762206	-0.174045409169661	0.172499290299281	-0.348051191674533	0.00518636653167461	0.0359737107028346	0.779550164298532
SNRPB2	blue	0.131560686634759	0.304045986279357	0.26521427126279	0.0356675072354982	0.386876892756456	0.0017350826006865	0.348418030547379	0.00513612345404081	-0.318726899083346	0.01089860756868	0.249206136555153	0.0488844991079286	0.0361237444810344	0.778654068513723	0.789626891507412	1.46710422168692e-14	0.516275115496994	1.48355725233294e-05	-0.0275026658108357	0.830574574219497	0.138713993685198	0.278270651679315	-0.241383838993209	0.0566702961538251	0.0438350551962052	0.733008185866441	0.355687455442207	0.00422513685502767	-0.133379829060674	0.297349119210786	-0.549073776300882	3.16612669713387e-06	0.111972497175162	0.382276762742874
MLF1	blue	0.0874750916157052	0.495417928913292	0.0748924983088304	0.559652769962767	0.0377389878295242	0.769025218230161	0.120538993916794	0.346691090330901	-0.162156301416278	0.204182673178774	0.178137672871541	0.162470545583949	0.0249541731666921	0.84607291850731	0.213752466639306	0.0925424859735747	-0.00410398592037856	0.974534095738032	0.0496345915850009	0.69926595643684	-0.00195715478683469	0.987853980342551	0.165261831346945	0.195534583196346	-0.153880271697697	0.228544785265737	0.0247487022690199	0.847325080660783	-0.0299893559386672	0.8155137257366	-0.12683739381477	0.321886466090714	0.304997862042037	0.0150743659266996
ATP13A2	blue	-0.0266414476748502	0.835805089686924	-0.148657497970516	0.244919345453385	-0.152952973051636	0.231395117318709	-0.0977829209601221	0.445811938702773	0.296261583302184	0.0183930364790278	0.114403179109038	0.37196449007818	-0.0317387168123716	0.804957919881586	-0.666511212290734	2.4806844965594e-09	-0.292600752838149	0.0199587603629241	-0.159464550019599	0.211895168047134	-0.460981045052129	0.000143464409052534	-0.0368237849974402	0.774476797368625	-0.11156808676342	0.384008922916462	0.00296234925288155	0.981616679984766	0.277086577898249	0.0279128924162723	0.459535505488184	0.000151463818025233	-0.246778910308591	0.0512006184994454
GNL2	blue	0.114332665827003	0.372261255527237	0.166265043792214	0.192797686359211	0.0660776646268797	0.606877628412462	0.173351191744537	0.174244417850607	-0.363283440486232	0.0034288091029602	0.0733044441413554	0.568030978356329	-0.0694016835372254	0.588865870672643	0.7762366235526	7.78759141412323e-14	0.494079713912596	3.8667205404011e-05	0.110829053534629	0.387186406428113	0.351022775013505	0.0047915404601214	-0.166977307760979	0.190871271509237	-0.00419300957090945	0.973981878369021	0.18949466445553	0.136892848082202	-0.244507249047029	0.0534487102712706	-0.534356363747647	6.45966094895069e-06	0.108365440353304	0.397891135401154
PDCD7	blue	-0.110482823224842	0.388680390987139	0.159656484803034	0.211338527395577	-0.0897408772204482	0.484273581995328	0.200266210601774	0.115551758422164	-0.245694083506673	0.0522643658646043	-0.0309056707354521	0.809980397719295	0.115387193164987	0.367838063361992	0.495022182442591	3.71755682395322e-05	0.513160435903637	1.70391787409927e-05	0.119622675539688	0.350396102477696	0.338918085576792	0.00658499129788776	-0.260783611462929	0.038986939489193	-0.10600119720705	0.408325818049547	-0.0403409513189226	0.753587670337154	-0.254114774838231	0.0444623971139746	-0.471950563059371	9.42881059154731e-05	-0.104061848479447	0.417002637651299
DNTTIP2	blue	-0.0760910054464159	0.55336868514556	0.164947355822121	0.196398204145806	0.120883687828321	0.345303685217001	0.143868111203353	0.260625111449801	-0.424283038506387	0.00052929497230808	0.114967256708134	0.369595639417773	-0.0658674618906534	0.608024673455664	0.882242284827524	1.26690680409256e-21	0.418898939904577	0.000633323067172457	0.179260336526686	0.159795806675818	0.452600859979	0.000195842722710901	0.100019475554438	0.435425454747924	-0.168687271843504	0.186302927964685	0.118459640298791	0.355133799679832	-0.401140502580803	0.001121212904139	-0.611808419583337	9.97657267864959e-08	0.113634934292905	0.37520546868512
TRIT1	blue	0.182286247429853	0.152748485670183	0.38430661444988	0.00187331285837483	0.348154529678627	0.00517216950381576	0.215202355292374	0.0902994643339834	-0.29455141500455	0.0191109101433384	0.280728364000959	0.0258394756142541	0.00742730307951954	0.953929728483451	0.680157146752552	8.72864143499284e-10	0.27712681693813	0.0278892406490822	-0.0661786819718886	0.606326727399065	0.159766891124245	0.21101879941953	-0.110621642257547	0.388080975972574	0.0228153997341139	0.859124834830334	0.195027630753596	0.125587778031518	-0.125810727175927	0.325850704602063	-0.498270828382639	3.24324359928369e-05	0.240628617410741	0.0574724548427474
STMP1	blue	0.0608788500028456	0.635517980931022	0.0617756350981746	0.630537894512327	0.282158388722044	0.0250615997710463	0.17632690509398	0.166853868223544	-0.268221047866419	0.0335514992285235	0.35864714349439	0.00389724963873607	-0.0965466812429625	0.451611530067644	0.60489661144959	1.514909535245e-07	0.275314250548073	0.0289714885446204	-0.0104127676561897	0.935445208207004	0.117412804587173	0.359431691008908	0.00686803645297355	0.957395414221303	-0.111810527018538	0.382969947510576	0.271583999959163	0.0313099280730168	-0.149430119289921	0.242447713324583	-0.412198688489536	0.000788527294836566	0.079104746759614	0.537717513009183
PHF5A	blue	-0.217219755334377	0.0872497178407343	0.198607760469361	0.118660137816531	0.0514209892322508	0.688984619704634	0.129440818413875	0.311972202603293	-0.30091000067682	0.0165570063287261	0.191416795113979	0.132881859560556	-0.12371819028418	0.334025943349951	0.491063479689298	4.38213304735063e-05	0.589286398548226	3.75527912261845e-07	-0.198794267382868	0.118307416754232	0.017080084199843	0.894301057426064	-0.259637864011634	0.0398857727985077	-0.0586650241977739	0.647880596223598	0.345617557059753	0.00553078466175257	-0.121650473058589	0.342229748866447	-0.104030408961674	0.417144168363337	0.0545622478144785	0.671041715986377
NSUN2	blue	0.0877416320806569	0.494100047344493	0.0673545012760784	0.599930479083369	0.0576990128616858	0.653305144265108	0.182870054220067	0.151415764170921	-0.32037783798177	0.0104714349760802	0.162677228209511	0.202713400751721	0.130953588958662	0.306302483986131	0.355785680615219	0.00421387545416587	0.318907649223294	0.0108511148004554	0.113388554857791	0.376248456792406	0.163949597545498	0.19915630254668	-0.254180776227627	0.0444052594408075	-0.266908813137179	0.0344617354400481	-0.0519586596302654	0.685900974067864	-0.143249446582562	0.262702339259078	-0.261972694277387	0.0380719158641063	0.41812186976818	0.000649779702235706
HUWE1	blue	-0.00421185407796741	0.973864986666962	-0.0518835480215509	0.686331448959138	-0.00647000275108651	0.959862447553482	0.0628616697849399	0.624528712533594	0.206788667494443	0.103929333978763	-0.244379126635435	0.0535778605132844	0.127142312350522	0.320715030931821	-0.516724413433915	1.45405080065099e-05	0.0554111572875925	0.66622345179062	-0.158655460783066	0.214253007923349	-0.0798373782248997	0.533945791318217	-0.316306202303808	0.0115522271629126	0.158395282756394	0.215015121644333	-0.384093160294999	0.00188522440630074	0.146072217929356	0.253314824439988	0.260506425462997	0.0392028373232471	-0.0724771880196948	0.572418444370794
LTV1	blue	0.0242447580534837	0.85039775756061	0.0642786062186749	0.616725114860361	0.297802040269514	0.0177662304948132	0.139129022539731	0.276821108052783	-0.299727659817866	0.0170084479584497	0.362762659488462	0.00347880989718772	-0.065658861485807	0.6091639055567	0.782469097150141	3.63349146901051e-14	0.378472936237776	0.00222428350234774	0.146473087592869	0.252000391074911	0.274605003036471	0.0294044552401912	-0.114693233395162	0.370745259296293	0.0239807585844522	0.852008317682618	0.338828003670063	0.00660029084381462	-0.27736471059949	0.0277497550974956	-0.484711550799371	5.68163348851181e-05	0.0961924711958002	0.453280877245647
MRPL51	blue	0.167507307030455	0.189446809065776	0.208274734556417	0.10141258219553	0.37731850611897	0.00230032546936214	0.275777970930423	0.0286913091816393	-0.227702711727367	0.0726854876532161	0.233261950522963	0.0657896120296911	-0.121656098169116	0.342207261824281	0.63256395360313	2.67409554463424e-08	0.390336751076421	0.00156346272286143	-0.170598874684608	0.18128976875161	-0.0977028218985392	0.446186450533581	-0.126316992006147	0.323892026228965	0.136599701079905	0.285733200295298	0.589407612685128	3.72958439963098e-07	0.0115490338271128	0.928418386367331	-0.263299334377742	0.0370721286490719	0.167285267655436	0.190042644594801
AIMP1	blue	-0.05989975572984	0.640973560906157	0.00362417626755636	0.977510573240091	-0.000408872194223163	0.997462465087077	0.0131423333068219	0.918574489915041	-0.403106315465279	0.00105412390309775	0.25975986965097	0.0397892517279435	-0.0505505484627619	0.69398744951967	0.749538224893852	1.57854045136828e-12	0.382135389657886	0.00199768007180131	0.162735741563637	0.202548834447252	0.47783272470835	7.48402154247423e-05	-0.0715434383714183	0.577389484809899	-0.0486347874262269	0.705043877195513	0.0897702680256138	0.48412989849384	-0.409777958053439	0.000852566706358506	-0.506672786785514	2.26386112358063e-05	0.0634180876217324	0.621459349704214
HAUS6	blue	-0.0205846194895154	0.872778286543628	0.0972699133207471	0.448213582208843	0.1873054981649	0.141571248990558	0.269310192020195	0.0328113209376362	-0.500277208143902	2.97898167014255e-05	0.145182051076784	0.256250266865886	0.213002127505	0.0937202896714661	0.693440790676782	2.98883890313267e-10	0.640839024280902	1.53878462300849e-08	0.11431339023198	0.372342404585	0.46258791932265	0.000135028638107995	-0.35111347416471	0.00477991845853925	-0.147014802916848	0.25023151061957	-0.191554232019097	0.132598500285278	-0.338150938608774	0.00671628466043876	-0.552831483569718	2.62470029830788e-06	0.233975886517025	0.0649434632076351
PDCD5	blue	0.227004152283276	0.0735913663876511	0.12261336122327	0.338393917297065	0.348551934742813	0.00511789077140231	0.246197013034553	0.051768989469591	-0.0868254117386013	0.4986378558252	0.183580268976052	0.149806145751251	-0.171182550287454	0.179778724656316	0.508063825833188	2.13109182367859e-05	0.358820291796886	0.00387878503294711	-0.0655764738574285	0.609614105106457	-0.137647264898644	0.28201942201201	-0.196676961343252	0.122359052865247	0.128211694885937	0.3166281825196	0.401851375911855	0.00109652054024109	-0.010530644738963	0.934716003330319	-0.254779872782554	0.043889377142259	0.050848738117074	0.69227213641495
NISCH	blue	-0.0123599101852172	0.923407113352246	-0.190532961074869	0.134715029953069	-0.261895923416074	0.038130449928775	-0.0041658038742349	0.974150635146944	0.317414132976813	0.0112489784059881	-0.202223769483493	0.111963539464356	0.042910786831353	0.738434416641396	-0.629512117269911	3.26516787858824e-08	-0.301212384246661	0.0164432117032832	-0.119511512466923	0.350847235111039	-0.376949987155116	0.00232508389424022	0.0738035648824033	0.56539143539672	-0.00269696817612925	0.983263296461319	0.0159627700656015	0.901179682197571	0.350735492762312	0.00482851693707866	0.501026689943105	2.88549297113572e-05	-0.133895317312616	0.295469056866996
NOP14	blue	-0.0465093825283941	0.717381616865027	0.11666471144663	0.362522500558318	-0.112972352240747	0.378014309070168	0.275619187830666	0.0287869885081156	-0.473472602136581	8.88531618996327e-05	-0.0138459448883868	0.914231143150162	0.0768418340537069	0.549449152196749	0.403571074250489	0.00103880168702349	0.549461429776898	3.10578631057054e-06	0.144025261622583	0.260099233049034	0.381151195527279	0.00205644920053091	-0.395124184559243	0.00135112241402351	-0.244622993931192	0.0533322549263535	-0.196381567551678	0.122932616495059	-0.208747695059188	0.100621600877493	-0.318920161113646	0.010847833902778	0.20898842709768	0.100220845011228
KCTD1	blue	0.0494748917386366	0.700187741440692	-0.00985071582032424	0.938922859104513	0.0656315370363087	0.609313201490921	0.151581901959086	0.235654478000446	-0.29189966700905	0.0202712074431948	0.0591460724992197	0.645186075440663	0.0650323610314045	0.612590972368532	0.308664228831053	0.013843059342959	0.0419996789822995	0.743795850266222	0.0703836865406655	0.583591156385799	0.160323508846745	0.209412073578572	0.0672641258392355	0.600421047714075	-0.183261187416248	0.150527724810014	-0.0554779923749158	0.665844673918437	-0.0693110856742907	0.589353585821598	-0.285329606090909	0.0234068762541261	0.328247711424578	0.00862882218035032
DDX1	blue	-0.0108611356035003	0.932671825192596	0.109120667368998	0.394591235591337	-0.177806534175911	0.16326573625105	0.103292127524026	0.420475607266696	-0.45098381755368	0.000207773193141818	-0.0504267225735238	0.694700198504852	0.270217242580024	0.032205343555966	0.607808010585865	1.27204294662632e-07	0.394821842630655	0.00136372242538222	0.337972380073948	0.00674717118884356	0.582725638027406	5.42294695041833e-07	-0.264903403968776	0.0358924737189203	-0.250425116225379	0.0477540831307105	-0.149917917663273	0.240896075048677	-0.470027130638832	0.000101593920306373	-0.587167342466134	4.23227247628092e-07	0.106843561991914	0.404589915549434
PTPN2	blue	0.285497078637215	0.0233221239992245	0.261108410517493	0.0387352102292347	0.398093444083184	0.00123283015496905	0.241630655875805	0.0564101180820283	-0.322731370891961	0.00988761017801432	0.505694602697877	2.36177645440584e-05	0.0428180745521004	0.738979422394696	0.698746911385143	1.91670418668288e-10	0.466167654334478	0.000117848469988313	-0.00296016237924696	0.981630248630554	0.220136825165971	0.0829839298473559	-0.276305053946274	0.0283756123977887	0.132821017673892	0.299395976687297	0.0196114543586115	0.878746366464849	-0.231351961065054	0.0680969292937786	-0.500377425389898	2.9663202973166e-05	0.330365138767069	0.00818412087647959
MTX2	blue	0.18821965450042	0.139603275169221	0.193824907918903	0.12798274566788	0.273363046970527	0.0301756916884352	0.0191423671268824	0.881625536448304	-0.330252831990573	0.00820719512736347	0.282507252731058	0.0248748606701935	-0.0843399807826564	0.511055516310313	0.667409091536463	2.3197888897743e-09	0.308827576864852	0.0137902775290353	0.181640451772791	0.154232832851047	0.311749715219368	0.0128749204956213	0.0720610480293792	0.574631416433526	0.0150270755539598	0.906945779438598	0.050233836228444	0.695810987783874	-0.322828242057508	0.00986419838367723	-0.48977450508923	4.62118749030757e-05	0.184580189888352	0.147561565083499
KRCC1	blue	-0.0470218899057197	0.714399841808481	0.0692705738650168	0.589571731665956	0.145203435187296	0.256179480992908	-0.0335806485108635	0.793880915238155	-0.257780269221774	0.0413794363496854	0.184369842548069	0.148031649549265	0.0372034740180996	0.77221377471163	0.516383703406572	1.47637546511163e-05	0.0748498700930664	0.559876900929722	0.269219613717694	0.0328723533311873	0.450082873917648	0.000214705450932581	0.0413305386992453	0.747741165696294	-0.171542407784156	0.178851670809194	-0.136994989337304	0.28432807282626	-0.362139643758836	0.00353947553749153	-0.485985937061194	5.39538896158928e-05	0.207941809289061	0.101972257592197
USP16	blue	0.0160547459195139	0.900613162286043	-0.0883583777688258	0.491057638777452	-0.0394329473628291	0.758964334087853	-0.0167190701985064	0.896522778765922	-0.456555187138489	0.000169263402327779	-0.0256632612192025	0.841754587790691	0.128062123252966	0.317197785662975	0.683222655632741	6.85006972033643e-10	0.334473179987108	0.00737808802540115	0.503896448834492	2.552089333897e-05	0.789436222627374	1.50365881057975e-14	-0.0701174746975413	0.585018959829319	-0.22676617424776	0.073902019624154	-0.369226926407568	0.00290173516159777	-0.592760040077912	3.08111839437268e-07	-0.718337249189969	3.40778268143488e-11	0.120311700804943	0.347607843746646
PAIP2	blue	-0.22508262018275	0.076129671462561	0.0364415977232932	0.776756598679427	-0.252908945775928	0.0455169803163506	0.0652281748087893	0.611518944135599	-0.355891168156284	0.00420181100082644	-0.0972809176863941	0.448161990218169	0.159324491244778	0.212302011723204	0.577396696871895	7.26629853341695e-07	0.227709315920271	0.0726769661250816	0.325840007175083	0.00915994355191265	0.576084638388095	7.80292833430398e-07	0.263400616633983	0.0369967041136344	-0.310442216442695	0.0132778011765423	-0.204855813003295	0.107274829665349	-0.455061654896803	0.000178886945494231	-0.570323483572582	1.06304772833339e-06	-0.0440903381467268	0.731511738090071
[truncated: 4,092 more rows]
