# Supplementary material for: Development and Clinical Validation of Novel 8-Gene Prognostic Signature Associated With the Proportion of Regulatory T Cells by Weighted Gene Co-Expression Network Analysis in Uterine Corpus Endometrial Carcinoma
Source: Front Immunol. 2021 Dec 14;12:788431. doi: 10.3389/fimmu.2021.788431 (PMC8712567; doi:10.3389/fimmu.2021.788431)
Supplement: Supplementary file 10 [file DataSheet_1.zip › Raw data/riskTrain.txt]

id	futime	fustat	CDC16	ZSWIM1	ITPK1	NPRL3	GOLGA7	ST6GALNAC4	PCSK4	CORO1B	riskScore	risk
TCGA-AX-A0IW	3.14794520547945	0	18.02085753	11.83851486	20.60816618	21.75896994	27.4481013	12.88270663	3.205494202	81.31889269	1.94120778155178	high
TCGA-AJ-A2QM	2.44931506849315	0	14.32500861	8.656272388	13.49300368	4.744565346	27.61441458	17.99859741	1.142054417	33.23596653	2.76479124326583	high
TCGA-BG-A0VT	4.2958904109589	0	19.20736287	5.628388548	14.41716688	9.659341809	20.30037029	12.58430943	0.621012016	29.33700741	2.03182310786475	high
TCGA-FI-A2CY	5.6986301369863	0	15.26636713	6.965477354	9.722747487	12.87148059	21.30918023	13.63795024	0.071387248	41.83483055	4.39949517429287	high
TCGA-B5-A0JT	4.60821917808219	0	22.23022061	9.553720149	20.14646832	11.89878662	22.58835907	13.31471835	1.420711996	37.50212506	1.75007321051343	high
TCGA-AP-A05N	1.98904109589041	1	26.78590712	8.681499961	16.5131484	15.46144167	24.81815281	12.5361211	1.118720839	45.78349532	1.75019192616805	high
TCGA-AJ-A3OK	1.32876712328767	0	29.49123999	3.529847143	17.38778869	8.000745526	17.88078583	4.459686725	2.221165555	32.81856417	0.309778136273493	low
TCGA-AP-A0LP	5.13698630136986	0	30.09614108	9.830272116	37.78519255	13.2082794	13.68251497	8.795450423	9.939151712	61.10261889	0.0373281984187294	low
TCGA-A5-A0G1	8.90684931506849	1	21.7462412	7.200393127	22.67170465	10.67177291	19.44851762	24.8693996	3.163736282	41.98025586	0.840126670249631	low
TCGA-AX-A2H2	0.397260273972603	1	29.10074074	9.764798137	13.33145485	19.65005364	56.14133646	10.0335248	0.75057534	31.80573117	10.0161609038426	high
TCGA-B5-A3FD	3.27945205479452	1	22.25505163	7.088475945	23.4906357	14.4694544	22.59904277	5.603617603	2.556127245	41.92448261	0.910988771193498	low
TCGA-A5-A0R7	1.46575342465753	0	22.28494466	5.70949816	10.22475666	10.36008507	25.15694459	7.020443687	1.044835614	32.09727327	1.84582028663838	high
TCGA-D1-A163	2.71506849315068	0	18.05275573	9.111964007	21.768445	15.14267677	16.37041872	6.712557965	2.190869626	55.73983971	1.11921961598606	high
TCGA-A5-A0GH	6.17534246575342	0	23.62401788	9.535164405	14.90503149	11.81433615	19.03381373	8.072689736	3.906951446	34.73876502	1.04837766592639	low
TCGA-BS-A0T9	3.91232876712329	1	16.30588111	8.270479289	9.936444399	9.285526603	18.20035677	5.051020954	1.880559326	41.05501518	1.74504667043737	high
TCGA-AP-A0LL	6.9972602739726	0	38.1737077	5.212205045	11.03826428	8.843886821	4.671437379	2.459994034	2.201975889	39.30084186	0.16300614527084	low
TCGA-AJ-A3EM	1.85479452054795	0	12.77677403	9.044572967	19.74505992	13.81423877	19.64024832	9.573092729	0.385264939	33.03454373	4.66060860327208	high
TCGA-5S-A9Q8	0.857534246575342	0	12.86596729	7.057574787	8.090437244	13.91180837	14.74891169	3.04352157	1.198067741	44.03626944	3.12476116290465	high
TCGA-D1-A3DA	1.32328767123288	0	15.38474351	6.051212854	15.56297418	6.664132297	16.61117289	11.1904435	0.065221046	26.26237369	2.07393270758524	high
TCGA-AJ-A3NC	3.08219178082192	0	21.47979804	5.545600668	16.81069656	8.599953633	21.32139816	4.394801621	0.85368195	24.70101991	1.28678366810232	high
TCGA-BG-A187	1.22739726027397	0	13.72200783	10.73984843	26.14877268	23.25965658	5.594712115	25.00206769	1.704042524	86.73744244	1.79265729717311	high
TCGA-BG-A222	0.797260273972603	0	19.79219208	9.986878439	20.22168789	10.70843627	18.76809137	25.69294964	1.094899526	41.05073607	2.20629957958038	high
TCGA-D1-A1NS	0.117808219178082	0	18.62356282	9.20245585	47.51795448	10.8174102	14.88460264	8.276501028	3.380980946	43.5161762	0.240326373253365	low
TCGA-BS-A0UV	6.1041095890411	0	17.85273688	7.942467534	24.02873965	14.52634751	32.39197923	3.608364066	2.555602321	39.72062999	1.75516015689456	high
TCGA-BS-A0U8	8.11780821917808	0	27.19386672	8.709434959	25.36533318	12.73137791	18.2651947	4.153030122	2.102945443	44.600689	0.515431377019902	low
TCGA-BG-A3PP	1.86575342465753	0	16.7091079	5.822168131	18.27200692	8.030510645	47.26502545	5.935840322	0.53219871	12.27974379	5.06760303661942	high
TCGA-BS-A0UM	7.24383561643836	0	24.37427797	7.928767567	26.57651733	11.57246046	14.42459992	14.41895577	3.937034553	45.87505325	0.370158687107517	low
TCGA-B5-A11G	9.44657534246575	0	22.52229654	7.309550568	24.43998673	12.16562008	11.54381703	10.18401216	4.735607158	73.20064693	0.162766980322565	low
TCGA-A5-A7WK	1.53424657534247	0	23.16055069	6.624631517	13.60912028	9.942871254	11.57240653	22.20654569	0.357226965	29.54271027	1.85121445596657	high
TCGA-EO-A3AZ	2.26301369863014	0	10.22733325	9.041084404	38.21396406	7.035357127	7.060334496	17.01896315	5.842994041	12.38011255	0.594471985755087	low
TCGA-AX-A1CN	3.13150684931507	0	15.47694055	7.669504659	15.4510216	14.64556522	14.99878807	4.037425551	0.060654556	25.69730978	4.46488876644223	high
TCGA-QS-A5YR	1.96986301369863	0	23.03283189	5.619266531	30.64361622	11.93547766	16.29891879	11.70720232	6.834710417	40.0356265	0.180324583671184	low
TCGA-AP-A0LM	2.26027397260274	0	23.61973662	7.153747466	22.95718736	8.620835282	24.00006393	4.621808001	0.989359913	36.21832129	0.771642319841622	low
TCGA-DI-A0WH	1.35890410958904	0	22.96185249	8.685873559	15.19109571	12.0765152	17.69526948	5.840858631	2.313315599	35.73311327	1.25941012386529	high
TCGA-BG-A2AE	1.97534246575342	0	11.14703599	7.642379963	20.13251268	9.061828651	29.30952578	46.11309054	0.869195517	27.02034076	8.58297038651069	high
TCGA-AP-A0LI	8.14246575342466	0	12.56011631	8.461867596	41.28662122	12.82940793	9.629844796	7.434925512	0.859434515	74.12084864	0.349609628186271	low
TCGA-AJ-A3BK	2.82465753424658	0	18.71328884	5.397316295	30.01083685	12.8357086	15.78602125	11.75704903	4.957567355	46.38202109	0.32720183848563	low
TCGA-AP-A0L8	4.06575342465753	1	41.91551087	7.513512792	6.192741351	9.970558523	43.70982389	9.489729921	0.427657182	34.85303723	1.19270188722685	high
TCGA-B5-A3FC	5.98630136986301	0	30.39531003	5.898246944	21.13263706	10.56031629	26.09814538	9.935967019	0.208172964	23.95518686	1.06928284858176	low
TCGA-E6-A1LZ	6.59178082191781	0	31.20487602	11.3969188	21.0394596	16.51414155	31.62470972	9.07423676	1.360150266	36.8660777	2.04897100282607	high
TCGA-AX-A3FT	0.0164383561643836	0	23.5071101	4.773832922	17.19305481	9.27770397	29.12093281	6.234566477	4.035807624	27.9306879	0.680496132583251	low
TCGA-E6-A1LX	1.94794520547945	0	23.56559275	13.4324358	37.68331643	15.05288134	24.47315679	14.7851977	1.462938403	58.90276728	0.903895521309393	low
TCGA-AX-A3G1	1.70958904109589	1	17.99051444	5.98317403	11.11683002	9.278946491	24.0987556	8.381488477	0.346281609	33.79133362	2.43472771287844	high
TCGA-QS-A5YQ	2.07945205479452	0	30.52871617	5.765027857	23.50566803	11.86343106	14.19342353	12.25047034	4.068566846	35.99681261	0.273726623302475	low
TCGA-AX-A05U	2.47397260273973	0	21.052696	5.878588736	13.99492335	12.82501397	20.93106744	6.509762841	1.305861384	33.92935281	1.75968824055077	high
TCGA-B5-A11N	5.13972602739726	0	16.41157721	4.66065398	9.892177388	7.894162758	17.11570224	17.81180451	0.569236875	49.88376553	1.40160833511781	high
TCGA-DI-A1BU	3.27397260273973	0	24.02980784	7.180650116	37.68102706	13.37354104	21.48456322	11.21129616	5.977738643	43.52391816	0.204511848967952	low
TCGA-AX-A06J	2.5013698630137	0	12.61138936	7.894747484	25.05173781	20.42028625	6.326451306	17.0666476	12.92841772	68.21738542	0.168910195039325	low
TCGA-B5-A11S	6.10684931506849	0	20.43414174	5.679442292	17.11272744	8.611666297	25.96476808	4.492617439	0.493720354	29.55325206	1.49358982002405	high
TCGA-D1-A17K	2.33972602739726	0	9.959121461	9.989199084	55.0400841	27.14765082	14.65161875	15.77571802	0.490210224	57.94727662	2.47337866063432	high
TCGA-AJ-A2QL	1.64931506849315	0	30.88660196	8.542733097	18.94309483	11.40008223	29.45715515	8.324447987	2.548325122	23.24204544	1.08589593531275	high
TCGA-AJ-A23N	1.2027397260274	1	22.50371322	7.209157074	7.470047558	8.973400973	75.45179778	7.425993238	1.62483235	32.76908504	7.26718067047581	high
TCGA-EY-A2OQ	2.42465753424658	0	18.62368992	6.576851817	10.72983615	5.739600766	35.49713318	4.331883218	1.308754155	25.08516426	2.28682462402078	high
TCGA-QF-A5YS	1.88767123287671	0	26.46315294	7.772784015	18.88194975	11.22594954	18.46803249	9.528035706	6.450202824	32.77862166	0.3658972320498	low
TCGA-B5-A5OE	2.91232876712329	0	14.44732487	5.613904627	29.13258814	9.351161863	48.7620831	5.947849653	5.05136844	35.58495477	0.935171640772908	low
TCGA-BS-A0V7	5.2986301369863	0	36.30458544	10.66558541	25.05514158	10.47075241	6.61980365	4.695880662	4.195029259	15.83826328	0.2745391396526	low
TCGA-PG-A916	1.43013698630137	0	23.64973905	4.295761862	14.76335508	8.611455017	18.56578855	3.153699556	2.980959701	54.26019464	0.292103343742524	low
TCGA-D1-A16R	0.0575342465753425	0	18.49618758	9.419487679	16.32149362	12.485024	15.07503038	8.202646254	1.660651796	47.42999404	1.5097195225428	high
TCGA-DI-A2QU	2.59178082191781	1	12.9818156	9.666320656	21.01499849	10.4208544	42.14352069	13.35546474	1.969829401	33.71990407	4.73838921704343	high
TCGA-EY-A1GF	2.26301369863014	0	35.91638509	7.331472248	13.93139007	9.529972628	19.1236924	1.437210933	1.198399732	26.69248496	0.546684852748355	low
TCGA-PG-A5BC	1.93698630136986	0	24.23520364	4.590634214	24.11597269	3.874454642	26.32412814	7.273122443	0.859533305	14.94072835	0.685158250261277	low
TCGA-A5-A1OH	3.02739726027397	0	31.33866667	10.14543097	12.81022578	3.408703018	21.96060496	8.847932418	1.191749351	36.72241116	0.558787574653228	low
TCGA-A5-A0GD	9.37808219178082	1	22.84566136	8.184054342	34.95651408	12.38685622	17.13161068	10.34274449	1.815421888	61.70905072	0.314262416236134	low
TCGA-BS-A0UJ	6.86575342465753	0	26.58100178	7.59035735	21.97022271	13.05509857	8.683523048	3.833570826	4.274583894	62.74224812	0.178197707746669	low
TCGA-A5-A0GV	4.5013698630137	0	42.37680395	6.68423554	19.25522583	14.21396885	16.39173269	7.054106723	2.889443703	35.50707002	0.243422229628031	low
TCGA-FI-A2EX	0.778082191780822	0	13.52449288	12.05508868	48.61330415	21.7013396	8.38007034	5.235724896	0.520216852	86.48645526	0.58039750932623	low
TCGA-EO-A1Y8	3.14246575342466	0	30.42131722	10.27458742	14.77645504	10.36044895	49.04089846	15.05203581	1.296342364	26.00159332	3.43099842107916	high
TCGA-A5-A0GI	7.34794520547945	0	28.10855732	10.16274679	18.19333348	14.45269698	11.08464753	8.14922278	3.126412065	55.37668442	0.503815770831071	low
TCGA-EY-A1GV	1.31780821917808	0	10.34022716	11.85040942	43.72655921	18.25759459	16.28106448	7.217575693	0.732564992	33.76537406	3.08064004804907	high
TCGA-BG-A0VZ	4.38630136986301	0	16.8441127	7.646393104	29.94314228	13.72594407	18.83161833	3.643553434	1.395890197	43.60102331	1.02124281011556	low
TCGA-AJ-A3EJ	0.136986301369863	1	12.90563655	5.763543682	14.33294614	11.62280918	32.3370479	7.856357632	0.325307333	22.08584583	6.26726511852693	high
TCGA-EY-A1G8	1.24931506849315	1	20.27790686	9.204733171	15.66599964	10.56677033	28.77240342	11.61716958	1.548927848	33.98831223	2.52738362200857	high
TCGA-EY-A1GI	1.94520547945205	0	24.97257453	7.713244691	11.60601796	6.455836514	26.67648388	5.720266456	0.988592774	18.94502143	1.71917464299592	high
TCGA-EY-A1GM	2.72602739726027	1	18.74230501	19.15722133	13.84638555	14.46396056	29.33276794	16.26589779	3.189577526	30.26097664	10.7773144108483	high
TCGA-D1-A3DH	1.56986301369863	0	23.71679136	8.920078278	13.37120632	11.16713276	31.20531265	8.043185846	3.760113231	33.15956482	1.47243771733209	high
TCGA-AJ-A3NF	1.76712328767123	0	25.10592649	6.533454155	21.09188978	5.029374212	35.03684066	13.76383916	1.232182112	24.43146701	1.06482441422408	low
TCGA-A5-AB3J	1.4027397260274	0	22.4487621	5.159752159	15.89128326	8.620989283	20.14245809	8.536713254	0.655042191	32.64382473	1.08413691396816	high
TCGA-D1-A17D	2.53698630136986	0	16.7282467	10.93629803	39.87226253	22.55518389	4.689258267	9.779046419	14.74583286	92.56517966	0.0327821329684225	low
TCGA-D1-A16S	1.55616438356164	0	43.73419012	14.65266258	35.92464753	10.42350752	16.30382964	6.214187139	5.487662776	64.91882584	0.0430305148996846	low
TCGA-BG-A0M8	5.53424657534247	0	16.05933576	5.165974743	27.85401935	15.99377372	12.63254634	17.57355193	1.120486908	73.86785927	0.637934170587222	low
TCGA-5B-A90C	3.29315068493151	0	16.44118088	6.635099848	17.59549802	11.97899333	9.586639193	4.457590545	0.155210761	37.76831367	1.63719859004299	high
TCGA-D1-A17M	0.852054794520548	0	18.80624833	7.010999476	21.68333223	13.53770879	15.35280991	9.173439053	1.33554331	57.79465268	0.851936477820217	low
TCGA-AX-A1CR	1.92054794520548	0	24.37639839	11.00891924	18.14170285	7.642685161	22.8129299	5.467004463	1.575781877	23.1703831	1.48826993834809	high
TCGA-KP-A3W1	0.789041095890411	0	12.02533693	6.618416769	18.71492485	8.972522949	19.07316797	12.16624211	0.926004351	36.2877812	2.14625039762011	high
TCGA-A5-A1OJ	2.75616438356164	0	16.16412039	6.111059365	18.20584486	8.865223568	14.62346921	8.724121097	0.799563201	31.61944093	1.47106945430898	high
TCGA-A5-A0GA	1.48767123287671	1	22.39674757	7.515132951	38.58718497	12.93817614	15.04693763	5.930701834	0.53011885	23.61311656	0.815808575454953	low
TCGA-A5-A0GU	2.35616438356164	0	19.4539729	4.462752582	22.36642116	10.06365205	17.40602126	9.136922209	0.785361283	34.97632705	0.928560689970138	low
TCGA-AX-A064	4.15616438356164	0	32.79998159	8.389134399	41.0959985	10.40620236	14.68449285	2.664233884	1.626885389	36.7014684	0.157271475878174	low
TCGA-BG-A0LW	1.55068493150685	0	22.85355151	7.424649426	10.85199154	13.90343745	19.18511408	9.478720856	1.312818263	36.36081254	2.21053006479602	high
TCGA-BK-A13B	2.64657534246575	0	19.65369239	3.993007502	9.161378385	6.610105779	19.39705009	25.75372545	0.73442579	51.37851533	1.12118048222388	high
TCGA-B5-A11E	4.98630136986301	0	22.07805324	10.03004925	30.43311268	12.07797649	37.20116351	12.86316693	6.960547125	35.54353057	0.609469957990398	low
TCGA-D1-A17A	0.131506849315068	0	23.21046095	6.811705153	55.4436182	11.28428195	11.45261946	10.89912015	1.996166281	66.08636245	0.0714757728429248	low
TCGA-AP-A0LO	2.78356164383562	1	21.29846026	5.664658252	13.69258584	9.10501538	21.44110824	10.53647973	1.077985334	41.51768081	1.12867009565522	high
TCGA-BG-A0MA	0.893150684931507	1	22.67650287	12.11078917	23.0480288	15.72121497	25.06190199	18.62176701	0.784680283	27.83042186	4.93463241727484	high
TCGA-D1-A15Z	0.158904109589041	1	18.94647032	8.524597897	15.76359533	13.08161806	23.43820358	8.088326623	0.402971215	39.35172596	2.90047869358052	high
TCGA-FI-A2D4	0.665753424657534	1	13.3637308	6.235468963	21.58738642	18.05656188	29.11124365	9.829400825	1.081716937	26.5565685	6.37028873408799	high
TCGA-AP-A053	9.21917808219178	1	26.01523258	8.432729668	21.78007234	8.241611656	22.01649613	7.538923954	0.333495742	22.92580432	1.22524357546247	high
TCGA-BK-A6W4	0.821917808219178	0	21.67962683	6.261177037	28.49348946	7.785817166	21.49794476	13.39525872	1.092336163	22.34524317	0.924820330672533	low
TCGA-D1-A17U	1.90958904109589	0	17.35199235	8.042046942	43.94513754	14.33114774	12.83086918	16.69585383	1.429228366	64.40006439	0.380009312855462	low
TCGA-D1-A16G	2.28493150684932	1	12.18630726	8.837408531	40.27600572	27.95261528	12.85223646	81.7105271	0.359656538	38.3737139	27.3413363491689	high
TCGA-AJ-A3BI	1.57534246575342	0	11.32163724	9.403625919	25.03557032	12.85228316	14.03907718	7.702321562	2.3500495	10.2779607	3.85263326201783	high
TCGA-BK-A0CA	2.91506849315068	0	30.81421921	7.572123866	29.59117131	13.06141803	17.83757755	10.6897891	4.791327162	31.25382524	0.287943165967536	low
TCGA-A5-A0VP	3.52876712328767	0	14.87689268	6.054404649	28.4734734	11.42134606	21.83292827	1.951343968	4.827071958	34.95538264	0.559193786255988	low
TCGA-AJ-A3BD	2.84657534246575	0	37.04636082	9.157612024	33.80545529	12.51698904	20.29661701	13.0071741	2.554451928	41.11721278	0.233339203885249	low
TCGA-D1-A1NZ	1.5013698630137	0	27.69307995	12.16346171	33.00595921	13.23930298	17.1569421	8.42244589	1.92634698	47.46045766	0.53731341397896	low
TCGA-AX-A3GI	0.0328767123287671	0	17.28619545	5.62349738	21.23011526	4.727777322	16.12523606	9.316553411	0.400458726	19.87238951	1.165575766137	high
TCGA-AX-A2IN	2.59452054794521	1	18.07241813	5.090627899	15.99455358	11.68193973	22.88284282	6.29110752	1.636919772	18.79572576	2.38345657636213	high
TCGA-BS-A0V4	4.95890410958904	0	12.77899115	11.01371874	30.33531415	10.41667282	5.08762098	43.27845452	16.84632467	20.9859603	0.178257029678968	low
TCGA-AX-A3FZ	0.00547945205479452	0	16.07454516	7.114636024	9.010050874	5.040164956	114.5540843	5.316945943	0.466845322	21.30212302	33.7328142253777	high
TCGA-AX-A3FX	3.65205479452055	1	25.81780383	7.65782026	17.68089802	11.21648776	16.30762763	2.475753799	3.965522534	32.96079239	0.527869377193955	low
TCGA-BK-A0CC	2.92328767123288	0	17.1490374	11.38215885	10.14405386	5.895880001	24.91421566	3.929670671	1.534619152	23.40382303	3.15720754055418	high
TCGA-A5-A2K7	2.91232876712329	0	13.83618563	5.82297901	20.69835045	12.69771732	18.00317804	15.5457883	1.810631894	36.00160345	2.0425768493012	high
TCGA-D1-A175	0.553424657534247	0	20.89639933	10.92889476	14.63612801	10.87862799	18.35595719	5.16830172	1.078447856	69.04805707	0.893087005248403	low
TCGA-DI-A1BY	3.05205479452055	0	24.97209366	9.32358163	26.54988951	9.557510561	13.63549317	4.602776915	6.354394611	31.74958126	0.234617527360885	low
TCGA-BG-A0MC	3.46027397260274	0	24.34665343	7.051115446	35.80724699	13.77456529	6.441874993	8.139323922	10.29775246	112.296534	0.00969466673403711	low
TCGA-A5-A0R8	1.63287671232877	0	22.88341403	9.623900614	24.71882311	8.490942051	15.38516761	10.2535774	2.242589307	39.39721093	0.606278214913127	low
TCGA-A5-A0GP	3.87945205479452	0	26.66973745	11.77144382	27.62825361	9.313897318	17.40878808	15.43996951	1.855200343	42.50181447	0.648020482745359	low
TCGA-B5-A1MV	4.28767123287671	0	20.7765536	8.416992581	14.82557597	12.1869352	14.89774931	3.723348846	3.316126588	35.23895658	1.07524878876443	high
TCGA-D1-A0ZO	1.64931506849315	0	25.8908172	7.145287767	30.13063836	11.92247125	17.49626017	5.289045767	3.918928282	49.55720322	0.22085001108796	low
TCGA-A5-A0G5	3.08493150684932	0	11.62248486	5.808173175	27.73238237	7.283812097	14.70986629	16.59228781	0.723763317	58.37301286	0.659221200692409	low
TCGA-AP-A0LH	3.03013698630137	1	18.55718291	8.45513577	39.2200646	13.96929627	18.8094092	30.9128003	0.579165435	54.63826495	1.0670522672144	low
TCGA-EO-A1Y5	0.895890410958904	0	41.16783865	10.24011031	18.49458921	8.456863162	35.98765528	8.556601315	1.003480589	28.81870682	0.676435277584688	low
TCGA-D1-A1O0	0.172602739726027	0	29.83047063	26.80199003	36.12081635	20.50028375	16.62281522	9.4663732	1.346511623	62.19156509	2.73866989090351	high
TCGA-BG-A0M4	5.93698630136986	0	14.49068141	7.569927022	47.30703963	18.61630068	16.42686305	6.06229531	3.307813329	61.45116965	0.377476767436609	low
TCGA-D1-A174	1.62739726027397	0	20.94772409	14.51327429	31.83372959	19.06816586	5.119160693	20.98066987	4.15419001	123.2253972	0.172050341019892	low
TCGA-A5-A1OK	2.51232876712329	0	23.96481675	11.25397257	19.0864349	12.45131369	15.02456738	10.65679278	1.545160709	38.31488789	1.48938112655791	high
TCGA-D1-A2G5	3.98630136986301	0	19.60200893	13.19949933	17.29497681	14.74945361	26.46618763	16.85905827	2.509578583	33.90268062	4.83283201980854	high
TCGA-E6-A1M0	4.91232876712329	0	17.156342	10.38040379	28.25556223	8.42109137	26.24053494	1.915258213	0.408725179	17.82063262	2.34941528385669	high
TCGA-AP-A1DH	5.97260273972603	0	18.74806187	8.091276117	21.73189161	18.23450727	12.42717677	8.575206287	1.574712106	61.53189627	1.1936169784199	high
TCGA-B5-A11Z	1.44657534246575	0	23.27766421	8.66596846	11.1778197	10.5612173	18.70092986	14.26222093	1.054679442	39.94089064	1.80520508983131	high
TCGA-DF-A2KU	8.4027397260274	0	24.36917373	10.06783291	27.57018607	10.27161975	21.0537051	20.57355354	18.94210513	28.97293992	0.0404056433157822	low
TCGA-B5-A0JR	4.74246575342466	0	23.16090885	6.794533969	17.00311596	10.23952767	20.73836782	5.474721976	0.651831679	66.19930971	0.53802720780538	low
TCGA-D1-A17L	2.1972602739726	0	26.92101002	8.73892946	51.7894865	15.52612768	7.269393609	5.024666626	2.573312873	91.35181957	0.0433373348540798	low
TCGA-EY-A1GW	0.923287671232877	1	8.129173856	9.113928789	25.48149527	11.15351069	19.45119838	6.543231673	1.906494673	52.66993848	1.5865538797621	high
TCGA-A5-A0RA	2.42191780821918	0	26.32633612	6.593574075	30.14671887	7.320722882	17.58850543	4.628037164	1.685169387	22.87770305	0.397748472174451	low
TCGA-A5-A1OF	2.66575342465753	0	17.75076265	13.91422548	44.65535435	14.61418061	19.09336489	12.82343108	1.336170985	39.99771531	1.38483090352106	high
TCGA-EY-A1GT	1.34246575342466	0	17.89124774	8.220593941	18.12707757	11.14926103	16.81375355	3.699342895	1.578169837	36.05259136	1.46726787034812	high
TCGA-AX-A1CK	6.68767123287671	0	15.67464662	9.113733844	19.26497951	11.45525602	13.47444327	1.263959424	4.778297308	42.73294164	0.701575624374841	low
TCGA-EC-A1NJ	1.33698630136986	0	38.21248746	6.24762202	20.19641369	9.693062675	23.46244355	5.826545729	0.636848077	28.30473381	0.427292786288506	low
TCGA-BG-A0MT	1.76438356164384	0	20.24239385	8.096324877	16.51952638	8.29122322	19.80779958	8.381630865	0.43956213	37.06303385	1.46458056090768	high
TCGA-D1-A17T	0.194520547945205	0	22.17315082	8.702482887	27.88058072	16.92487241	13.83696134	8.38857062	4.261540352	49.93526076	0.543860461823675	low
TCGA-KP-A3W3	2.17534246575342	0	31.00955388	12.77543484	9.379529524	13.34571241	33.8971053	7.601791205	0.753191338	29.31547529	4.14972341026881	high
TCGA-FI-A2EY	2.41095890410959	1	16.98299618	4.02246759	20.75699897	6.916336501	11.8107223	1.888360927	0.375108769	45.9635463	0.495650775780439	low
TCGA-FI-A2F9	4.93972602739726	0	32.60552092	10.29578575	14.50377503	10.70314363	24.05701866	8.396586998	3.026110857	58.94637479	0.403961788225588	low
TCGA-AP-A05J	3.07397260273973	0	14.10020703	18.81131818	17.04026804	14.39440898	7.908449496	16.15603355	1.528433314	92.59849792	1.89320439406182	high
TCGA-B5-A3F9	11.3835616438356	0	25.78132531	5.267741703	16.86299586	7.758538466	26.67903962	8.22514781	1.559775776	21.52072641	1.00990735886873	low
TCGA-EO-A22R	5.14520547945205	0	19.77791318	8.75124071	15.89870415	11.01513364	18.4712635	16.30426232	1.175391021	44.32568502	1.78196398504907	high
TCGA-D1-A102	0.36986301369863	0	9.58333847	9.953665543	14.8529748	11.23702044	26.04792426	7.127860716	0.341594919	26.28183981	8.34599242742002	high
TCGA-D1-A16I	0.958904109589041	1	14.24572031	19.57865709	42.66790935	12.83045912	6.402801419	21.22963872	5.886899825	68.08927314	0.466402333371686	low
TCGA-BG-A2L7	1.67671232876712	0	26.11643384	11.15611308	25.12588754	15.04614373	25.84700818	9.215233771	1.886696527	36.5118415	1.59834623432985	high
TCGA-D1-A17S	2.02465753424658	0	47.64888922	6.230184914	13.32891355	10.19945195	8.823950107	3.86684266	7.133033539	35.99310447	0.0449867841035637	low
TCGA-AW-A1PO	0.0465753424657534	0	24.21481813	5.984698904	17.37506544	8.840527907	20.84419718	8.457718767	0.459501853	31.08091246	1.09669732124071	high
TCGA-BG-A0MS	5.15616438356164	0	19.02927535	7.778515166	14.34155018	10.507917	16.65967951	7.886303631	2.536149172	41.26504936	1.13321502428659	high
TCGA-B5-A0K0	4.04931506849315	0	22.07787444	7.468443952	10.23942095	11.14233276	24.27402472	4.653158795	1.17865511	28.85962857	2.3648412580115	high
TCGA-BG-A186	1.14794520547945	0	25.44622756	6.710718811	22.85296696	8.134323458	13.45183563	17.48726422	0.779859515	36.61433968	0.638070679357199	low
TCGA-AX-A1CF	6.4027397260274	0	7.935648374	8.657735353	34.45808117	11.07984535	23.7547388	15.71498334	2.100174802	44.72732125	1.66205157546473	high
TCGA-EY-A1GS	1.83561643835616	1	19.28837622	13.09960504	28.32274338	8.15227538	27.85704611	37.91101991	0.711588321	21.34114574	5.0884139293041	high
TCGA-AJ-A23O	0.854794520547945	1	21.65944447	10.42826614	19.81507126	10.33971875	16.68899467	17.7691031	2.159290402	43.87220934	1.18357176116871	high
TCGA-D1-A0ZZ	1.87945205479452	0	22.79508223	5.80141282	32.29741664	9.993278766	14.01725444	7.844907248	0.793054507	35.50835679	0.466769891053408	low
TCGA-AX-A2HC	2.86027397260274	0	24.72299518	7.342036183	7.033978831	8.794621255	40.83445535	7.517091109	1.720486122	19.37284344	3.41392569527275	high
TCGA-FI-A2D6	2.1013698630137	1	19.30311906	11.76518337	19.17637873	26.8353415	16.56420826	9.17722507	1.891734067	29.33552865	10.7352026632493	high
TCGA-BS-A0TI	5.15616438356164	0	14.96526936	9.562596623	41.15620264	11.59971516	11.05960296	7.766739938	1.729077711	50.89032924	0.472968892603229	low
TCGA-A5-A0R6	3.15890410958904	0	16.04354431	6.299278997	38.5929704	19.90366019	14.90448445	9.965491888	1.489594909	83.0983833	0.428791328326593	low
TCGA-B5-A5OD	2.84383561643836	0	28.22347803	5.928134705	6.634374843	6.018281102	23.2296099	8.621998579	0.77234851	39.47313836	0.813801742383924	low
TCGA-BG-A0MG	4.04657534246575	0	17.02811381	6.967287971	45.90572611	14.10195594	16.14177354	14.64965576	2.56608106	35.35048278	0.555569129118858	low
TCGA-AJ-A3NE	1.72054794520548	0	17.1908958	4.639501262	13.92866492	7.752655366	24.25285942	6.059599887	0.19754307	28.75681239	1.91387912516728	high
TCGA-D1-A1NY	1.40547945205479	0	27.63562372	8.757055198	24.31549968	14.26274483	19.05798088	17.04155099	1.603448281	37.43405361	1.10676492654666	high
TCGA-D1-A1O8	0.328767123287671	1	15.85002366	9.765674897	19.0004943	15.20977516	17.55639605	19.66170211	0.375321366	25.85619211	6.82952024560741	high
TCGA-AP-A1E4	4.26027397260274	0	19.85547759	8.925693474	14.34081724	15.07518765	23.13279351	5.138412166	0.095673152	32.63056128	4.3343693523273	high
TCGA-D1-A165	0.0547945205479452	0	22.59286779	5.431440257	28.74829467	11.51626377	22.84068091	8.419323619	1.569718161	45.93244633	0.52306964614225	low
TCGA-D1-A0ZR	0.0465753424657534	0	35.06369298	11.0924893	35.56664734	12.41026638	13.16552554	9.513044749	1.913730212	49.71529567	0.205785054793884	low
TCGA-DF-A2KS	9.09041095890411	0	16.16030118	10.38611671	17.54696941	13.46044508	23.05776579	9.930037003	0.249684475	37.93938485	4.48176405225411	high
TCGA-D1-A2G6	0.706849315068493	1	17.68357962	9.262297346	13.65787712	12.58889246	23.08755134	42.28083487	1.345074141	27.93003322	8.3347262351105	high
TCGA-D1-A2G0	4.06575342465753	0	10.69658928	9.907459712	34.68498893	7.254710471	28.23900339	4.119039409	1.613576077	27.63270198	1.58528537112042	high
TCGA-B5-A1MS	8.52602739726027	1	25.42354946	16.44431862	14.74289423	8.167976064	30.90157192	6.725152446	2.836936815	17.94469275	3.32316014958601	high
TCGA-D1-A0ZQ	0.712328767123288	0	21.55593027	7.941813143	33.73009634	16.98046973	32.29701218	8.063987444	2.156672806	65.61769069	0.679935092971084	low
TCGA-AP-A0L9	10.4520547945205	0	28.36353542	9.404624312	14.3135365	11.95322852	32.60659573	10.02261128	1.048467031	38.9816696	1.86004771653533	high
TCGA-PG-A917	0.580821917808219	0	26.55085565	5.002766757	21.48716013	11.48748327	25.87475578	13.03649296	1.823187697	28.39839109	0.946324806283552	low
TCGA-B5-A11J	4.53698630136986	0	15.60781474	6.880655457	25.37873229	13.39296796	15.58305884	14.12002472	1.248726302	54.85982646	1.08256189895627	high
TCGA-EY-A4KR	0.947945205479452	1	24.38898412	6.928456776	14.70949644	8.761191675	15.21028285	9.742724557	0.183557668	21.32692352	1.5980261305428	high
TCGA-BS-A0TC	7.12876712328767	0	20.0134088	6.283562583	31.05111979	16.22526011	12.29988065	4.400975282	3.879456416	61.04898422	0.285857278453569	low
TCGA-AX-A0IZ	3.65205479452055	0	24.46094629	9.822807033	19.11664472	12.16993329	24.74574989	4.983254264	1.077107395	61.90322669	0.829501490703564	low
TCGA-B5-A5OC	3.42191780821918	0	20.2230232	4.339954358	17.60843429	7.219273105	20.27051641	6.909910911	0.454315562	30.56152724	1.00115869401638	low
TCGA-A5-A2K2	9.84931506849315	0	16.93630406	12.39889881	50.64394034	10.89893145	20.33011564	11.34472302	1.604094894	38.2954356	0.661730793471418	low
TCGA-B5-A11Y	1.53424657534247	0	19.09423982	7.630957577	32.11746033	9.636174614	17.22489053	18.55960502	1.836676405	44.04264618	0.632593057924109	low
TCGA-EO-A3AU	4.22739726027397	0	13.36979873	4.811765857	15.74016662	9.154919237	25.89124788	6.640892277	0.410311683	33.07891286	2.4443416282841	high
TCGA-2E-A9G8	3.42191780821918	0	25.58042951	7.939872143	16.80555464	7.362550727	8.970635462	9.246388543	2.442168135	21.34690237	0.682549058513036	low
TCGA-D1-A1O5	1.25479452054795	0	23.48884961	9.461042376	28.43632943	17.71634897	18.28586466	3.158770926	2.451108983	44.19157085	0.949493454191564	low
TCGA-AJ-A3I9	1.42191780821918	1	11.21589206	6.686134523	15.01342162	12.08122321	26.06443834	7.940332748	2.489045922	23.66127136	4.11722498278499	high
TCGA-AX-A05Z	5.95890410958904	0	13.06729099	5.271110763	25.39670007	12.56061071	7.935013812	6.076919294	2.242088231	72.2181928	0.359191536594164	low
TCGA-BG-A0M6	1.83835616438356	1	14.00938706	7.125531216	15.65227734	19.59473594	11.3614671	8.410123351	1.85829151	25.16290196	5.34843124984923	high
TCGA-EY-A214	1.2	0	16.93955883	10.98617996	40.49146401	16.9116147	24.39426662	5.604245329	1.530905988	59.9160249	0.936335516242442	low
TCGA-B5-A11H	7.36164383561644	0	17.13685575	9.919170378	57.00590678	13.34123474	18.88662212	12.05853832	0.445902189	51.5525788	0.42651293295548	low
TCGA-D1-A3JP	1.41095890410959	0	12.34525442	4.737904581	9.746220992	2.477863587	25.24217092	8.014692063	0.714140226	20.47855859	2.32220235019537	high
TCGA-BG-A0M0	1.61095890410959	0	26.21007345	5.928899298	35.51494551	12.35592325	37.37399899	25.43798455	2.501187557	47.51349512	0.589991929806154	low
TCGA-EO-A22X	4.8	0	19.8532789	6.150242563	11.76250847	8.707200813	27.21945647	4.181431297	1.209351804	26.55328634	2.01237599025513	high
TCGA-EY-A5W2	1.41369863013699	0	21.79133502	6.300609095	27.25551853	8.003501815	13.94880198	17.32027515	1.536984027	78.13780907	0.188552873783579	low
TCGA-AX-A2HD	3.87397260273973	0	24.60142742	12.52743533	30.55591357	13.19322495	23.761131	12.29776404	3.571334157	27.88649898	1.19905462716241	high
TCGA-B5-A0KB	2.25753424657534	0	12.08205448	12.15810105	13.5881525	12.43458617	38.40833733	5.578043571	0.705544929	34.1355007	10.6805473033039	high
TCGA-B5-A11L	6.13698630136986	1	18.24749983	9.001659463	22.04829284	8.988193256	17.4290461	8.820219725	0.26388781	39.55039548	1.41617609457939	high
TCGA-BK-A0C9	2.99178082191781	0	14.24978839	12.02015762	27.51681302	13.51450204	13.41346187	11.35793148	9.129516238	90.88112318	0.130257941638361	low
TCGA-BS-A0TJ	5.66575342465753	0	17.25851864	7.979553546	23.49460678	14.3339379	23.66569023	7.406012233	5.329428395	33.80392873	1.05608349633206	low
TCGA-D1-A161	2.44383561643836	0	41.47714225	8.56760266	20.81087827	13.47698238	21.63542922	6.949892788	4.263599499	56.61943008	0.136664583998441	low
TCGA-AX-A1C4	1.10684931506849	0	19.28818901	8.085502459	21.83590728	15.58196308	17.81285678	7.798942282	1.560130882	36.58902023	1.92263768860735	high
TCGA-FI-A2CX	5.56438356164384	0	16.52163952	3.810945912	13.62883352	6.880171796	25.74028373	16.62064786	0.338191719	36.76446629	1.77842605122926	high
TCGA-B5-A11W	1.62465753424658	0	23.20489743	5.501626077	39.4370114	16.95055995	15.24560511	4.041639952	6.717205757	40.55174332	0.162259836239136	low
TCGA-AX-A2IO	5.41095890410959	0	31.63786131	6.134881727	16.17012627	4.780076638	50.90248656	19.0148605	0.274274856	26.2192758	1.5794058489759	high
TCGA-D1-A179	1.22739726027397	1	13.48273872	12.20594324	13.4647272	23.25996448	26.23292168	18.45352768	0.050073272	58.7348821	16.376502929785	high
TCGA-BK-A13C	2.08219178082192	0	20.52776627	6.541759884	20.76923754	10.38665314	14.86107914	13.91139237	2.057392297	66.77147152	0.411668737392324	low
TCGA-BG-A0M9	6.21917808219178	0	21.18383041	9.106558142	22.58452422	10.9816658	19.85674511	10.60625446	3.324902359	50.61062353	0.625280005426311	low
TCGA-AX-A2HK	0.246575342465753	1	21.12639509	13.28183463	14.69481454	10.60516747	27.02228804	4.313226137	0.43967356	22.65726569	5.10485649995588	high
TCGA-DF-A2L0	2.15890410958904	1	7.656499025	15.98540503	33.07116846	7.970933922	8.029414791	36.11717991	0.732357811	21.70416275	6.69056101930801	high
TCGA-EY-A72D	0.49041095890411	0	14.48882723	7.010838749	11.31486175	15.02180932	39.8784142	3.273127332	1.536773805	35.03617309	6.33810743839855	high
TCGA-D1-A16Y	1.45753424657534	0	14.77591307	18.81754772	28.48745513	24.01030092	4.551721181	10.82770486	14.36511063	79.76361276	0.242850862954243	low
TCGA-B5-A0K2	6.05205479452055	0	17.19428909	3.032619737	36.66606677	8.729418424	20.84727445	9.145093087	1.380635206	41.10239335	0.362415426435314	low
TCGA-FI-A3PV	3.42191780821918	1	32.53133633	8.103599252	35.81297221	11.12575293	25.87842494	5.050677539	2.01493449	45.89005052	0.220828252893233	low
TCGA-AP-A05A	5.32602739726027	1	18.80698798	15.96749124	14.41200517	16.64404651	11.90121165	12.63626145	0.07687784	67.96861172	3.79126157945823	high
TCGA-A5-A3LP	1.24657534246575	0	10.22934846	4.662059011	39.34698896	7.055560235	27.77376166	20.07423869	0.561641509	16.11832833	1.80759302757986	high
TCGA-D1-A0ZN	1.4027397260274	0	20.43667531	5.575435738	14.50669791	10.01575669	17.96588461	7.41653311	0.963103972	35.44765664	1.27649699849146	high
TCGA-D1-A1NU	1.1013698630137	0	15.99589698	8.355912468	16.0158364	11.899501	62.90363959	13.57291199	0.626883606	43.60549169	8.75801185485094	high
TCGA-EY-A1GX	3.08767123287671	1	21.87909867	5.280907182	18.16797115	10.73895768	27.96052124	17.94760403	2.512544985	31.64619499	1.36991613392775	high
TCGA-BG-A0VV	4.25479452054795	0	24.33455595	8.963779814	34.13096168	14.73034113	16.0558233	5.66593176	2.154229971	49.97286304	0.4454838519144	low
TCGA-B5-A0JV	7.16712328767123	0	22.48569196	7.746906022	29.28742528	13.9920186	14.77779981	12.3231708	2.127507923	43.33271632	0.692260738383153	low
TCGA-EY-A549	1.65753424657534	0	19.61179418	5.204749913	11.32818039	6.895131935	22.75486327	12.53739992	2.115255306	24.87417891	1.46915045494247	high
TCGA-A5-A0G9	6.95890410958904	0	22.49362296	7.607341591	33.71147256	13.19012438	11.334739	13.88632276	1.688640371	60.83205741	0.337079131616753	low
TCGA-BK-A56F	1.0986301369863	0	24.28658372	5.853079987	16.8023706	7.956315659	19.52360293	4.032204195	2.638299357	21.56765299	0.733033537428381	low
TCGA-AX-A1CC	2.15890410958904	0	19.61695825	9.598972851	16.15650203	10.04104473	20.2120513	11.46120487	1.833221556	32.86550944	1.96002675058302	high
TCGA-FI-A2EU	8.05753424657534	0	28.3887622	10.22988463	15.92723272	6.510537399	18.84773201	5.759351283	1.28254355	38.96511383	0.651588328339919	low
TCGA-D1-A16J	2.49315068493151	0	10.29694858	26.11468441	42.09483932	27.89667696	6.282783588	62.21682505	9.813220489	101.6980243	2.5017013791018	high
TCGA-FI-A2D2	6.44383561643836	1	25.64827803	6.088299938	14.10373024	16.28996397	41.03343144	13.77957986	0.887232759	29.16217295	4.58082448154891	high
TCGA-EY-A1H0	1.61095890410959	0	24.46304113	6.401195801	22.26128467	17.20625655	22.73284898	14.07619167	3.747321836	41.99227827	0.96043706781792	low
TCGA-EC-A1QX	0.613698630136986	0	16.74935225	7.272523551	41.09863521	9.618317218	15.02176388	18.56713394	0.501425624	44.99034711	0.577003371266238	low
TCGA-D1-A0ZS	0.405479452054795	0	16.27559415	6.944663596	13.71233997	10.64473444	19.55723176	12.44515323	0.173207913	23.18673134	4.0580563986347	high
TCGA-BS-A0UT	6.06027397260274	0	20.83838906	10.05447476	11.60344595	12.6199198	12.63036611	3.885952629	1.301112831	26.46260213	2.69826125608484	high
TCGA-AX-A062	3.83287671232877	0	28.57448697	6.015275683	13.57115611	8.23180574	28.0854385	2.06109841	0.831712899	23.1454911	1.09447942863215	high
TCGA-AX-A2H7	3.4	1	31.30149003	8.168790388	17.31008331	10.96339884	45.18306953	7.44070311	1.757331466	26.97467117	1.67915073667138	high
TCGA-SJ-A6ZI	1.72876712328767	0	20.67679069	6.239287334	29.11882519	10.8589291	20.92477448	3.76382129	3.189651196	45.4194758	0.37458195096562	low
TCGA-AX-A3FV	-0.0164383561643836	0	11.30952399	7.972763577	23.07710362	6.029493927	16.68233681	4.612816277	0.109846859	19.48333139	2.29692286521266	high
TCGA-AP-A0LS	7.95616438356164	0	18.94474798	6.884389546	57.95035697	14.47007885	20.63858127	2.33033228	0.629703055	48.94902783	0.26062318789888	low
TCGA-EO-A3AY	3.17260273972603	0	17.98726948	4.743696326	53.82406145	11.77044831	9.637497804	5.003034716	1.758896453	46.98640229	0.136407394383495	low
TCGA-PG-A915	0.682191780821918	0	29.19666673	8.625617734	10.25091183	6.05195187	36.14537797	6.845008473	0.220921455	33.75777312	1.50649858896723	high
TCGA-DF-A2KZ	2.26301369863014	0	19.1874845	4.849481296	24.03727941	8.657449837	17.49566006	12.25814694	0.731896376	37.34338146	0.809403155376404	low
TCGA-BK-A6W3	0.835616438356164	0	20.44763667	6.194969123	24.7871916	9.020756178	17.98696966	4.834303414	0.599010975	35.83724713	0.781419962915202	low
TCGA-EC-A24G	1.4	0	23.87280198	8.681504775	36.80757636	12.1778816	17.42883136	9.039577535	1.836934764	58.30960877	0.295364794688694	low
TCGA-A5-A0GE	8.78082191780822	0	26.36890344	7.077330821	16.84949716	12.89930071	21.82347641	14.90275973	3.201242701	34.42759617	1.00782938583735	low
TCGA-AX-A3G3	0.115068493150685	0	10.99284891	9.489931751	22.03292691	7.728069705	32.30335944	11.68957525	0.670201404	66.53177908	1.59092126334588	high
TCGA-BG-A221	0.150684931506849	0	17.68640503	11.82934198	36.31233274	11.80881521	20.52342306	15.74327311	0.580797315	35.12718302	1.81998349628217	high
TCGA-EY-A1GE	2.03013698630137	0	23.63652596	6.736958928	18.10939951	13.92169391	18.65898452	8.250142554	3.387348568	41.80768117	0.777219320915825	low
TCGA-AJ-A3NG	1.3013698630137	0	31.06926021	6.574009787	11.48900775	8.937651315	38.97415582	5.098095533	1.057375201	22.89976707	1.58468622622502	high
TCGA-AX-A1CA	2.66849315068493	0	38.16037399	11.20763569	18.32297448	14.07961498	36.98985118	4.701111402	2.016551586	74.05734681	0.383833343146331	low
TCGA-B5-A1MZ	4.37808219178082	0	16.76961176	9.192123836	16.07629304	8.708093415	23.55502934	5.913343691	1.228002705	25.06173755	2.71071238120573	high
TCGA-B5-A1MX	4.03561643835616	0	26.35727762	7.214751706	17.75154883	7.381751277	24.69323642	10.73356824	3.808113067	27.26413544	0.59803412791192	low
TCGA-AP-A0LT	4.1013698630137	0	17.40128212	9.572996937	31.23951835	18.65750386	17.78042702	22.45632698	2.412714135	74.69501303	0.97542127580518	low
TCGA-D1-A1NW	0.0602739726027397	0	33.2374485	11.89369421	15.51042125	9.495290193	18.81901403	8.919991882	10.71947032	31.3608539	0.147536910496582	low
TCGA-AX-A05T	2.76712328767123	0	22.84167115	8.414784875	17.55317638	6.85744125	21.1132482	6.620301147	0.641475181	8.916323113	2.0811295878199	high
TCGA-AP-A05P	1.74246575342466	0	21.80819044	4.5642934	18.59136165	13.04192218	29.57575898	5.08506984	0.720137757	24.27747424	2.16418148467678	high
TCGA-A5-A0GR	3.06849315068493	0	23.35015335	7.501064479	46.22489335	12.0973176	16.66931047	26.37081123	0.635065356	33.35133879	0.619595708812243	low
TCGA-B5-A11M	3.73150684931507	0	27.71848679	7.449989823	15.17249678	13.23964218	20.65983333	12.87363865	4.661535074	33.95310832	0.742539698970267	low
TCGA-BS-A0WQ	5.53972602739726	0	31.13762954	7.790159877	14.13796711	12.51152247	26.5980292	4.147019573	2.130540217	29.44508167	1.06998953125217	low
TCGA-AX-A0IS	5.09041095890411	1	17.53334062	4.54274537	11.38437797	10.09802554	22.9328652	3.935876475	0.552868404	28.17210645	2.27849756487629	high
TCGA-BG-A0MQ	4.97808219178082	0	23.05632578	14.34067684	25.43236964	12.28761435	27.27735207	22.7716683	2.904084397	42.59775309	1.98454225160158	high
TCGA-A5-A0G2	12.4630136986301	0	20.45628859	10.03086506	47.74810523	10.32382707	22.79022069	3.434965856	1.640494013	44.61358166	0.332890161322086	low
TCGA-AX-A1C8	2.12602739726027	0	28.90931364	9.626849321	21.91889279	10.38275427	28.20553002	7.569037957	5.499064967	28.90261014	0.498487601033475	low
TCGA-BG-A0VW	4.33424657534247	0	21.70211269	5.402668717	40.25895301	8.968572013	10.6736655	5.343469063	3.123239758	46.09282847	0.125854938035327	low
TCGA-D1-A17R	0.928767123287671	1	12.78587861	10.91487825	22.70514903	14.78526492	8.139249793	24.36532634	3.862895946	72.64999965	0.968764033561835	low
TCGA-D1-A1O7	0.0876712328767123	0	21.53025253	8.057884841	33.28818085	14.34974671	14.94813449	5.046507888	5.049655734	42.31723557	0.323578617490649	low
TCGA-D1-A16F	0.219178082191781	0	17.57492012	8.988690169	16.1287735	13.82588988	18.94727963	21.40816732	2.247581981	32.52248524	3.46052527451543	high
TCGA-BG-A0M2	1.74520547945205	0	19.55875303	5.209149189	24.77753671	7.849469568	25.65327003	14.20286444	2.085549726	54.33221542	0.466090056107884	low
TCGA-AX-A05S	1.13150684931507	1	18.94724219	10.33862278	31.48463037	12.04400392	13.78891707	8.381857518	1.657203988	45.48294391	0.79471027782299	low
