# Supplementary material for: Development and Clinical Validation of Novel 8-Gene Prognostic Signature Associated With the Proportion of Regulatory T Cells by Weighted Gene Co-Expression Network Analysis in Uterine Corpus Endometrial Carcinoma
Source: Front Immunol. 2021 Dec 14;12:788431. doi: 10.3389/fimmu.2021.788431 (PMC8712567; doi:10.3389/fimmu.2021.788431)
Supplement: Supplementary file 10 [file DataSheet_1.zip › Raw data/scores.txt]

ID	StromalScore	ImmuneScore	ESTIMATEScore	TumorPurity
TCGA-BK-A0C9-01A-11R-A00V-07	-605.135026660192	776.631400630573	171.49637397038	0.807932716164031
TCGA-A5-A2K3-01A-11R-A32Y-07	253.818365706379	3195.29372903357	3449.11209473995	0.443517483853957
TCGA-AX-A1CC-01A-11R-A137-07	860.430832376438	1490.89098574413	2351.32181812057	0.581574111483954
TCGA-BK-A0CA-01B-02R-A277-07	-599.307710641128	16.2183379887186	-583.08937265241	0.868118915724039
TCGA-A5-A0GA-01A-11R-A040-07	-695.997365229902	140.658847275743	-555.338517954158	0.866089809751468
TCGA-D1-A179-01A-11R-A12I-07	-1240.27869759723	-639.270972346568	-1879.5496699438	0.94633647122339
TCGA-BS-A0UL-01A-11R-A109-07	506.855865469601	1421.88887146849	1928.74473693809	0.630883791225673
TCGA-B5-A11N-01A-11R-A118-07	-86.8184114940318	2112.67448197383	2025.8560704798	0.61976007947307
TCGA-FI-A3PV-01A-11R-A22K-07	-1488.60431493014	-896.151579492577	-2384.75589442272	0.967680269697096
TCGA-B5-A11J-01A-11R-A118-07	-1051.515034551	172.269853960824	-879.245180590174	0.888869665788043
TCGA-BS-A0T9-01A-11R-A12I-07	-499.138978215585	613.58270612895	114.443727913365	0.812839305997479
TCGA-D1-A16I-01A-11R-A12I-07	-560.547207142759	129.95480204254	-430.592405100219	0.856791525908727
TCGA-AJ-A3EM-01A-11R-A213-07	-1184.51054432114	-1274.64296141479	-2459.15350573594	0.970376498695084
TCGA-D1-A1NX-01A-11R-A16F-07	-1047.59839214979	-150.51563382838	-1198.11402597817	0.90933309238635
TCGA-D1-A16B-01A-11R-A12I-07	-477.904215415018	596.145587672159	118.241372257141	0.812514471707327
TCGA-AX-A062-01A-11R-A00V-07	-858.914690034484	-558.717747596626	-1417.63243763111	0.922265616982631
TCGA-AJ-A23M-01A-11R-A157-07	-808.408829587246	-278.473961771528	-1086.88279135877	0.902418843094834
TCGA-B5-A121-01A-31R-A118-07	-934.00134555055	-124.752342982089	-1058.75368853264	0.900632123932695
TCGA-AP-A0LN-01A-11R-A040-07	-1020.36283968804	290.407128096957	-729.955711591082	0.878616946507206
TCGA-B5-A0K9-01A-21R-A104-07	-946.995677738212	562.48043642586	-384.515241312353	0.853284220683883
TCGA-AX-A05U-01A-11R-A00V-07	-812.696554482741	-554.946097245321	-1367.64265172806	0.919404289941006
TCGA-AP-A051-01A-21R-A00V-07	-872.285843349467	263.291751251066	-608.994092098402	0.870000035911256
TCGA-EO-A22Y-01A-11R-A180-07	-826.264614805959	-439.339743145007	-1265.60435795097	0.913410312694585
TCGA-A5-A1OG-01A-11R-A14D-07	-1281.38351705137	538.794500863686	-742.589016187685	0.879500972553481
TCGA-D1-A162-01A-11R-A118-07	-1049.51831786029	40.1067115102299	-1009.41160635006	0.897460916129116
TCGA-EY-A1GK-01A-11R-A13S-07	-597.232919689625	922.379447268867	325.146527579241	0.794437821650292
TCGA-EY-A1GU-01A-11R-A13S-07	-1266.82934089412	102.45866344133	-1164.37067745279	0.907261102039165
TCGA-AP-A0LE-01A-11R-A104-07	-999.399381424149	-27.8267248765463	-1027.22610630069	0.898611290371776
TCGA-EC-A24G-01A-11R-A16F-07	-89.0417902623011	628.306532513356	539.264742251055	0.774959692760349
TCGA-B5-A11L-01B-21R-A13S-07	-172.491695447999	1203.07089742652	1030.57920197853	0.727404568783637
TCGA-AJ-A2QN-01A-11R-A18M-07	-738.120409087768	-402.647854156368	-1140.76826324414	0.905798577237761
TCGA-BG-A0M3-01A-11R-A104-07	-1348.24781359565	-198.533278489575	-1546.78109208522	0.929427616803441
TCGA-D1-A101-01A-12R-A10J-07	301.495692022167	1408.22241030729	1709.71810232946	0.655498360777753
TCGA-AP-A1E3-01A-11R-A137-07	161.279651672748	-84.7831295808149	76.4965220919332	0.81607125940278
TCGA-BG-A2AE-01A-11R-A16F-07	-989.51614948583	912.724828658795	-76.7913208270347	0.828867997789788
TCGA-AX-A1CJ-01A-11R-A137-07	-929.670744561629	907.986055322464	-21.6846892391648	0.824315577644884
TCGA-EY-A1GI-01A-11R-A13S-07	-684.470060758142	38.6811683454765	-645.788892412666	0.872650330053561
TCGA-EY-A2OM-01A-11R-A18M-07	-369.32816227201	-47.9340449233688	-417.262207195378	0.855780879134325
TCGA-AJ-A2QO-01A-11R-A32Y-07	-1164.1379908558	-149.844934677021	-1313.98292553282	0.916277816124678
TCGA-BK-A139-01A-11R-A118-07	-667.978322382752	1174.25333913997	506.275016757222	0.778011111779251
TCGA-AJ-A2QK-01A-11R-A18M-07	-150.963482639771	1350.56485395549	1199.60137131572	0.710157265533385
TCGA-D1-A16O-01A-11R-A12I-07	-729.053983099626	-574.101073711757	-1303.15505681138	0.915640033247322
TCGA-D1-A2G7-01A-21R-A180-07	-1001.29105827162	-678.953786133024	-1680.24484440464	0.936477941957661
TCGA-A5-A0G2-01A-11R-A16W-07	-710.984975212004	704.042448380065	-6.94252683193974	0.823088554193071
TCGA-B5-A3FC-01A-11R-A22K-07	-89.0252952205606	1270.95673093579	1181.93143571523	0.711980980503942
TCGA-AJ-A3I9-01A-11R-A22K-07	-1212.60913726772	-595.191378598355	-1807.80051586607	0.942880304321841
TCGA-EC-A1NJ-01A-31R-A14D-07	-56.8909716064119	1220.37919035845	1163.48821875204	0.713879396837068
TCGA-E6-A2P8-01A-11R-A19W-07	-208.171849799687	1114.89090111131	906.71905131162	0.739759783657024
TCGA-BS-A0UJ-01A-12R-A104-07	-917.127560511667	773.154300393234	-143.973260118433	0.834344580760303
TCGA-AJ-A3BH-01A-11R-A19W-07	-630.489103218766	341.894432805215	-288.594670413551	0.845857908795926
TCGA-A5-A0GE-01A-11R-A16W-07	-203.63170615541	215.715311105433	12.0836049500229	0.821499269951485
TCGA-DI-A1BY-01A-21R-A137-07	-132.586262689943	962.951436326101	830.365173636158	0.747254610359537
TCGA-PG-A916-01A-11R-A37O-07	-1057.19833946643	54.2814506052215	-1002.9168888612	0.897039991759932
TCGA-AJ-A3EL-01A-11R-A213-07	-294.401000105535	885.753830847829	591.352830742294	0.770104780325652
TCGA-H5-A2HR-01A-11R-A180-07	-1018.78825420413	614.772750649558	-404.015503554569	0.854773316733838
TCGA-AJ-A23O-01A-11R-A157-07	-328.750474243397	1220.72923248814	891.978758244742	0.74121394471239
TCGA-A5-A7WJ-01A-12R-A34R-07	-2099.81871373351	-839.912209564406	-2939.73092329791	0.984991978257704
TCGA-AX-A1CI-01A-11R-A137-07	-1546.70482622967	-286.487982333516	-1833.19280856319	0.944115431672592
TCGA-EY-A1GX-01A-12R-A13S-07	-1941.02615962036	-1225.95209867721	-3166.97825829757	0.990200426750463
TCGA-D1-A16X-01A-11R-A12I-07	-515.943841122755	1469.7834214653	953.839580342544	0.735088046345145
TCGA-AJ-A2QL-01A-11R-A18M-07	-722.828538630094	1019.6436436054	296.815104975304	0.796956726878328
TCGA-B5-A11P-01B-11R-A14D-07	-1495.70807456351	-606.628860132942	-2102.33693469645	0.956397519988955
TCGA-BK-A6W4-01A-12R-A34R-07	-114.739610545673	39.7342098434575	-75.0054007022158	0.828721309687089
TCGA-EY-A2ON-01A-21R-A18M-07	-977.94565065992	299.102205608796	-678.843445051124	0.875009513637298
TCGA-B5-A11S-01A-11R-A118-07	-564.92939388546	117.187415992141	-447.741977893319	0.858086918196414
TCGA-AJ-A3NE-01A-11R-A22K-07	-847.893049648623	556.08309480176	-291.809954846864	0.846109565396679
TCGA-B5-A11H-01A-11R-A118-07	-391.624498273625	1091.0051427592	699.38064448557	0.759892781070005
TCGA-FI-A2EX-01A-11R-A17B-07	-1276.04617952679	-71.2291198740968	-1347.27529940089	0.918224295985915
TCGA-AX-A3G7-01A-12R-A213-07	-791.373970317688	673.520650485808	-117.85331983188	0.832224929281944
TCGA-FI-A2CX-01A-11R-A17B-07	375.470472278753	3614.67662359095	3990.1470958697	0.37101502136298
TCGA-D1-A0ZS-01A-11R-A118-07	-813.943546541419	-339.44105476737	-1153.38460130879	0.906581702962814
TCGA-AP-A1DO-01A-11R-A137-07	-2224.62329661244	-384.823134704856	-2609.4464313173	0.975469884555911
TCGA-D1-A1NS-01A-11R-A14D-07	-1196.26370196034	243.978575120024	-952.285126840321	0.893730610811841
TCGA-D1-A1NZ-01A-21R-A14D-07	-1046.93552834501	531.791758328898	-515.143770016109	0.863125348900506
TCGA-BK-A0CC-01B-04R-A277-07	283.219935695278	83.0143725033144	366.234308198593	0.790760366917293
TCGA-BG-A0VX-01A-11R-A118-07	-427.480376000187	1085.74051762722	658.260141627029	0.763802615186254
TCGA-AX-A0IZ-01A-11R-A118-07	-190.688005049092	1370.01414441496	1179.32613936586	0.712249468393107
TCGA-AX-A3G3-01A-11R-A213-07	-294.587990306619	1697.44462449127	1402.85663418465	0.688838841394435
TCGA-AX-A2H2-01A-11R-A180-07	-1084.6042836009	770.84686939532	-313.757414205583	0.847822330695202
TCGA-D1-A1NY-01A-11R-A16F-07	-496.59190143322	69.7241898466012	-426.867711586618	0.856509463372057
TCGA-AP-A0LP-01A-12R-A104-07	-843.167056135373	874.874354740777	31.707298605404	0.819853357947542
TCGA-AP-A059-01A-21R-A118-07	-310.25886337282	2065.16234411572	1754.90348074289	0.650474994569023
TCGA-AX-A0IU-01A-11R-A16W-07	-1179.41358348136	-424.381021978089	-1603.79460545945	0.932483202766382
TCGA-BS-A0V7-01A-21R-A118-07	575.850679878738	1747.6243515765	2323.47503145524	0.584894467391809
TCGA-EY-A72D-01A-12R-A34R-07	-1040.1295454379	-710.281372810258	-1750.41091824816	0.940040537681925
TCGA-BG-A0LX-01A-11R-A16W-07	-177.200785768191	380.177379470751	202.97659370256	0.805201101983177
TCGA-EO-A22R-01A-11R-A18M-07	-811.675581005988	-42.2952420757025	-853.970823081691	0.887163786391487
TCGA-EO-A3KX-01A-11R-A22K-07	-1464.0408459696	-682.85738640886	-2146.89823237846	0.958287487716057
TCGA-BK-A56F-01A-32R-A27V-07	-329.283969911967	121.82035332547	-207.463616586497	0.839445665770102
TCGA-D1-A167-01A-11R-A12I-07	-1625.18433715586	-772.040623715349	-2397.22496087121	0.968140217734338
TCGA-A5-A3LP-01A-11R-A22K-07	-1051.96693728101	272.530408069491	-779.436529211519	0.882062121358655
TCGA-EY-A1GV-01A-11R-A13S-07	-758.12299652601	584.338548049138	-173.784448476872	0.83674879025231
TCGA-A5-A0R8-01A-11R-A104-07	-314.542267030045	1176.24588933493	861.703622304884	0.744189760464229
TCGA-EY-A1GM-01A-12R-A14D-07	-1469.53133963616	-1079.65995867777	-2549.19129831393	0.973484733153832
TCGA-D1-A2G0-01A-11R-A32Y-07	-1564.01213651614	467.164758194911	-1096.84737832123	0.903048090140988
TCGA-B5-A5OE-01A-11R-A31O-07	-1356.3581648771	-457.705599643498	-1814.0637645206	0.943186177839314
TCGA-D1-A3DH-01A-11R-A19W-07	-1526.65780662103	-889.233731064443	-2415.89153768547	0.968822711674098
TCGA-BG-A0MT-01A-11R-A104-07	-483.336340269054	559.651822453942	76.315482184888	0.816086617915003
TCGA-D1-A16F-01A-11R-A12I-07	-498.828976508033	398.433885304079	-100.395091203954	0.830801358621367
TCGA-BK-A26L-01A-11R-A277-07	176.163704782758	-215.223233333125	-39.0595285503674	0.825756768627031
TCGA-D1-A17F-01A-11R-A12I-07	-1015.84796627879	1002.2461100241	-13.6018562546974	0.823643302859286
TCGA-D1-A2G5-01A-11R-A17B-07	-1599.63708568551	-732.969693277363	-2332.60677896287	0.965721525849651
TCGA-BS-A0UV-01A-11R-A16W-07	-997.980258165708	17.4387275658438	-980.541530599864	0.895583598375253
TCGA-A5-A0GV-01A-31R-A16W-07	-1591.5636177633	-818.88302095293	-2410.44663871623	0.968624384542822
TCGA-BG-A0M6-01A-31R-A104-07	-986.221124125175	-1359.50882821227	-2345.72995233745	0.966219770997491
TCGA-A5-A0GB-01A-11R-A040-07	-1391.33952184301	-331.575981934101	-1722.91550377711	0.938656353218192
TCGA-D1-A0ZU-01A-11R-A10J-07	-716.378147447946	-619.823250062829	-1336.20139751077	0.917579278294653
TCGA-A5-A0GI-01A-11R-A040-07	-918.778112382455	167.489495619967	-751.288616762488	0.880107976070314
TCGA-QS-A5YQ-01A-11R-A31O-07	-794.634745721411	977.489964919614	182.855219198203	0.806949068261963
TCGA-BG-A0M7-01A-11R-A040-07	-570.141127614894	699.47923851445	129.338110899556	0.811563857631938
TCGA-AX-A1CF-01A-11R-A137-07	-1137.91740345432	-265.621844024751	-1403.53924747907	0.921463967610115
TCGA-B5-A0KB-01B-11R-A14D-07	-332.681510222331	1264.4079620111	931.726451788768	0.737284832574458
TCGA-D1-A3JP-01A-31R-A22K-07	-475.941770592583	1146.66717558335	670.725404990769	0.762620321380129
TCGA-A5-A1OF-01A-11R-A14D-07	-668.335735240741	1740.84323320685	1072.50749796611	0.723167486397688
TCGA-D1-A165-01A-11R-A12I-07	-697.526700478629	-438.002923395085	-1135.52962387371	0.905472489665237
TCGA-AX-A3FS-01A-11R-A22K-07	-743.30298345988	-57.1510630473543	-800.454046507234	0.883511427163746
TCGA-EO-A2CG-01A-12R-A180-07	-399.831606167041	-471.061470990592	-870.893077157633	0.88830729729353
TCGA-AX-A3G1-01A-11R-A22K-07	-826.702971614009	1126.993075244	300.290103629986	0.796648510589102
TCGA-EO-A3AZ-01A-12R-A19W-07	17.5557992442293	2114.05324366947	2131.6090429137	0.607503338555362
TCGA-FI-A2D0-01A-11R-A17B-07	-860.402652482014	-79.6621696741732	-940.064822156188	0.892924467871683
TCGA-D1-A1O7-01A-11R-A14D-07	-1391.9644711214	31.1680362819704	-1360.79643483943	0.91900856691489
TCGA-KP-A3W3-01A-11R-A22K-07	-457.452501433582	753.001666718259	295.549165284677	0.797068958340366
TCGA-EO-A22X-01A-11R-A180-07	-156.055425582788	452.898674409047	296.843248826259	0.796954231481868
TCGA-EY-A1GH-01A-11R-A13S-07	-1052.90603562754	103.667768767502	-949.238266860034	0.893529886096785
TCGA-AJ-A3OK-01A-12R-A22K-07	778.034136792661	1389.52576415214	2167.5599009448	0.603303153351532
TCGA-D1-A17U-01A-21R-A12I-07	-656.517524414177	265.641575394884	-390.875949019293	0.853770711496658
TCGA-BK-A0CC-01A-21R-A277-07	-871.052212759915	-585.274740261101	-1456.32695302102	0.924446334542222
TCGA-AP-A05O-01A-12R-A118-07	-1005.03834510843	741.536295269626	-263.502049838801	0.843887469741775
TCGA-BG-A0YU-01A-21R-A10J-07	-862.610149104332	-432.475794865451	-1295.08594396978	0.915163242288759
TCGA-EY-A1GR-01A-11R-A13S-07	-512.019919901227	727.388123373365	215.368203472138	0.804121133067969
TCGA-BG-A221-01A-21R-A157-07	-464.199767147811	1109.20478965374	645.005022505933	0.765057019006484
TCGA-FI-A2D4-01A-12R-A17B-07	-851.449728609528	-523.62452104943	-1375.07424965896	0.91983279797513
TCGA-D1-A17T-01A-11R-A12I-07	-1174.97103123952	492.555990892506	-682.415040347018	0.8752631948807
TCGA-D1-A16S-01A-11R-A12I-07	-712.717536817544	-361.186889743404	-1073.90442656095	0.901596386327531
TCGA-K6-A3WQ-01A-11R-A22K-07	-946.523019946339	-348.272412937299	-1294.79543288364	0.915146052505533
TCGA-AP-A1DH-01A-31R-A137-07	-629.414763010118	1242.49554257703	613.080779566916	0.768066286176064
TCGA-BG-A3EW-01A-11R-A22K-07	-1198.14245925438	-444.294188778868	-1642.43664803325	0.934517066617048
TCGA-A5-A0G5-01A-11R-A040-07	98.5942710826849	2499.68026179106	2598.27453287374	0.551709534216437
TCGA-AJ-A3OL-01A-11R-A22K-07	-1675.9985299302	-1149.75492472768	-2825.75345465789	0.981966562160996
TCGA-EY-A1GE-01A-11R-A13S-07	-610.819566503174	673.637106619258	62.817540116084	0.8172300911178
TCGA-B5-A0JN-01A-11R-A104-07	-1271.12710601875	-802.531756943853	-2073.6588629626	0.955159557216786
TCGA-DI-A2QY-01A-12R-A19W-07	-1128.17212345428	-682.799212466309	-1810.97133592059	0.943035254873813
TCGA-PG-A6IB-01A-21R-A31O-07	-319.9822905109	1853.39072043501	1533.40842992411	0.674821319727759
TCGA-DI-A1BU-01A-11R-A137-07	-859.267907899762	162.004857677224	-697.263050222537	0.87631523117596
TCGA-AJ-A3BD-01A-11R-A19W-07	-1107.5163140403	762.154271781225	-345.362042259078	0.850273271399288
TCGA-D1-A17L-01A-11R-A12I-07	-888.784053999707	1126.46657274732	237.682518747614	0.802169661583758
TCGA-AJ-A3QS-01A-11R-A22K-07	-873.9660520609	939.753034184779	65.7869821238788	0.816978811030168
TCGA-AX-A0IS-01A-12R-A10J-07	-763.291794409807	-72.2186405827407	-835.510434992547	0.885910094349636
TCGA-AX-A3G9-01A-11R-A22K-07	-1502.73643531434	-888.836883131491	-2391.57331844583	0.967932146661327
TCGA-AX-A1C7-01A-11R-A137-07	-1090.60991543231	-364.972824458218	-1455.58273989053	0.92440467377706
TCGA-AP-A0LG-01A-11R-A16W-07	-1525.14395699787	-511.34225826402	-2036.48621526189	0.953529718363522
TCGA-D1-A17H-01A-11R-A12I-07	2.93474790156299	559.924585112916	562.859333014479	0.772766135785437
TCGA-AX-A2HG-01A-11R-A17B-07	-906.394668893727	544.814796613136	-361.579872280591	0.851523863809835
TCGA-D1-A17B-01A-22R-A12I-07	314.485825906042	1942.52262785216	2257.0084537582	0.5927801112966
TCGA-DF-A2KR-01A-11R-A180-07	-1518.57218183258	462.765816307855	-1055.80636552473	0.900444025081736
TCGA-EY-A1GQ-01A-21R-A13S-07	-327.374314167003	-195.258066147119	-522.632380314122	0.863679932801629
TCGA-AX-A06J-01A-11R-A00V-07	-1822.79986454499	567.045525958211	-1255.75433858678	0.912820831724081
TCGA-EY-A214-01A-12R-A157-07	-530.831721030142	876.958675790239	346.126954760097	0.792563625413394
TCGA-QF-A5YT-01A-11R-A31O-07	-964.382298549787	-400.754613022956	-1365.13691157274	0.91925956158957
TCGA-AP-A054-01A-11R-A16W-07	-1516.08619141986	-927.364746080808	-2443.45093750067	0.969817049668277
TCGA-AX-A06B-01A-11R-A00V-07	-99.3638733827374	480.107348235455	380.743474852717	0.789454882726872
TCGA-A5-A7WK-01A-11R-A34R-07	-1191.87862438476	-455.449543329367	-1647.32816771412	0.934772381585485
TCGA-D1-A15Z-01A-11R-A118-07	-1179.1143730411	-235.230528891893	-1414.344901933	0.922078968091892
TCGA-B5-A0K8-01A-11R-A14M-07	-908.889025964832	289.594858274219	-619.294167690613	0.870744501634874
TCGA-AP-A1E4-01A-12R-A137-07	-966.700836058063	-1133.40462267021	-2100.10545872827	0.95630180037452
TCGA-AJ-A3NG-01A-11R-A22K-07	-1011.38581678261	-998.946100880798	-2010.3319176634	0.952365962920397
TCGA-AJ-A5DW-01A-11R-A27V-07	-600.921290893056	-245.125750686406	-846.047041579462	0.886626459619249
TCGA-DF-A2KY-01A-21R-A213-07	-765.937524754674	1087.19134663308	321.25382187841	0.794784731607539
TCGA-D1-A0ZV-01A-11R-A10J-07	-301.131571773093	1459.26587486385	1158.13430309075	0.714429512368145
TCGA-AP-A1DR-01A-11R-A137-07	-1232.07817794058	-85.0444996744639	-1317.12267761504	0.916462320890909
TCGA-AP-A056-01A-11R-A00V-07	216.557856205771	674.363088609203	890.920944814974	0.741318166875492
TCGA-EY-A1GF-01A-11R-A13S-07	-976.444186419852	-58.3428837339416	-1034.78707015379	0.899097683855469
TCGA-D1-A163-01A-11R-A12I-07	-452.809423933499	351.669139493578	-101.140284439921	0.830862234358218
TCGA-A5-A0G9-01A-11R-A040-07	-975.906492297028	455.022659610874	-520.883832686153	0.863550534001391
TCGA-AX-A1C9-01A-11R-A137-07	-806.815444993459	529.685045763604	-277.130399229855	0.84495908032231
TCGA-B5-A1MW-01A-11R-A32Y-07	-1506.12963712273	-903.805970314512	-2409.93560743724	0.968605738775662
TCGA-D1-A168-01A-31R-A12I-07	-67.1502008408532	-242.826161035248	-309.976361876102	0.847527886756254
TCGA-D1-A16Y-01A-31R-A12I-07	-983.50087347321	-473.574668361119	-1457.07554183433	0.924488229126798
TCGA-A5-A1OH-01A-21R-A22K-07	-505.710009937102	-1345.09440621273	-1850.80441614984	0.944964389910816
TCGA-B5-A1MU-01A-11R-A13S-07	592.891948087049	1297.19551121713	1890.08745930418	0.635276279970755
TCGA-D1-A17K-01A-11R-A12I-07	-1545.60542629323	-58.7463085311992	-1604.35173482442	0.932512739721289
TCGA-A5-A2K5-01A-11R-A180-07	-669.129160683024	626.654266966241	-42.4748937167827	0.826039431566609
TCGA-AP-A1E0-01A-11R-A137-07	-565.641910238399	-179.237465993721	-744.87937623212	0.879660918631568
TCGA-A5-A1OK-01A-11R-A14M-07	-508.871725838033	195.298690068942	-313.573035769091	0.847807978549639
TCGA-AX-A0IW-01A-11R-A040-07	-1032.00696548135	-138.195421602971	-1170.20238708432	0.907620787130481
TCGA-DF-A2KV-01A-11R-A180-07	-1104.80175210763	1021.35648302939	-83.4452690782379	0.829414024055492
TCGA-AX-A05W-01A-21R-A466-07	-1012.16590823464	1124.75037314695	112.584464912307	0.812998247322258
TCGA-AJ-A3BG-01A-11R-A19W-07	-1604.76462763881	-143.959689864204	-1748.72431750302	0.939956070805255
TCGA-DF-A2KU-01A-11R-A180-07	-508.737778441347	1844.66909250011	1335.93131405876	0.695926946967014
TCGA-BK-A26L-01C-04R-A277-07	-312.703643547912	-638.128355899263	-950.831999447175	0.893634902229774
TCGA-B5-A0JT-01A-21R-A118-07	-854.831145252051	1.64350319649739	-853.187642055554	0.887110730827775
TCGA-AP-A0LJ-01A-11R-A040-07	-593.149914804169	906.183525489298	313.03361068513	0.795516447271787
TCGA-AP-A1DP-01A-11R-A137-07	-1493.04822214934	-271.610719628569	-1764.65894177791	0.940751795030377
TCGA-D1-A17N-01A-11R-A12I-07	137.753783479484	1279.17341102723	1416.92719450671	0.687340138379151
TCGA-B5-A3S1-01A-11R-A22K-07	-886.493376487256	122.856940921229	-763.636435566027	0.880967064902238
TCGA-BG-A0MK-01A-51R-A19W-07	-612.387067477591	130.955378385974	-481.431689091617	0.860615827860027
TCGA-BS-A0U7-01A-21R-A104-07	-203.041133117855	767.433360345505	564.39222722765	0.772623303740476
TCGA-KP-A3W1-01A-11R-A22K-07	-25.5930214494599	1957.26139779902	1931.66837634957	0.630550760452286
TCGA-AX-A3FW-01A-11R-A22K-07	-1592.14449991832	-628.736938485731	-2220.88143840405	0.961334736776425
TCGA-FI-A2D6-01A-11R-A17B-07	-860.135198638836	850.419394954887	-9.71580368394837	0.823319674797398
TCGA-EO-A22U-01A-11R-A180-07	-1335.14628112781	-389.972996474459	-1725.11927760227	0.93876786036942
TCGA-BK-A139-01A-11R-A277-07	-324.892685915567	906.979338596262	582.086652680695	0.770971742193625
TCGA-EO-A3KW-01A-11R-A22K-07	-973.356753714052	685.469323928555	-287.887429785497	0.845802528606084
TCGA-EO-A3AY-01A-12R-A19W-07	-674.41464378625	1150.78960773427	476.374963948018	0.780760988984311
TCGA-D1-A17S-01A-11R-A12I-07	-1188.71762601289	-64.514154652177	-1253.23178066507	0.912669560584943
TCGA-D1-A3JQ-01A-11R-A22K-07	-686.804569519709	164.050742543575	-522.753826976134	0.863688918177445
TCGA-B5-A3FH-01A-11R-A19W-07	-1241.7481223451	169.939356224806	-1071.8087661203	0.901463274531774
TCGA-BS-A0V6-01A-11R-A118-07	-852.103845110959	765.078834563741	-87.0250105472179	0.829707452086731
TCGA-DI-A0WH-01A-12R-A12I-07	-1273.82599580544	-86.9937508483311	-1360.81974665377	0.919009915952565
TCGA-FI-A3PX-01A-11R-A22K-07	-1418.5703405886	-743.615232003973	-2162.18557259257	0.958926424374936
TCGA-EY-A2OQ-01A-11R-A19W-07	-822.28167986158	-139.667220771878	-961.948900633458	0.894366069661752
TCGA-AX-A3FZ-01A-11R-A22K-07	-901.741741583538	-1069.80323266817	-1971.54497425171	0.95061426920196
TCGA-KP-A3W0-01A-21R-A22K-07	-503.369528518497	809.151560135124	305.782031616627	0.796160979381861
TCGA-B5-A1MR-01A-31R-A14D-07	-119.620457503124	2515.10826627037	2395.48780876725	0.576288003989295
TCGA-AJ-A3IA-01A-11R-A213-07	210.674172217793	634.570492767579	845.244664985372	0.745801387628505
TCGA-D1-A161-01A-11R-A118-07	-1118.79603031724	125.510545135028	-993.285485182214	0.896414277023397
TCGA-DF-A2KZ-01A-11R-A213-07	-189.475184964646	792.411581530124	602.936396565478	0.769018995520801
TCGA-D1-A103-01A-11R-A10J-07	-666.463497747973	461.248060279166	-205.215437468808	0.839266280072051
TCGA-A5-A0RA-01A-21R-A104-07	-1062.35592850198	290.418187134274	-771.937741367704	0.881542994357943
TCGA-B5-A0JV-01A-11R-A104-07	-1311.87135157488	-409.388891279825	-1721.2602428547	0.938572535276376
TCGA-PG-A7D5-01A-11R-A34R-07	-988.674911604469	-612.911310215978	-1601.58622182045	0.932366061015729
TCGA-AJ-A23N-01A-11R-A22K-07	281.49709761087	474.060466763571	755.557564374441	0.754506628700878
TCGA-EO-A2CH-01A-11R-A180-07	-1643.73019815935	-210.208409399001	-1853.93860755835	0.945114810165197
TCGA-EY-A1GP-01A-11R-A13S-07	-304.599119500827	214.010908633209	-90.5882108676178	0.829999296748202
TCGA-BK-A0CA-01A-21R-A277-07	-1039.33139813522	-112.886430554936	-1152.21782869015	0.906509409083464
TCGA-JU-AAVI-01A-11R-A40A-07	-695.151711412357	1481.87775843483	786.726047022478	0.751496091920485
TCGA-AJ-A3NC-01A-11R-A22K-07	-1163.25843150274	71.4453354479214	-1091.81309605482	0.90273042500542
TCGA-AP-A0LM-01A-11R-A118-07	592.015886650403	1529.73542460216	2121.75131125256	0.608652079557191
TCGA-E6-A1LX-01A-11R-A14D-07	-1470.67627518965	-483.079588249197	-1953.75586343884	0.949800567666012
TCGA-FI-A2D5-01A-11R-A17B-07	-425.731644053982	60.9140396996452	-364.817604354337	0.851772954774546
TCGA-BS-A0TA-01A-11R-A104-07	-188.748981399984	2517.57179100644	2328.82280960645	0.584257573019526
TCGA-D1-A15W-01A-11R-A118-07	-679.815077631721	555.523261647576	-124.291815984145	0.832748555115354
TCGA-B5-A3FB-01A-11R-A19W-07	-1420.14927635811	49.3622236331551	-1370.78705272496	0.919585730547171
TCGA-BG-A0VT-01A-11R-A10J-07	-232.46453945208	227.394808817385	-5.06973063469468	0.822932401094465
TCGA-B5-A1N2-01A-21R-A144-07	-440.421253858097	23.4159951096794	-417.005258748417	0.855761366044158
TCGA-AW-A1PO-01A-12R-A157-07	-1378.80429845406	-847.434935391485	-2226.23923384554	0.961551017386437
TCGA-AP-A05N-01A-11R-A00V-07	-549.45447937559	-419.019949933668	-968.474429309257	0.894794149712787
TCGA-EC-A1QX-01A-31R-A16F-07	-320.33206992944	1062.14576969949	741.813699770048	0.755829122879469
TCGA-D1-A1O5-01A-11R-A14D-07	-821.29467996803	175.770802723569	-645.523877244462	0.872631332187548
TCGA-QS-A744-01A-11R-A34R-07	-928.980795526132	-1333.98397701983	-2262.96477254596	0.963017516760449
TCGA-DI-A2QT-01A-12R-A19W-07	-1235.34290176835	-279.019658220556	-1514.3625599889	0.927661131562674
TCGA-B5-A1MX-01A-11R-A144-07	-574.948303115408	581.769708269944	6.82140515453546	0.821939471746453
TCGA-AX-A05Z-01A-11R-A00V-07	-300.327327598611	1879.00220800455	1578.67488040594	0.66990287690036
TCGA-AJ-A3BF-01A-11R-A213-07	-1105.06472247873	-398.58123350374	-1503.64595598247	0.92707256214657
TCGA-AX-A1CP-01A-11R-A137-07	-714.717351791218	-30.8604169979446	-745.577768789162	0.879709670724488
TCGA-AX-A06F-01A-11R-A00V-07	-543.642812436153	1098.70287965907	555.060067222918	0.773492249812185
TCGA-BK-A0CB-01A-32R-A104-07	501.231549605988	645.840854915577	1147.07240452156	0.715564725832863
TCGA-AX-A06H-01A-11R-A118-07	247.819223894548	2088.62058479403	2336.43980868858	0.583349803971242
TCGA-2E-A9G8-01A-11R-A40A-07	-1479.53782921694	267.600030226056	-1211.93779899088	0.910175494030088
TCGA-AX-A3FX-01A-11R-A22K-07	-666.58946437035	327.488832182308	-339.100632188043	0.849789150624919
TCGA-PG-A915-01A-11R-A37O-07	-1397.57824120718	-676.798055748495	-2074.37629695568	0.955190733616369
TCGA-BK-A13B-01A-51R-A22K-07	-1107.30536591373	324.432008425072	-782.873357488656	0.882299689411785
TCGA-AX-A2H8-01A-11R-A17B-07	-1139.7536911356	49.4791334479562	-1090.27455768765	0.90263324428888
TCGA-AX-A2IO-01A-11R-A180-07	-338.57549405117	-17.7838915789616	-356.359385630132	0.851121826986935
TCGA-SJ-A6ZI-01A-12R-A34R-07	-576.806023850113	1511.31758792981	934.511564079692	0.737008578053731
TCGA-D1-A0ZN-01A-11R-A118-07	-392.918236868779	278.865799560962	-114.052437307817	0.831915464605435
TCGA-AJ-A8CT-01A-11R-A37O-07	-127.900770397571	1771.64195267352	1643.74118227595	0.662781318410152
TCGA-B5-A5OD-01A-11R-A31O-07	-782.810015275151	876.18477161951	93.3747563443595	0.814636865190268
TCGA-EY-A212-01A-11R-A14M-07	-1291.14773026711	-538.443666083484	-1829.5913963506	0.943941050255323
TCGA-AX-A3G8-01A-11R-A22K-07	-1637.44952245599	-448.745367337985	-2086.19488979398	0.955702790696239
TCGA-B5-A0K0-01A-11R-A16W-07	-16.124917059122	1181.96089556631	1165.83597850719	0.713638025131783
TCGA-BG-A0VV-01A-21R-A118-07	-754.51952434105	408.316285622188	-346.203238718862	0.850338256449751
TCGA-EO-A3B1-01A-12R-A19W-07	-269.398794355015	1061.4402289702	792.041434615186	0.750981111429854
TCGA-BG-A186-01A-11R-A12I-07	-574.210263518397	329.568389157552	-244.641874360845	0.842398905664396
TCGA-AP-A1DM-01A-21R-A137-07	-967.957976828217	-204.126683685218	-1172.08466051343	0.907736739027243
TCGA-EO-A3B0-01A-12R-A19W-07	-299.555403657705	379.205944666258	79.650541008553	0.815803595881633
TCGA-EO-A22S-01A-11R-A18M-07	-1431.21748049038	-845.054099411073	-2276.27157990146	0.963541970054818
TCGA-BG-A0W2-01A-11R-A109-07	-461.531814741052	344.512652975805	-117.019161765247	0.832157035014477
TCGA-EY-A1G8-01A-11R-A13S-07	-1517.57164841028	-751.597535264143	-2269.16918367442	0.963262504839069
TCGA-BG-A3PP-01A-11R-A22K-07	-284.46517267635	-432.16934788597	-716.63452056232	0.877681512374973
TCGA-BK-A0CC-01A-21R-A16W-07	-927.135918910274	-439.952041192992	-1367.08796010327	0.919372262380062
TCGA-BG-A0MG-01A-21R-A104-07	-1250.87108962293	342.008324160721	-908.86276546221	0.890853118726479
TCGA-EY-A2OP-01A-11R-A19W-07	-1622.66672167006	-514.738131716072	-2137.40485338613	0.957888281567208
TCGA-BK-A6W3-01A-12R-A34R-07	-695.733292111683	937.040918682371	241.307626570689	0.801851818960953
TCGA-E6-A2P9-01A-11R-A19W-07	-1467.48906429868	211.837053704225	-1255.65201059445	0.912814697819893
TCGA-AP-A0LF-01A-11R-A118-07	-959.880501667657	2058.52515761421	1098.64465594655	0.720512313756759
TCGA-B5-A0JU-01B-11R-A14D-07	-1484.50123135077	-675.525618402846	-2160.02684975361	0.958836492947531
TCGA-BG-A0MO-01A-11R-A040-07	-1323.34570943966	773.690635690749	-549.655073748913	0.865672469641335
TCGA-D1-A17Q-01A-11R-A12I-07	-742.226137613894	-565.62717018791	-1307.8533078018	0.915917053699748
TCGA-EO-A3AS-01A-11R-A19W-07	-572.418346098868	121.514983273326	-450.903362825543	0.85832511992472
TCGA-B5-A1MS-01B-11R-A22K-07	-1244.68421146337	-793.382975175792	-2038.06718663916	0.953599614616429
TCGA-D1-A1NW-01A-11R-A14M-07	-1006.19976935622	239.976129554791	-766.223639801432	0.881146700764427
TCGA-AX-A2HF-01A-11R-A17B-07	-1470.78104569124	70.2765819764391	-1400.5044637148	0.921290826789426
TCGA-A5-A2K7-01A-11R-A180-07	-712.908254987925	185.821727614456	-527.086527373469	0.864009298580767
TCGA-D1-A15X-01A-11R-A118-07	-1351.22410037885	1254.62679550986	-96.5973048689921	0.830490958450664
TCGA-AP-A0L9-01A-11R-A040-07	-1516.03768861239	-371.700985971789	-1887.73867458418	0.946724269908085
TCGA-DI-A1NN-01A-11R-A16F-07	-516.518743587351	1149.88335367029	633.364610082935	0.766156225968036
TCGA-A5-A0VQ-01A-11R-A104-07	-833.680471288363	418.204740113526	-415.475731174837	0.855645185998779
TCGA-BG-A0MA-01A-11R-A17B-07	-480.454060859972	-115.272858154705	-595.726919014677	0.86903818483807
TCGA-BG-A18A-01A-21R-A12I-07	48.5880400528065	447.53679843825	496.124838491057	0.77894629618707
TCGA-AX-A3GI-01A-11R-A213-07	-1822.15636941998	-960.262161100868	-2782.41853052085	0.980744114682114
TCGA-BS-A0TI-01A-11R-A104-07	-366.127795806343	1011.6672750225	645.539479216153	0.76500649647349
TCGA-AX-A06L-01A-11R-A118-07	-138.890449842929	1057.73724749515	918.846797652221	0.738560758624892
TCGA-AP-A052-01A-11R-A00V-07	-454.331092201608	285.975760489231	-168.355331712377	0.836312135378751
TCGA-AX-A2HD-01A-21R-A17B-07	-1213.33601887303	-93.1803341617735	-1306.51635303481	0.915838267891211
TCGA-BS-A0TC-01A-11R-A104-07	-1293.89270260477	181.404930878485	-1112.48777172628	0.904031858226384
TCGA-AP-A05D-01A-11R-A00V-07	-403.346251363559	1274.47762168973	871.131370326173	0.743264657523901
TCGA-A5-A3LO-01A-11R-A22K-07	-1115.73556943263	-250.402512003525	-1366.13808143616	0.919317402801485
TCGA-EY-A549-01A-11R-A27V-07	-1340.16976783176	40.1435773204074	-1300.02619051136	0.915455305990842
TCGA-AP-A1DK-01A-11R-A137-07	-480.424338125892	1080.30936110777	599.88502298188	0.769305231655901
TCGA-D1-A176-01A-11R-A12I-07	-1189.74838263277	157.242043666808	-1032.50633896596	0.898951082043293
TCGA-EY-A54A-01A-11R-A27V-07	-382.896477585898	784.003930984617	401.107453398719	0.787616564373147
TCGA-EY-A547-01A-11R-A27V-07	-1624.73818402399	-493.234386760188	-2117.97257078418	0.957065334725243
TCGA-BG-A18C-01A-11R-A12I-07	-1138.6312973824	62.5947016873113	-1076.03659569509	0.901731729516263
TCGA-BS-A0U8-01A-11R-A104-07	-719.983062654071	-167.487373971708	-887.470436625779	0.889422187588192
TCGA-D1-A160-01A-11R-A118-07	-625.330670350382	973.884035405623	348.553365055242	0.792346387198601
TCGA-KP-A3W4-01A-11R-A22K-07	-132.184534789751	168.525078576623	36.3405437868726	0.819463757289991
TCGA-A5-A0VP-01A-21R-A104-07	-1390.26750264513	197.266498218204	-1193.00100442693	0.909020563176053
TCGA-B5-A1MZ-01A-11R-A144-07	-418.408881697	729.984226472095	311.575344775094	0.795646132739389
TCGA-A5-A0GH-01A-21R-A16W-07	-1585.89082494337	-811.882034585666	-2397.77285952903	0.968160353765136
TCGA-A5-A0G3-01A-11R-A040-07	-1166.69388399922	-866.017233481308	-2032.71111748053	0.953362609983804
TCGA-FI-A2F4-01A-11R-A17B-07	-961.165561701972	960.954213939835	-0.211347762137052	0.822527020906748
TCGA-B5-A0K1-01A-11R-A16W-07	-1384.66576673413	-530.463239184565	-1915.1290059187	0.948011424204573
TCGA-4E-A92E-01A-11R-A37O-07	-595.369503284797	857.157691034972	261.788187750176	0.800051859676062
TCGA-AP-A053-01A-21R-A00V-07	-1202.99209136875	-614.029740014767	-1817.02183138352	0.943330361546248
TCGA-AP-A0LD-01A-11R-A040-07	-843.587875813204	-367.258509057804	-1210.84638487101	0.910109120977728
TCGA-EO-A3AU-01A-21R-A19W-07	-638.081411816578	552.122541327771	-85.9588704888079	0.829620085542841
TCGA-AP-A1DQ-01A-11R-A137-07	-829.240873787625	-98.1981821239336	-927.439055911558	0.892088559924523
TCGA-DF-A2KN-01A-11R-A180-07	-326.064551549815	1534.77059682251	1208.70604527269	0.70921570581574
TCGA-BG-A0MS-01A-11R-A104-07	-775.178237987213	297.539249776149	-477.638988211064	0.86033217991308
TCGA-AX-A2H7-01A-12R-A18M-07	-1285.71982352533	-342.972067707313	-1628.69189123264	0.933797074650482
TCGA-D1-A0ZZ-01A-11R-A10J-07	-1491.10766114385	-1163.93503187887	-2655.04269302272	0.97692137509492
TCGA-EY-A548-01A-11R-A27V-07	-738.993362065743	436.212029365673	-302.78133270007	0.846966863335543
TCGA-AX-A1C5-01A-11R-A137-07	-1185.00266607393	-388.41972279541	-1573.42238886934	0.930863547453464
TCGA-A5-A0GW-01A-11R-A16W-07	251.212267551554	1525.6918475613	1776.90411511285	0.648018759388836
TCGA-AP-A1DV-01A-21R-A137-07	-1485.54687120321	-221.667386392168	-1707.21425759538	0.937859055008224
TCGA-B5-A11Y-01A-21R-A10J-07	-601.554859162094	1636.0044468445	1034.44958768241	0.727014597136921
TCGA-BK-A139-01C-08R-A277-07	-193.159118883356	475.312456005108	282.153337121752	0.798254873697336
TCGA-AP-A0LI-01A-11R-A040-07	-331.763292115058	1711.7729264399	1380.00963432484	0.69126609046474
TCGA-D1-A3DA-01A-12R-A213-07	-1137.00422811427	-76.4921610908324	-1213.4963892051	0.910270237340684
TCGA-E6-A1LZ-01A-11R-A144-07	-1481.68963744369	390.224749447646	-1091.46488799604	0.90270843471403
TCGA-SJ-A6ZJ-01A-12R-A34R-07	-708.203896399462	32.4870225138589	-675.716873885603	0.874787243893145
TCGA-AX-A2HH-01A-11R-A32Y-07	-1629.30354053546	-1272.20009378322	-2901.50363431867	0.98400796121527
TCGA-BS-A0TD-01A-11R-A104-07	-939.408293007195	309.625273744803	-629.783019262393	0.87150056611854
TCGA-BS-A0U5-01A-11R-A109-07	-1005.70180546145	-399.266021997113	-1404.96782745857	0.921545407816749
TCGA-AX-A1CA-01A-12R-A137-07	-1176.18180311763	208.616792608585	-967.565010509042	0.894734540317433
TCGA-D1-A17M-01A-21R-A12I-07	-999.258731113852	174.672035562545	-824.586695551307	0.885165171184876
TCGA-BS-A0UF-01A-11R-A104-07	-499.46209812979	1316.79246877818	817.33037064839	0.748524740476299
TCGA-AJ-A3NF-01A-11R-A22K-07	516.332298266094	1045.17824878697	1561.51054705306	0.671771366839152
TCGA-FI-A2EY-01A-12R-A18M-07	-1385.7640469083	-667.764588693949	-2053.52863560225	0.954280472367086
TCGA-BG-A0W1-01A-12R-A109-07	-1098.88133965818	99.1577964017284	-999.723543256448	0.896832731173372
TCGA-A5-A0GG-01A-11R-A118-07	-178.432305738367	569.67508702382	391.242781285452	0.788507958223104
TCGA-AP-A0LV-01A-11R-A040-07	-358.404893739195	202.770718967762	-155.634174771433	0.83528691394541
TCGA-EY-A2OO-01A-11R-A19W-07	-1152.41740700788	-638.251722638822	-1790.66912964671	0.942039601425156
TCGA-SL-A6JA-01A-11R-A31O-07	-1814.93636995687	-686.771917453101	-2501.70828740997	0.97186670893777
TCGA-AP-A5FX-01A-11R-A27V-07	-1134.8817429003	547.964505866504	-586.917237033797	0.868397674353436
TCGA-A5-A0GP-01A-11R-A040-07	-1034.35845326294	-43.0024004999584	-1077.3608537629	0.901815744662568
TCGA-D1-A0ZO-01A-11R-A118-07	-76.4844591554005	575.647596767325	499.163137611925	0.778666544414432
TCGA-B5-A11W-01A-12R-A118-07	-580.108472915304	70.4325506567056	-509.675922258599	0.862719757778342
TCGA-A5-AB3J-01A-11R-A40A-07	390.278068860789	679.51831290965	1069.79638177044	0.723442289517732
TCGA-AX-A2HA-01A-12R-A18M-07	-1240.67970789021	302.450404801493	-938.229303088719	0.892803135015939
TCGA-AP-A1E1-01A-11R-A137-07	-1289.86419309753	272.048040823635	-1017.81615227389	0.89800440619989
TCGA-AJ-A3TW-01A-11R-A22K-07	-848.251856428108	1538.1420612723	689.890204844191	0.760797617078881
TCGA-D1-A16R-01A-11R-A12I-07	-276.796742971579	694.21917978842	417.42243681684	0.786138682597481
TCGA-BG-A0MU-01A-11R-A104-07	-962.699883152911	860.651359245069	-102.048523907843	0.83093641609674
TCGA-D1-A15V-01A-11R-A118-07	-1067.43542443428	-29.1188965097105	-1096.55432094399	0.903029611624623
TCGA-AX-A2H5-01A-11R-A17B-07	-1552.82323159576	-238.262034608006	-1791.08526620376	0.942060093459872
TCGA-A5-A0GJ-01A-11R-A040-07	-230.644659903684	984.378045479821	753.733385576137	0.754682335948287
TCGA-E6-A8L9-01A-21R-A37O-07	-168.123974896775	602.996010070235	434.87203517346	0.784553032725305
TCGA-AX-A1CE-01A-11R-A137-07	-1460.76357772026	-437.227470088813	-1897.99104780907	0.947207853065617
TCGA-A5-A0R6-01A-11R-A104-07	-402.976023859326	58.9290110652074	-344.047012794118	0.850171655297346
TCGA-AX-A3G4-01A-11R-A213-07	-17.3289797787016	-559.97419539556	-577.303175174261	0.867697024102493
TCGA-AP-A0LH-01A-11R-A16W-07	-1302.52486892962	26.2226503398549	-1276.30221858976	0.914048370117777
TCGA-PG-A5BC-01A-12R-A27V-07	-536.047635800938	-704.096665226206	-1240.14430102714	0.911882730691686
TCGA-B5-A3F9-01A-21R-A22K-07	-607.618035881275	378.190277108953	-229.427758772322	0.841193406270323
TCGA-EY-A1GD-01A-11R-A13S-07	-1205.80587263364	-210.492100846648	-1416.29797348029	0.922189879059145
TCGA-AX-A1C4-01A-11R-A137-07	-1672.48241026522	-1187.72819890469	-2860.21060916991	0.982910219200395
TCGA-AX-A1CK-01A-11R-A137-07	-1315.51526755825	-934.779660583083	-2250.29492814133	0.96251475306184
TCGA-BG-A220-01A-11R-A157-07	-1544.21802892413	-946.515963115604	-2490.73399203974	0.971486030545143
TCGA-AJ-A3OJ-01A-11R-A22K-07	-477.757412931555	669.156525202175	191.39911227062	0.806207709786102
TCGA-BS-A0WQ-01A-21R-A109-07	-1386.80008816155	-443.785980958795	-1830.58606912034	0.943989238967514
TCGA-A5-A2K4-01A-11R-A18M-07	-542.038380300392	-44.8374556592754	-586.875835959668	0.868394660847179
TCGA-A5-A1OJ-01A-11R-A14D-07	738.281151541747	1205.9250937972	1944.20624533895	0.629121259923721
TCGA-B5-A11G-01A-13R-A118-07	-797.138831870684	584.730652309638	-212.408179561046	0.839839878451086
TCGA-BG-A187-01A-11R-A12I-07	-656.944397616525	202.227859817634	-454.71653779889	0.85861218632094
TCGA-BG-A2L7-01A-11R-A18M-07	-345.618976554941	1059.96008198027	714.341105425331	0.758463429187408
TCGA-B5-A5OC-01A-21R-A27V-07	350.673922539091	1699.37019338195	2050.04411592104	0.616969758050325
TCGA-B5-A11V-01A-11R-A10J-07	-890.622076370931	-331.362823409782	-1221.98489978071	0.910785398949409
TCGA-D1-A17D-01A-12R-A12I-07	-701.490963282899	917.491619624786	216.000656341887	0.804065941363027
TCGA-A5-A0GU-01A-11R-A16W-07	-806.946215831279	477.426273279887	-329.519942551392	0.849046999815787
TCGA-EY-A1GS-01A-11R-A13S-07	-1519.03156655807	110.88573823207	-1408.145828326	0.921726433314266
TCGA-AX-A1CN-01A-11R-A137-07	-952.524029706158	-824.51359022874	-1777.0376199349	0.941366394725088
TCGA-B5-A11X-01A-11R-A10J-07	89.0239774147716	1168.72753668144	1257.75151409622	0.704121920604122
TCGA-EO-A1Y7-01A-11R-A157-07	-1635.08897970707	12.0639607405142	-1623.02501896655	0.933499119907441
TCGA-FI-A2CY-01A-11R-A17B-07	-675.075384793313	1454.08043399926	779.005049205942	0.75224332458282
TCGA-A5-A0GX-01A-11R-A040-07	120.387306904371	820.517112198364	940.904419102734	0.736374006728097
TCGA-B5-A0JX-01A-21R-A14M-07	-439.948961925334	846.791693169808	406.842731244473	0.787097552529017
TCGA-D1-A175-01A-11R-A12I-07	-1105.57131373453	-594.477313929041	-1700.04862766358	0.937493533529578
TCGA-BS-A0UM-01A-11R-A104-07	-987.75710623096	1512.93830704962	525.181200818664	0.776264591807664
TCGA-SL-A6J9-01A-11R-A31O-07	-805.575279566083	1891.96804414901	1086.39276458293	0.721758258871153
TCGA-BK-A26L-01A-11R-A16F-07	134.240103510307	154.993461830593	289.2335653409	0.79762845450498
TCGA-D1-A169-01A-11R-A12I-07	45.3191714236216	1278.5880371578	1323.90720858142	0.69719333046661
TCGA-EO-A3L0-01A-11R-A22K-07	-762.309143666033	-398.187424146353	-1160.49656781239	0.907021789217221
TCGA-D1-A17R-01A-11R-A12I-07	-546.444475817107	-113.727536755012	-660.172012572119	0.873679416277328
TCGA-BG-A0MC-01A-21R-A040-07	-330.516138193647	1173.75215800412	843.236019810472	0.745997772159922
TCGA-BG-A0MH-01A-11R-A118-07	399.461585347722	1298.83736004374	1698.29894539146	0.656763299691839
TCGA-AX-A0J1-01A-11R-A040-07	-959.941517369939	339.201892662478	-620.739624707461	0.870848816709828
TCGA-B5-A11U-01A-11R-A118-07	727.104530095534	285.022502921396	1012.12703301693	0.729260539124328
TCGA-PG-A917-01A-31R-A37O-07	-729.343824603486	1060.28172214244	330.937897538956	0.793921226645257
TCGA-QS-A5YR-01A-31R-A31O-07	-431.198007315642	1146.42309062449	715.225083308846	0.758378857685409
TCGA-D1-A102-01A-11R-A10J-07	-382.860634922415	469.250052152252	86.3894172298379	0.815231120190096
TCGA-B5-A11Z-01A-11R-A10J-07	-1184.81209673741	-465.962738003501	-1650.77483474091	0.934951992436347
TCGA-B5-A11M-01A-11R-A118-07	443.954601689782	63.9696301491264	507.924231838908	0.777858998552871
TCGA-EY-A215-01A-11R-A14M-07	-1764.5777806352	219.937364904512	-1544.64041573069	0.92931161995043
TCGA-B5-A11Q-01A-11R-A118-07	-1773.73957437155	-964.786161006801	-2738.52573537835	0.979465476837486
TCGA-PG-A914-01A-11R-A37O-07	-1119.11709734011	376.355337560731	-742.761759779374	0.879513039476832
TCGA-EY-A210-01A-11R-A157-07	-824.431528979013	1339.53063379714	515.099104818127	0.777196702946865
TCGA-AJ-A3EJ-01A-11R-A19W-07	-37.3358887028216	512.59773684067	475.261848137849	0.780863071057804
TCGA-BG-A0VW-01A-11R-A118-07	-490.351539662642	962.953080993779	472.601541331136	0.781106959092673
TCGA-AX-A060-01A-11R-A00V-07	-1618.806454612	-555.327019152958	-2174.13347376496	0.959422427125247
TCGA-D1-A0ZP-01A-21R-A10J-07	-778.802487747139	-618.154039281583	-1396.95652702872	0.921088177704014
TCGA-DF-A2L0-01A-11R-A180-07	-573.822961602403	963.034167271573	389.21120566917	0.788691330697571
TCGA-A5-A0G1-01A-11R-A118-07	-478.007035873426	2510.60254228367	2032.59550641024	0.618983405008427
TCGA-EY-A1GO-01A-11R-A14D-07	-1605.39886901616	-960.280737208833	-2565.679606225	0.974035528063767
TCGA-B5-A11E-01A-11R-A10J-07	-1130.35397210688	-300.644753014133	-1430.99872512102	0.923022271900972
TCGA-AP-A05A-01A-11R-A00V-07	-1242.11162442942	-839.829677910365	-2081.94130233978	0.955518829299593
TCGA-BK-A4ZD-01A-11R-A27V-07	-1093.91942409643	-1063.07637396844	-2156.99579806487	0.958710058197732
TCGA-BG-A0M0-01A-11R-A104-07	-1204.81766529704	-774.09289954781	-1978.91056484485	0.950949285551248
TCGA-EY-A1G7-01A-11R-A13S-07	-1267.57067861407	-699.949685762924	-1967.52036437699	0.950430744440527
TCGA-AX-A2HK-01A-11R-A17B-07	-1031.70739430565	-654.740706131434	-1686.44810043708	0.936796913300673
TCGA-BS-A0VI-01A-11R-A14D-07	-136.031461036068	47.2904489825822	-88.7410120534859	0.829848029885152
TCGA-AP-A0LT-01A-11R-A040-07	-1717.68129396506	-323.282330557755	-2040.96362452281	0.953727535663274
TCGA-EY-A1GL-01A-11R-A13S-07	-722.460866046793	-341.939317504162	-1064.40018355096	0.900992013717273
TCGA-AP-A05H-01A-11R-A00V-07	-503.615699213859	-680.228229351684	-1183.84392856554	0.908459564901381
TCGA-DI-A1NO-01A-31R-A157-07	-1656.23756050014	-911.547266229165	-2567.7848267293	0.974105442643539
TCGA-A5-A0GN-01A-11R-A040-07	-302.065583950857	1379.88773931355	1077.82215536269	0.722628451854881
TCGA-D1-A177-01A-21R-A12I-07	-1522.88109555164	-1059.3646092974	-2582.24570484904	0.974583175422062
TCGA-BG-A0VZ-01A-11R-A109-07	-585.869161282585	696.68395078981	110.814789507226	0.813149473895066
TCGA-AX-A1C8-01A-11R-A137-07	-1132.14243186501	-704.307746823287	-1836.4501786883	0.944272927230027
TCGA-B5-A0JS-01A-11R-A104-07	-398.309088597743	1087.12088576778	688.811797170041	0.760900341068578
TCGA-FI-A2F9-01A-11R-A17B-07	-658.412861546355	-1213.6471687104	-1872.06003025675	0.945980594462112
TCGA-B5-A0K4-01A-11R-A040-07	-1187.51350485861	-243.572913560996	-1431.08641841961	0.923027224419842
TCGA-EO-A3AV-01A-12R-A19W-07	-491.624946250147	1791.09600068977	1299.47105443962	0.699760259568564
TCGA-BG-A2AD-01A-21R-A16F-07	-981.865941946827	-1293.5537879939	-2275.41972994072	0.963508506713113
TCGA-BS-A0TJ-01A-11R-A104-07	-603.466013090175	-54.4314698749963	-657.897482965171	0.873516936914819
TCGA-D1-A3DG-01A-11R-A19W-07	-1508.83262344697	-871.782709436399	-2380.61533288337	0.967526819226068
TCGA-D1-A16D-01A-11R-A12I-07	-566.560722608836	701.004734584934	134.444011976097	0.811125731634321
TCGA-D1-A17A-01A-11R-A12I-07	-552.927767543986	351.33035488722	-201.597412656766	0.838977400367083
TCGA-EY-A1GC-01A-11R-A13S-07	-860.217075680219	1458.37844477678	598.161369096562	0.769466851947717
TCGA-EO-A1Y8-01A-11R-A157-07	-1149.27753462418	-450.039970804294	-1599.31750542848	0.932245616940416
TCGA-AX-A2HJ-01A-11R-A17B-07	-10.0828717344022	109.646078015398	99.5632062809959	0.814109687424131
TCGA-D1-A16V-01A-11R-A12I-07	-911.704870044448	644.856307562886	-266.848562481562	0.844150922327856
TCGA-D1-A1NU-01A-11R-A14D-07	-1077.88186921435	233.849693362681	-844.032175851674	0.886489636414312
TCGA-BK-A13C-01A-11R-A118-07	-1141.83277593009	-269.801480763961	-1411.63425669405	0.921924910473253
TCGA-BG-A0LW-01A-11R-A16W-07	-1294.07123838189	91.7876888868303	-1202.28354949506	0.909587571901742
TCGA-EY-A3QX-01A-11R-A22K-07	-1133.1390306154	281.150943260744	-851.988087354658	0.887029445849031
TCGA-AX-A2IN-01A-12R-A180-07	199.3014692293	550.600446405771	749.90191563507	0.755051211860919
TCGA-EO-A3KU-01A-11R-A22K-07	-1312.64970191505	-264.221074337858	-1576.87077625291	0.931048370861365
TCGA-AX-A1CR-01A-12R-A137-07	-858.044038638465	453.399050165299	-404.644988473166	0.85482126938775
TCGA-5S-A9Q8-01A-11R-A40A-07	-1082.82390085004	-110.066541693898	-1192.89044254393	0.909013799515939
TCGA-B5-A0K7-01A-11R-A104-07	-683.734491298365	1049.96383087127	366.229339572903	0.79076081336287
TCGA-A5-A0GQ-01A-11R-A118-07	-757.821426845961	1301.25998941454	543.438562568581	0.774572334375202
TCGA-BS-A0UT-01A-11R-A104-07	-563.25306830741	-409.993287013649	-973.246355321059	0.89510667231044
TCGA-A5-A0GD-01A-11R-A16W-07	-1379.48159717263	613.180628250528	-766.300968922104	0.881152067956886
TCGA-BG-A0M2-01A-11R-A104-07	-1023.13659073948	274.374132736865	-748.762458002613	0.879931864395137
TCGA-AX-A3FT-01A-11R-A22K-07	-450.45160229637	1937.09980347657	1486.6482011802	0.679870782452877
TCGA-A5-A2K2-01A-11R-A18M-07	-1783.00366403666	-517.120846719987	-2300.12451075665	0.964472869065514
TCGA-BS-A0V8-01A-11R-A118-07	-452.472848297604	516.409646501694	63.9367982040905	0.817135395502465
TCGA-E6-A1M0-01A-11R-A144-07	-816.67964101317	75.9449176566524	-740.734723356518	0.879371406176008
TCGA-EO-A1Y5-01A-11R-A157-07	-568.191549936845	1130.85079298687	562.659243050029	0.772784776885118
TCGA-B5-A0JY-01A-11R-A104-07	-238.161424830637	323.743930867382	85.5825060367443	0.815299710323231
TCGA-BG-A0MI-01A-11R-A040-07	-923.144856247737	426.834588472966	-496.310267774771	0.861725988236174
TCGA-FI-A2EU-01A-11R-A17B-07	-1887.53802709737	-917.617403633825	-2805.15543073119	0.981390458082433
TCGA-EY-A5W2-01A-11R-A31O-07	-771.482840631231	508.595816649635	-262.887023981596	0.843839029976228
TCGA-FI-A2F8-01A-12R-A17B-07	-640.373952300706	61.5158420587271	-578.858110241979	0.867810461299798
TCGA-AJ-A8CV-01A-11R-A37O-07	-735.079338049869	838.683987740801	103.604649690932	0.813765044853797
TCGA-A5-A0GM-01A-11R-A040-07	-552.815241115812	-165.873678802298	-718.688919918111	0.877825994351734
TCGA-EY-A3L3-01A-11R-A22K-07	-1667.06384463304	-1004.52610070237	-2671.5899453354	0.977437313471401
TCGA-AX-A064-01A-11R-A00V-07	-799.29490138531	56.6633184411255	-742.631582944184	0.879503946086987
TCGA-D1-A1O8-01A-11R-A14D-07	-60.17761927984	2037.35094445273	1977.17332517289	0.62535237519674
TCGA-B5-A3FA-01A-11R-A19W-07	-1213.53438381582	-78.0814182489191	-1291.61580206474	0.914957802320542
TCGA-B5-A11O-01A-11R-A118-07	-41.5480054624831	818.600606420451	777.052600957968	0.752432128105868
TCGA-B5-A0K2-01A-12R-A104-07	-72.5050300810574	1806.94017201447	1734.43514193341	0.652754067236575
TCGA-AX-A2HC-01A-11R-A17B-07	-1314.5024622727	-911.664929598538	-2226.16739187124	0.961548121241826
TCGA-BG-A0M8-01A-12R-A104-07	759.74787262528	2130.2714045089	2890.01927713418	0.515497229397061
TCGA-AP-A3K1-01A-11R-A213-07	-719.777924122775	-189.443660337824	-909.221584460599	0.890877045233408
TCGA-AJ-A3BK-01A-11R-A19W-07	-699.679603391318	1154.58734282144	454.907739430127	0.78272603526146
TCGA-D1-A1O0-01A-11R-A17B-07	-1295.71539347138	-482.551580207795	-1778.26697367918	0.941427262343369
TCGA-AX-A3G6-01A-11R-A213-07	-1537.0400997699	223.435880772266	-1313.60421899764	0.916255548614516
TCGA-D1-A0ZR-01A-21R-A10J-07	-1310.06572684626	-492.962937646403	-1803.02866449266	0.942646730126106
TCGA-BG-A0M9-01A-21R-A104-07	-921.304589068179	-223.296689101134	-1144.60127816931	0.906036830134253
TCGA-BK-A139-02A-11R-A27V-07	137.874342408154	61.4328916300438	199.307234038197	0.805520387485862
TCGA-EY-A1H0-01A-11R-A13S-07	-1759.8211779953	-714.062786642577	-2473.88396463788	0.970896627025681
TCGA-BG-A18B-01A-11R-A12I-07	-960.472809713103	715.209165849345	-245.263643863757	0.842448082617415
TCGA-AP-A0LL-01A-12R-A104-07	-651.884187337362	279.25761506853	-372.626572268832	0.852372936483728
TCGA-EY-A1GT-01A-11R-A13S-07	-461.301031313706	-300.740405512786	-762.041436826492	0.88085625696045
TCGA-DI-A2QU-01A-11R-A18M-07	-1042.66315072387	-281.064806302573	-1323.72795702644	0.91684983873239
TCGA-D1-A17C-01A-11R-A12I-07	457.543344569642	773.531994519746	1231.07533908939	0.706897009691269
TCGA-AJ-A3BI-01A-11R-A213-07	-802.60522158936	1051.72129771124	249.116076121875	0.801166417688662
TCGA-A5-A0VO-01A-21R-A109-07	-375.211450424982	243.107914687004	-132.103535737978	0.83338286284048
TCGA-EO-A22T-01A-21R-A18M-07	-430.798678821586	616.218733844783	185.420055023197	0.806726649260175
TCGA-AX-A3GB-01A-11R-A22K-07	-524.089197132198	715.680360523694	191.591163391496	0.806191030824151
TCGA-AX-A0J0-01A-11R-A109-07	-1136.48739900928	-341.165300955611	-1477.65269996489	0.925635452223887
TCGA-B5-A3FD-01A-11R-A19W-07	-678.863426264605	-137.833994701489	-816.697420966094	0.88462576195816
TCGA-AX-A05T-01A-11R-A00V-07	-761.248583348416	56.2807907306045	-704.967792617811	0.876859500442033
TCGA-BS-A0V4-01A-11R-A14D-07	-624.233756869543	411.641370436311	-212.592386433231	0.839854556072772
TCGA-A5-A0R9-01A-11R-A104-07	-293.410026655341	653.214832274381	359.80480561904	0.791337724578934
TCGA-A5-A0R7-01A-31R-A16W-07	325.936236859128	904.206894799128	1230.14313165826	0.706993790307286
TCGA-B5-A0K6-01A-11R-A040-07	-667.425843067761	875.670464087463	208.244621019701	0.804742301677378
TCGA-BG-A222-01A-11R-A157-07	-1231.69561570943	113.997553336349	-1117.69806237308	0.904358523464044
TCGA-EY-A4KR-01A-11R-A27V-07	-342.598322710586	1397.02097250263	1054.42264979205	0.724998427598625
TCGA-AJ-A2QM-01A-11R-A18M-07	-1340.40030884838	-896.637117835641	-2237.03742668402	0.961985105683264
TCGA-AJ-A5DV-01A-11R-A27V-07	-1233.63728020034	614.15918092943	-619.47809927091	0.87075777770107
TCGA-AJ-A3EK-01A-11R-A19W-07	-235.754934929233	904.22970457484	668.474769645606	0.762833976563028
TCGA-AP-A0L8-01A-11R-A040-07	-896.958621992323	-1069.61346073797	-1966.57208273029	0.950387453908064
TCGA-BG-A0YV-01A-11R-A10J-07	-1057.60798117523	-602.677718763646	-1660.28569993888	0.935446376044077
TCGA-A5-A0GR-01A-11R-A118-07	-11.0714769483842	1833.07956583434	1822.00808888595	0.642962076518571
TCGA-QF-A5YS-01A-11R-A31O-07	-1449.71079177302	401.81941056324	-1047.89138120978	0.899938054978776
TCGA-BS-A0TG-01A-32R-A16W-07	200.976932929358	903.22169663714	1104.1986295665	0.719946739496547
TCGA-BG-A0M4-01A-11R-A104-07	-563.669393493383	290.56586911746	-273.103524375922	0.844642794942013
TCGA-AP-A05J-01A-11R-A00V-07	-1215.03822024764	-661.750104352416	-1876.78832460005	0.946205396582621
TCGA-EY-A1GW-01A-22R-A13S-07	-1234.77834333319	-177.098289351718	-1411.87663268491	0.921938691684828
TCGA-D1-A174-01A-11R-A12I-07	-9.18660409328861	1682.97504095584	1673.78843686255	0.659472176495416
TCGA-BS-A0TE-01A-11R-A104-07	-1053.37149721922	248.92177146886	-804.449725750362	0.883786006485004
TCGA-AX-A3FV-01A-11R-A22K-07	-1689.97486401074	-342.326037592386	-2032.30090160313	0.953344433743528
TCGA-BG-A0RY-01A-11R-A104-07	-951.979299103843	460.767484429666	-491.211814674177	0.861346031446268
TCGA-AX-A06D-01A-11R-A118-07	-1721.30615802197	-151.797073897441	-1873.10323191941	0.94603023164546
TCGA-AX-A2H4-01A-21R-A18M-07	-80.2747102216856	2190.57754933088	2110.3028391092	0.609984593066867
TCGA-AX-A05S-01A-11R-A00V-07	-443.925405344814	737.190273897056	293.264868552243	0.7972714022644
TCGA-B5-A11F-01A-11R-A10J-07	-768.567713256131	-305.735238915467	-1074.3029521716	0.901621690153445
TCGA-D1-A16J-01A-11R-A12I-07	-727.652554091487	1128.66944130613	401.016887214638	0.787624755650331
TCGA-D1-A16N-01A-11R-A12I-07	-633.239304911884	249.468779247675	-383.770525664209	0.853227213382387
TCGA-B5-A11R-01A-11R-A118-07	-1163.79697489913	119.385918468354	-1044.41105643078	0.899715188582927
TCGA-5B-A90C-01A-11R-A37O-07	-1055.15103721673	-567.273677770784	-1622.42471498751	0.933467519079998
TCGA-AP-A0LS-01A-11R-A14D-07	-923.66492262871	-89.6246932872203	-1013.28961591593	0.89771186205634
TCGA-B5-A0JZ-01A-11R-A040-07	-261.607892190236	1723.70518713887	1462.09729494864	0.682509134885371
TCGA-KP-A3VZ-01A-11R-A22K-07	-1617.57839929154	-973.568112404708	-2591.14651169625	0.97487504132701
TCGA-FI-A2EW-01A-11R-A17B-07	-1265.54479420581	-128.729403424796	-1394.27419763061	0.920934804060048
TCGA-AJ-A8CW-01A-11R-A37O-07	-821.405414537627	170.735026591284	-650.670387946343	0.873000028514842
TCGA-D1-A16Q-01A-12R-A12I-07	-317.798852076899	880.901771681023	563.102919604124	0.772743441484194
TCGA-B5-A0JR-01A-13R-A466-07	-641.326612208083	525.780854219688	-115.545757988395	0.832037080416145
TCGA-AX-A05Y-01A-11R-A00V-07	-1409.85578437017	-471.131272978727	-1880.98705734889	0.946404639131011
TCGA-KJ-A3U4-01A-11R-A22K-07	-1167.04055292969	715.446700520277	-451.593852409413	0.858377121838227
TCGA-D1-A16E-01A-22R-A12I-07	-673.211772600616	608.904848417263	-64.3069241833534	0.827841388883926
TCGA-D1-A2G6-01A-11R-A17B-07	-79.5751516247823	38.5183950906249	-41.0567565341574	0.825922088696319
TCGA-B5-A11I-01A-11R-A10J-07	-617.922545242522	1503.47871091611	885.556165673589	0.741846462058745
TCGA-AX-A063-01A-11R-A00V-07	-300.016045012473	1603.24123058944	1303.22518557696	0.699366486259858
TCGA-FI-A2D2-01A-11R-A17B-07	-659.624674269662	-46.3080468612544	-705.932721130917	0.876927584762851
TCGA-AP-A05P-01A-11R-A16W-07	-486.412626751931	249.191390156215	-237.221236595716	0.841811451556172
TCGA-D1-A16G-01A-31R-A12I-07	-1621.13140614464	231.06954701968	-1390.06185912496	0.920693657467079
TCGA-BG-A0MQ-01A-11R-A104-07	-1307.77865920918	-504.992582468353	-1812.77124167753	0.943123121158746
TCGA-AJ-A3NH-01A-11R-A22K-07	-1058.22983762562	-914.402669147602	-1972.63250677322	0.950663804438881
TCGA-B5-A1MY-01A-11R-A144-07	-274.065854600035	-303.365574456571	-577.431429056606	0.867706382320129
TCGA-DF-A2KS-01A-11R-A18M-07	-1121.1866523991	697.00822992119	-424.178422477911	0.856305650476161
TCGA-B5-A0K3-01A-11R-A040-07	-1367.18723659077	128.071786517704	-1239.11545007307	0.911820732618603
TCGA-AP-A0LO-01A-11R-A040-07	-875.699927102971	-124.221300769655	-999.921227872627	0.896845567398342
TCGA-BK-A0CA-01A-21R-A118-07	-1169.96607806374	127.653094750537	-1042.31298331321	0.899580722731309
TCGA-D1-A0ZQ-01A-11R-A118-07	74.1886283220982	-94.1939934888352	-20.005365166737	0.82417599841783
TCGA-BS-A0U9-01B-21R-A10J-07	-1510.01237645483	-424.368547699771	-1934.3809241546	0.948906960073164
TCGA-BS-A0UA-01A-11R-A118-07	-29.430674774178	1209.46003460932	1180.02935983514	0.712177008519709
TCGA-QS-A8F1-01A-21R-A37O-07	-728.138395470822	-88.3506132578456	-816.489008728667	0.884611496210434
TCGA-B5-A1MV-01A-31R-A14D-07	-765.994531680019	250.932117374201	-515.062414305818	0.863119318213904
