# Supplementary material for: Development and Clinical Validation of Novel 8-Gene Prognostic Signature Associated With the Proportion of Regulatory T Cells by Weighted Gene Co-Expression Network Analysis in Uterine Corpus Endometrial Carcinoma
Source: Front Immunol. 2021 Dec 14;12:788431. doi: 10.3389/fimmu.2021.788431 (PMC8712567; doi:10.3389/fimmu.2021.788431)
Supplement: Supplementary file 10 [file DataSheet_1.zip › Raw data/ssgseaOut.txt]

id	TCGA-AJ-A2QL-11A-11R-A18M-07	TCGA-AX-A1CF-11A-11R-A137-07	TCGA-AJ-A3NE-11A-11R-A22K-07	TCGA-BK-A0CB-11A-33R-A104-07	TCGA-AX-A1CI-11A-11R-A137-07	TCGA-BG-A3EW-11A-22R-A22K-07	TCGA-AX-A2H8-11A-11R-A17B-07	TCGA-BG-A3PP-11A-11R-A22K-07	TCGA-AX-A05Y-11A-11R-A27V-07	TCGA-AX-A1CK-11A-11R-A137-07	TCGA-AX-A0J0-11A-11R-A27V-07	TCGA-BG-A2AD-11A-11R-A16F-07	TCGA-AJ-A3NH-11A-11R-A22K-07	TCGA-AX-A2HA-11A-11R-A18M-07	TCGA-AX-A0IZ-11A-11R-A27V-07	TCGA-AJ-A3NC-11A-11R-A22K-07	TCGA-DI-A2QY-11A-11R-A19W-07	TCGA-AX-A2HD-11A-11R-A32Y-07	TCGA-E6-A1M0-11A-11R-A144-07	TCGA-BK-A13C-11A-11R-A118-07	TCGA-AX-A2HC-11A-11R-A32Y-07	TCGA-BK-A4ZD-11A-12R-A27V-07	TCGA-DI-A2QU-11A-11R-A18M-07	TCGA-BK-A0C9-01A-11R-A00V-07	TCGA-A5-A2K3-01A-11R-A32Y-07	TCGA-AX-A1CC-01A-11R-A137-07	TCGA-BK-A0CA-01B-02R-A277-07	TCGA-A5-A0GA-01A-11R-A040-07	TCGA-D1-A179-01A-11R-A12I-07	TCGA-BS-A0UL-01A-11R-A109-07	TCGA-B5-A11N-01A-11R-A118-07	TCGA-FI-A3PV-01A-11R-A22K-07	TCGA-B5-A11J-01A-11R-A118-07	TCGA-BS-A0T9-01A-11R-A12I-07	TCGA-D1-A16I-01A-11R-A12I-07	TCGA-AJ-A3EM-01A-11R-A213-07	TCGA-D1-A1NX-01A-11R-A16F-07	TCGA-D1-A16B-01A-11R-A12I-07	TCGA-AX-A062-01A-11R-A00V-07	TCGA-AJ-A23M-01A-11R-A157-07	TCGA-B5-A121-01A-31R-A118-07	TCGA-AP-A0LN-01A-11R-A040-07	TCGA-B5-A0K9-01A-21R-A104-07	TCGA-AX-A05U-01A-11R-A00V-07	TCGA-AP-A051-01A-21R-A00V-07	TCGA-EO-A22Y-01A-11R-A180-07	TCGA-A5-A1OG-01A-11R-A14D-07	TCGA-D1-A162-01A-11R-A118-07	TCGA-EY-A1GK-01A-11R-A13S-07
aDCs	0.429514789880644	0.421316294627555	0.491024692874878	0.350696997276536	0.395134340423707	0.354601315752779	0.285225302774221	0.461296848249714	0.326399847681797	0.342704006350367	0.386263360788978	0.433711337982218	0.322017172812255	0.579101294363941	0.288415472293551	0.347404147199356	0.441031383891282	0.350456392889841	0.352395384638103	0.263672271901553	0.356978081332514	0.256915775642654	0.320759374611716	0.380567950001419	0.594306705631987	0.550214783072238	0.361524222834802	0.321918574511956	0.472360371313572	0.517490137573346	0.537744035743377	0.398899789260557	0.507876071320298	0.394529923281751	0.358711501588551	0.484631439444986	0.546212466413091	0.407097172693313	0.327327199679834	0.482802202381781	0.344880273334721	0.360469368093808	0.455591773143347	0.432776975180731	0.406136516005757	0.338653472702376	0.45734519113357	0.41349335722368	0.40603455796974
APC_co_inhibition	0.532836920554326	0.5106152419189	0.558297207001891	0.425981664193999	0.443370640394364	0.473626317542946	0.478559021212643	0.418917278214145	0.491828222664043	0.523275182894572	0.555432619435744	0.542063632860129	0.507292211572721	0.542452569305499	0.518830652440866	0.566259080319277	0.516772717135596	0.51460081859932	0.400815810871595	0.5070418012751	0.539740494972538	0.424363454645976	0.438562180041918	0.544333979996761	0.769545054560736	0.589118854138332	0.459160918991224	0.541694844272447	0.356546793167417	0.552859127560112	0.660027480752693	0.477804866953069	0.573019188443096	0.532902410170683	0.406720919854039	0.360314506723042	0.525687614358201	0.531996290110824	0.46119719536829	0.454074618001162	0.517876025347875	0.501133575653888	0.542453496409745	0.438425443145367	0.46362085733523	0.463654527878044	0.568812960414773	0.512249033010634	0.473451585804732
APC_co_stimulation	0.291356708027366	0.328455131225221	0.417737272667459	0.35217347559306	0.332024309712986	0.368491146544618	0.345660338533547	0.324829703797895	0.377619877608816	0.390598288774032	0.367597846697366	0.391154342911759	0.298804649268997	0.432165564894221	0.364781048325027	0.381511898246061	0.354580537371509	0.336610747654265	0.28516247962454	0.338947583233465	0.365614438725647	0.312827286483136	0.322766621989639	0.383671827937796	0.603870014576052	0.408454285677028	0.334128372342325	0.376270525440457	0.309263234905947	0.410664381960512	0.486789549185106	0.284322447022138	0.374144948598313	0.399418218930887	0.377301759262025	0.285126307725008	0.34373161130788	0.365636254346546	0.344648620555752	0.275144812086918	0.299281068240465	0.321167014192419	0.373942462658039	0.355459329580987	0.37104785853367	0.294184932687861	0.380244454610388	0.304899141700348	0.358488673154351
B_cells	0.285048728506749	0.324899571762726	0.336244551878709	0.331260984956635	0.305050021832122	0.384674309843032	0.378609630804211	0.356961102549369	0.397283845909311	0.306344128542308	0.402175143587292	0.380885893173884	0.304658079255278	0.326622482947456	0.36747593426059	0.389334972506873	0.332783990926749	0.349516961179387	0.361009837819442	0.373975999809359	0.469218928425861	0.377644475130919	0.332896691848164	0.287207647214516	0.613232336303049	0.426712394943296	0.347382095740429	0.314845001361957	0.258152265643638	0.404779014435174	0.49205369431472	0.279623967143132	0.366808625267817	0.240683510934901	0.254060123679553	0.255172195127883	0.254050318823971	0.312394156497999	0.256321748604306	0.332849809269888	0.270035381341589	0.283877450497153	0.29680872630858	0.225045352777572	0.386697396785233	0.254940907959168	0.332187426086218	0.318750222829451	0.434161382467907
CCR	0.394347476911755	0.431752985530367	0.492947400417947	0.42455601305485	0.426281708802261	0.453060320961484	0.430149880152366	0.373378117720211	0.442299378781689	0.453861279071984	0.445406108825537	0.484873119703812	0.407615394269226	0.498086871380033	0.42275066553566	0.449551795952603	0.435597982535067	0.449883381179888	0.367025603677151	0.427759158816847	0.453524908158795	0.403456812913875	0.42169024990585	0.452490019359518	0.538738324541232	0.480591761238979	0.419016821974682	0.446082649877035	0.401177394786092	0.488135752781628	0.515959079975066	0.381441346400733	0.431187267603988	0.473023749438987	0.424325101106053	0.379742731082743	0.422884125187095	0.466522492941736	0.428055376261937	0.408702115591671	0.410813638756813	0.428087239737336	0.461537805805019	0.422649673787814	0.424713494741103	0.424966914728769	0.423964025680375	0.424618334793455	0.434644654988378
CD8+_T_cells	0.392959728566866	0.510561276547329	0.521720547523577	0.397680958595279	0.593612004774407	0.420214101912703	0.464851185817696	0.368012319894003	0.461524864661314	0.794693483711804	0.536420741021135	0.458895997940948	0.356745748235291	0.860576102744654	0.417424284168641	0.437543162130627	0.610189960215084	0.460559158519139	0.316990845382406	0.470216219940892	0.496719488509482	0.405728509780073	0.407230719334568	0.632937704897436	0.96213619869676	0.76942417299155	0.391725770718531	0.551120934518692	0.371714193439008	0.737233968252372	0.875437247265908	0.331100885126413	0.439957427486065	0.448326880718251	0.404333600908042	0.286249199856492	0.32911582250083	0.533523622594609	0.296711016396724	0.303524609733184	0.504713389353045	0.456535382926742	0.467909255267918	0.2624284483495	0.516999317495164	0.329437724548222	0.691523877522739	0.328954871477134	0.772535892783003
Check-point	0.376506182160289	0.392860682035161	0.438170584318328	0.381856240642229	0.367061221623145	0.382442141814888	0.395205512968009	0.355675137058485	0.408011399220212	0.428990637420081	0.429988668088091	0.427605178196769	0.363610750176684	0.481276267543013	0.38757718033916	0.402180150166305	0.414714162488748	0.398673292350308	0.336879113374064	0.39268175313028	0.42350214429148	0.361131107455073	0.37687712684578	0.473537071594875	0.672330081240375	0.491863734191829	0.441124916014962	0.435770102292484	0.3635521600401	0.495344605388652	0.570543203493213	0.377533929768175	0.438398375824297	0.431456216976295	0.376013323490112	0.32281830344303	0.391703804843521	0.441397635261122	0.401740867386892	0.353894500288288	0.402275293202785	0.412504499798524	0.437795671598053	0.366494960743952	0.427230619946762	0.375601305142366	0.47079749054476	0.401896323727493	0.458937871406737
Cytolytic_activity	0.393057851638022	0.459149351073101	0.632837928504456	0.461336826439501	0.462173381536353	0.494965220155541	0.575704564544443	0.433917783670694	0.646015726721413	0.675368510633806	0.639906607664115	0.612016367857174	0.409047178279361	0.825313448182884	0.589559876970456	0.592652497401595	0.548977642473257	0.557322260346465	0.380589248194587	0.630103402083291	0.689488521083536	0.504247278371644	0.39569865961418	0.640882868587289	0.98936322613233	0.687244839408288	0.585718776572663	0.599760589608342	0.370590921936494	0.700571619991079	0.854533597424363	0.413370163757022	0.53249438424051	0.734814348037793	0.443013318048164	0.336029340075116	0.400446520063278	0.776479401346617	0.354963504707007	0.322250761677864	0.565669557072584	0.641618658947912	0.506248322431396	0.372859191183663	0.563348204559092	0.507811652473529	0.705981214275971	0.394014727704097	0.834710794393468
DCs	0.212767698080774	0.249887440265271	0.409342015848784	0.270123896184547	0.192824258553183	0.371028316415287	0.254126366540529	0.228708222947111	0.264124430803688	0.20393015408683	0.297660116453726	0.459442829336151	0.216875141817237	0.214641463663055	0.294256844053768	0.315636505645812	0.230931051152993	0.330428889773828	0.176073555337032	0.281231602218007	0.447986902580314	0.225173911404159	0.21938774432083	0.408373929841526	0.650847953379716	0.452961170523381	0.140678832370542	0.412735978267941	0.18211310666091	0.352457393860605	0.498798402977496	0.158485955766834	0.365085664192725	0.345874135295314	0.233707744909912	0.229977826550628	0.142901468897521	0.347142314233457	0.226151202843661	0.25838712247784	0.239815218650265	0.223221916473882	0.383988532106521	0.320151973325558	0.329341410728203	0.261986086548571	0.254618518754913	0.26566880985039	0.316355742379964
HLA	0.775525889046746	0.848102372222958	0.834451061115475	0.797533181283518	0.847794627059837	0.822214277746869	0.809932202444387	0.721171457927662	0.857093746973463	0.948474123535076	0.845784256831222	0.87738320715883	0.784178296183024	0.964792127791263	0.848724865820119	0.838841456281032	0.904672358778744	0.854565933515184	0.687853059909498	0.861542972789086	0.849184256230276	0.795149625352952	0.78698822870336	0.884002356795536	0.926431908524613	0.905519864233659	0.738376118857607	0.822695260068871	0.725347065191815	0.895618255061775	0.968380015916429	0.730512538524207	0.839559062516174	0.833780306091358	0.831331799351947	0.643147794597023	0.85355911228863	0.84643566453709	0.733968088197272	0.822346045250374	0.803557659701995	0.884708976302461	0.862917559498426	0.77690562332968	0.843778031101659	0.73574542362004	0.851219561913095	0.861893713583179	0.810918508836416
iDCs	0.215991044845692	0.234433372539785	0.257980793766528	0.306232204838535	0.225890778369942	0.163681963726917	0.271809277883017	0.140815663500165	0.314454801439353	0.430154115524853	0.29291273659688	0.294211969852948	0.128443259082689	0.41907051642378	0.216034068576219	0.209966261357066	0.25531383955904	0.204584659963186	0.183833259582824	0.238096469689567	0.289513805796271	0.251711710144666	0.224859455237018	0.230243563005409	0.278359940793783	0.366306582796308	0.264633556349511	0.218109855639401	0.387933415358753	0.410111682208679	0.340029545934012	0.16702088192423	0.25516048121984	0.299465110638902	0.415890088617359	0.137472994861347	0.315901406737395	0.20401056101355	0.269361046577184	0.504215253558626	0.347094124534705	0.311393745241047	0.490794052955534	0.32283218029544	0.211707508897829	0.34050180698937	0.200499243780746	0.421154503996967	0.187999133262485
Inflammation-promoting	0.404736347482445	0.431439719315338	0.566309353604474	0.409894948318382	0.401187707962147	0.433086117899113	0.463402382706489	0.389280627306504	0.494028137248478	0.517975331351572	0.544358387847371	0.483534721127686	0.411090950743825	0.685541806022174	0.426883650489805	0.476768006313843	0.518368884569218	0.469855552244209	0.351943464867036	0.425256987337416	0.547345879055009	0.413044682586671	0.381311921105446	0.586848471656034	0.880863446419273	0.633636115275216	0.469771818255197	0.569381243300436	0.441806081051012	0.635244896999379	0.738815045297454	0.386206584646661	0.524007797133937	0.554625789368963	0.481815658870267	0.355808467669703	0.481545390187858	0.597399948326273	0.412323104213422	0.439632304442811	0.437629736739342	0.466770603051329	0.520092389153737	0.417696491193727	0.565724355547439	0.411592404030696	0.635691227660135	0.40672513284637	0.681469725257004
Macrophages	0.469267480324522	0.50055545492784	0.529400672143996	0.516796418382714	0.475920463043903	0.534483473354786	0.525466908510244	0.499882844225196	0.531455878634948	0.517108411940652	0.545833822334417	0.582301629346664	0.48046806146146	0.530986926144159	0.535797755669411	0.54441626773425	0.539359672427325	0.541879292403065	0.508107297100525	0.536032087637272	0.553719289283086	0.498841650066796	0.480754414751371	0.559981697789304	0.748922014437132	0.617290757502495	0.575672807293734	0.530518151193974	0.516731732207442	0.608154747786086	0.647364821899592	0.485993055178687	0.610325701939131	0.527441381116964	0.55780218357486	0.471100494710531	0.561213709824107	0.550345229736816	0.509459762000861	0.579604851739865	0.511298892119705	0.51370217162764	0.6321099275838	0.576564395808981	0.585861218661602	0.546370083533152	0.540369813947083	0.613183771780732	0.55986886418152
Mast_cells	0.29342566585774	0.277671618756138	0.570812186869061	0.587205270823044	0.356518198948038	0.643367110645482	0.59894516814351	0.184076791269833	0.583712753165569	0.232483791361348	0.492387021384405	0.738512401035009	0.295020294105658	0.298261502215413	0.700091827771861	0.655070883605371	0.153793229657048	0.35180070107341	0.164516620793241	0.626151049479047	0.582184089819354	0.499705481514854	0.460687761146909	0.384706927407388	0.443419835149945	0.454490568371981	0.108160499049303	0.352244268433376	0.186594788962779	0.467530183487807	0.306604678651703	0.226849773623987	0.256902715340884	0.208597360162156	0.494686121094934	0.295322481295097	0.121398538399387	0.317118249986471	0.283025305892525	0.160027129484734	0.157549317005191	0.3610276267756	0.141627423174062	0.153028721665562	0.28010838957034	0.196096286433608	0.109498420896143	0.202518994685413	0.316035026508533
MHC_class_I	0.910404356927214	0.937362774855377	0.980984212711563	0.948817336656408	0.921498646826654	0.939603985405421	0.948206339100657	0.907737835882319	0.951844252226055	0.955106347663627	0.953289154450534	0.966311352391675	0.912573763402483	0.98550555157375	0.945328423836217	0.970251289090525	0.955108495745247	0.948118155927927	0.898062944412701	0.942778967791337	0.959162626684888	0.943490011685607	0.946819603869114	0.987073980160475	0.994947770451037	0.991339508928064	0.93053242687868	0.980973161158183	0.935762858307026	0.984703620259968	0.999250519009105	0.931582694089437	0.984605856892179	0.968654017042802	0.958637963730611	0.927000827303351	0.963716358263026	0.98380490548762	0.924709906200402	0.926031102580591	0.958887366498553	0.962212147056517	0.95772665419633	0.928252181831655	0.94914429167574	0.940381310906463	0.988386112281099	0.97536292002713	0.939983392374296
Neutrophils	0.525413663742521	0.525546334354525	0.525660712054474	0.58072593423881	0.518758973528211	0.540101486211405	0.516003241539743	0.500850038834408	0.517545361270405	0.557591108442706	0.495229652466897	0.571259513880137	0.506170514416093	0.599267383692013	0.500302892385807	0.528699819185876	0.519129877445412	0.510531250796422	0.522474753565548	0.531244841521426	0.502995558309426	0.506011939528012	0.469116993593425	0.475625083878523	0.606552022559501	0.592654004688417	0.572896850855137	0.46308233469255	0.430538921965771	0.558094211405584	0.588237669475817	0.392934572906588	0.490954623729359	0.440546674833917	0.441462475847678	0.406227465136525	0.446228847925986	0.465294417401211	0.435128034575373	0.447688698617733	0.48799393893428	0.479988769556552	0.551980747387038	0.475155638524735	0.497909555574898	0.430509297891478	0.453650102923329	0.481997408427145	0.547792547525885
NK_cells	0.299964938583113	0.349166375920569	0.290185204073006	0.237273865075787	0.301769489803849	0.298383913914533	0.24486320813384	0.235602411923625	0.349609569241643	0.408737307053708	0.248451984739128	0.2677115568096	0.27686721553273	0.341816725488748	0.334317819781138	0.306577624893213	0.307294276040293	0.32410850899189	0.229228236447706	0.312757792716314	0.301655678757489	0.282462459146062	0.244657152165964	0.147980599748351	0.333244722609312	0.174652771036861	0.24253331188987	0.232787656891556	0.379437392219504	0.322358126552937	0.364947337753262	0.182793109239492	0.306106885353255	0.245117608873465	0.215094389728066	0.258609046260214	0.254601326491832	0.259805849910592	0.131022482796359	0.263814517039661	0.286512579716883	0.133150348483284	0.211938193980725	0.156782549557069	0.284553209031416	0.153232904287394	0.325776982829989	0.238515011775134	0.256882614875005
Parainflammation	0.594074000761482	0.633201428646332	0.712114718207775	0.626962685142408	0.596391219457017	0.628090466464243	0.649762861531673	0.568083366033594	0.664539535531279	0.638166830090912	0.673877274858383	0.698260972030026	0.605028177201429	0.697030190327709	0.656701141290044	0.634380210346895	0.640973748721751	0.668729946789615	0.577740236828235	0.637522032319601	0.689087220222839	0.607888750686917	0.622058735230835	0.666159895077054	0.772797376476775	0.753516877660998	0.653449007578764	0.692597796402814	0.592596473349541	0.722524138508339	0.762365052002109	0.641151174266642	0.721166701907113	0.683269299602741	0.633724477863157	0.616867522846765	0.694578650512608	0.688385196701203	0.643149599356188	0.655069776052045	0.631347836598998	0.632686514831163	0.698193625608472	0.595941918994522	0.64329776578167	0.580743576500342	0.696410024440891	0.646284151110857	0.639305133082355
pDCs	0.345899311757525	0.386964038476365	0.455438551125623	0.404936384393312	0.350203467270076	0.360202003979335	0.411279495131396	0.338600938902851	0.420456791029342	0.426675374528351	0.397278872681809	0.399001865208697	0.343938102255282	0.472084846813388	0.391720506436441	0.395929727855949	0.394588016674758	0.416826566469092	0.344802585226399	0.409023071371286	0.488097772389706	0.402797548383837	0.371798850116693	0.457014067919017	0.701192796438217	0.526820227956709	0.318842809959431	0.418590710234733	0.3123560459126	0.506059260796859	0.540483599157761	0.398479203596695	0.425517743426711	0.434305642095845	0.456663612163859	0.316523667361216	0.408531576532672	0.399851354146746	0.399005454977763	0.337854426822347	0.346654624663936	0.375015635073444	0.401676106822286	0.324324599005485	0.418620733660692	0.31962168118496	0.482336216319397	0.353236256118067	0.491459171006258
T_cell_co-inhibition	0.264345891455728	0.296889783933084	0.32782879029281	0.34989556766626	0.2753408048027	0.306058005277813	0.362399421402951	0.360171536352676	0.337533279267352	0.331654588454789	0.347213936126179	0.37601335003303	0.245487524707724	0.422395679282362	0.328932846809932	0.34534483429443	0.303026071919463	0.304592534449154	0.358565319381796	0.361892173243987	0.351971798346244	0.306558173468585	0.287974369290155	0.384434992988175	0.733965159527229	0.434180019072537	0.428528914681611	0.35322161700769	0.264774075231473	0.418744276199221	0.577562369928753	0.227033979718784	0.347179211805285	0.323422923994283	0.285527253814856	0.209792113745165	0.272019833812574	0.372330071980156	0.25315760057068	0.262313229968285	0.273803504501549	0.346167062949612	0.32716877502209	0.257773342815808	0.389193842380551	0.253577766333753	0.427982947632311	0.30227946210748	0.418328927311515
T_cell_co-stimulation	0.2670643411041	0.313773726341959	0.382179061255399	0.296477093144228	0.287870827817604	0.291789938991358	0.311331576447921	0.274993411424615	0.345346496352666	0.362624772053739	0.341109805380209	0.377140086522928	0.265373180270545	0.453755745680352	0.300163561305112	0.320585157762894	0.349049251806768	0.34136894242391	0.23901453906668	0.328426548778315	0.401535072707873	0.286931414339806	0.293202632605832	0.521755636797877	0.673736217488892	0.493413942324932	0.314066589987284	0.391500879945256	0.309137028368494	0.532028125616895	0.561296751060725	0.293966859214308	0.389013032684608	0.395227896821346	0.361995420981762	0.298920908564075	0.332130243198815	0.390324025887877	0.386070060847559	0.325314314296708	0.344743769770538	0.379218191565058	0.436351007564384	0.2536230833989	0.395508200837122	0.352204761818766	0.452587705337213	0.333915274282862	0.451310650951831
T_helper_cells	0.731332430716856	0.764810243645601	0.56635763142857	0.619525119589445	0.758747755086389	0.596884675589557	0.585779054954541	0.582881936528014	0.62730441906808	0.838364861474622	0.599406241627459	0.813632054166687	0.720173159740608	0.85526471896269	0.53438202805432	0.576551196262643	0.832087771550482	0.775325710527065	0.618076560376182	0.761430272147987	0.730205773550985	0.669902790006258	0.48572116855693	0.80306293694399	0.950762326355584	0.908324906441101	0.664108553153206	0.493339517011868	0.55761262580776	0.867067794033722	0.902047816516962	0.516409163741612	0.657992414252763	0.707779930916024	0.735785409039109	0.389472456386788	0.63798083697324	0.722050921683726	0.544307341182233	0.726611200688443	0.756118888366023	0.783319611370628	0.711159902413638	0.619256867883285	0.794210630640716	0.685836941352151	0.675643376518078	0.713574167769076	0.785626576043602
Tfh	0.170666684504823	0.212047408950021	0.227522634906556	0.191278139606409	0.142271510128315	0.240102278777336	0.234231485078847	0.188165056556774	0.381696969107641	0.18195225410939	0.35726163598093	0.303062422316748	0.143199265616802	0.538192500358122	0.148823820691147	0.20613362322258	0.273249865815573	0.207534861406885	0.150118908580163	0.22719819605013	0.382244027939647	0.232356882293064	0.147490613569263	0.429153683999993	0.769256949564286	0.560132796400592	0.173084503696531	0.394693534952531	0.239898414698526	0.581641637259801	0.698426116718226	0.221418176291595	0.467379878092516	0.382959450435421	0.190405298204516	0.149584378285425	0.209930609333503	0.41002092357137	0.311847509327463	0.313792293231334	0.187179549470247	0.47130950776732	0.287217219942159	0.167892302795955	0.516235261110236	0.177727720657481	0.55120677579342	0.197926556407428	0.588902391005743
Th1_cells	0.192386267580709	0.192316930216901	0.272334620674006	0.22994846034199	0.192189632283173	0.245141517863434	0.20187166214402	0.195309521137046	0.242086388855663	0.247387582463723	0.256653795409974	0.269640848536193	0.204159165172274	0.270496535633527	0.20669767428452	0.269505442653795	0.231229356621266	0.201712126835169	0.17577606614463	0.210292169922897	0.273949077498059	0.20608851154399	0.157423539880738	0.328244970772016	0.67999016743245	0.319934083805288	0.254231829452871	0.249636933777386	0.203379558504298	0.328262482074694	0.412918211285537	0.168218360379798	0.249446713523259	0.230566976796851	0.217970706568698	0.156640575619097	0.212893488304515	0.302424508162484	0.14689486380905	0.191482712261307	0.203625573616447	0.266490517768841	0.271293226743919	0.209572313705967	0.325124645508044	0.194642296874795	0.302700789892639	0.198084428572677	0.336005526467563
Th2_cells	0.235667297704558	0.268127143172347	0.263526098047347	0.233651698994241	0.287544780005484	0.22663621965613	0.268153449865282	0.268448560635883	0.261435892235775	0.326319794120041	0.279870454462506	0.273716676496105	0.228078047569378	0.320380229805535	0.262817226187173	0.272575438860506	0.254586852266469	0.267035435160522	0.224412635308786	0.276907250674733	0.291504855467817	0.267403669777604	0.232059168345745	0.299753316004315	0.522947958985362	0.296704675943178	0.358239406490699	0.317274258766928	0.307295749266376	0.349946082946063	0.387211109046914	0.25742362958507	0.284025238157957	0.368153781107314	0.274736665276444	0.37555895579268	0.241195057774991	0.304208409589593	0.303686841813268	0.250521370889483	0.302637011300462	0.282838989176504	0.294538556330574	0.318119758517076	0.31665104239969	0.224793453617092	0.281430693079919	0.220451662004825	0.350229219181714
TIL	0.376971257823116	0.427648355157224	0.438111110336882	0.438146269058162	0.408574968962661	0.434630175008443	0.43899412284792	0.374619901998242	0.478438938391568	0.494994060352706	0.463128263954493	0.50441955871404	0.368241927700017	0.530989631036872	0.444583487532494	0.454585665991557	0.450455222308533	0.451872771898315	0.354539033954373	0.486872476623655	0.507578461993709	0.420391052900678	0.386063690400377	0.495577126885394	0.778744353928683	0.593738594602661	0.424349901207898	0.423535259146711	0.352618966815337	0.572084246674244	0.655258266611237	0.342127479302083	0.437748701244651	0.445103501465204	0.419554156192944	0.30968518261414	0.384206488639884	0.460129209755045	0.338439262736791	0.395845254220234	0.40770182199039	0.435138053787955	0.450001052766181	0.335792369236434	0.47339922964447	0.358962426157281	0.488584179846593	0.397544827041453	0.537584145233169
Treg	0.577092734518785	0.581209524804273	0.652864084053164	0.595955772465455	0.587000054904876	0.580278643436332	0.611100656181883	0.57203336876975	0.612048692329897	0.611823934866855	0.6254870501421	0.60735959777872	0.573374066075689	0.629553405850186	0.620866960445497	0.61377787833134	0.587307032320217	0.591560748614922	0.581612819611873	0.616762286568323	0.620928828538244	0.601128907047161	0.607120563108049	0.583639212424867	0.694999572388533	0.639819468982621	0.646069064669294	0.617589418777111	0.570973434293542	0.627741041600237	0.679819070433869	0.555500741893591	0.609145667180209	0.586265427203234	0.548033583605335	0.553633424451764	0.566900725319019	0.627168470175433	0.626030070193894	0.583472759226502	0.605672769108459	0.588053479358289	0.628254567766873	0.597304518615548	0.608078099975612	0.597801208071153	0.594335387266592	0.596693858982525	0.593647463533632
Type_I_IFN_Reponse	0.593596305497558	0.615699565604449	0.612623864128476	0.562285404026921	0.571812114811412	0.555438108394834	0.584216879050849	0.56149399507241	0.631815062689507	0.618107534514416	0.636900075719356	0.635659320609653	0.606788149821234	0.601562489845825	0.64181814551363	0.598024603472011	0.621927938255994	0.591803220385184	0.556345349021539	0.579889629093235	0.655115895367334	0.538035640061331	0.521375616182778	0.570693784400251	0.732766563767252	0.765721248955603	0.573287115346182	0.582569130320389	0.491728524992292	0.638427360331566	0.734798948079161	0.696501814074034	0.761698349903649	0.630036235155304	0.570493400006567	0.549369107485906	0.751296237226093	0.543518520112144	0.490164474150256	0.688818237845141	0.587324925212811	0.553510180425092	0.586727824129288	0.496821265142681	0.483130227819971	0.460792109985531	0.750174764604755	0.579656287121869	0.565723063697889
Type_II_IFN_Reponse	0.509651253887234	0.493832598421653	0.728521463271809	0.733191841313336	0.501668737933156	0.673708457350224	0.753634599509514	0.446942409485765	0.715225631491531	0.567829252912547	0.706618221486561	0.752261018561368	0.483822704887591	0.717118315980796	0.736028013335041	0.788712280160651	0.458447529688175	0.55841471453263	0.449513304980364	0.743899289684856	0.760041435089669	0.692643288193129	0.685572275691378	0.528170894216255	0.479739321385552	0.681375749074337	0.56875905278235	0.48699274722316	0.476978806187194	0.641539714386599	0.593523511039689	0.39128402203478	0.539433244998107	0.515372865215894	0.45809889295547	0.461714426820381	0.472848700212734	0.518590104665049	0.476406354406934	0.43864378105038	0.503283401243605	0.502953145709781	0.420078923590345	0.535828634619985	0.488130244022126	0.515623948567788	0.431130362578699	0.520763568175741	0.515622789322523
[truncated: 526 more columns]
